# Supplementary material for: An Integrated Human/Murine Transcriptome and Pathway Approach To Identify Prenatal Treatments For Down Syndrome
Source: Sci Rep. 2016 Sep 2;6:32353. doi: 10.1038/srep32353 (PMC5009456; doi:10.1038/srep32353)
Supplement: Supplementary Table S1 [file srep32353-s2.xlsx]

## Sheet: DS Amniocytes
	An Integrated Human/Murine Transcriptome and Pathway Approach To Identify Prenatal Treatments For Down Syndrome Faycal Guedj1*, Jeroen LA Pennings2, Lauren J Massingham1, Heather C Wick3, Ashley E Siegel1, Umadevi Tantravahi4, Diana W Bianchi1**
	List of Significantly Up-Regulated Genes in Human Amniocytes From Human Fetuses with DS
Probe Set ID	Gene Symbol	Gene Title	Chromosome	Cytoband	Ensembl	p Value	BH	Median Fold Change
237395_at	CYP4Z1	Cytochrome P450, family 4, subfamily Z, polypeptide 1	HSA1	1p33	ENSG00000186160	0.00264062	0.179796	-1.06422
234693_at	CAMTA1	Calmodulin binding transcription activator 1	HSA1	1p36.31	ENSG00000171735	0.00248614	0.176616	1.32168
206121_at	AMPD1	Adenosine monophosphate deaminase 1	HSA1	1p13	ENSG00000116748	0.0026042	0.17865	1.36232
205724_at	PKP1	Plakophilin 1	HSA1	1q32	ENSG00000081277	0.000603569	0.0988028	1.62779
217201_at	RASAL2	RAS protein activator like 2	HSA1	1q24	ENSG00000075391	0.00265144	0.180084	1.68402
233979_s_at	ESPN	Espin	HSA1	1p36.31	ENSG00000187017	0.00307832	0.192351	1.93465
205929_at	GPA33	Glycoprotein A33 (transmembrane)	HSA1	1q24.1	ENSG00000143167	0.000201994	0.0592861	2.03281
217519_at	MACF1	Microtubule-actin crosslinking factor 1	HSA1	1p34.3	ENSG00000127603	0.000454104	0.0870659	2.0868
230549_at	ELK4	ELK4, ETS-domain protein (SRF accessory protein 1)	HSA1	1q32	ENSG00000158711	5.59e-05	0.033949	2.27591
238852_at	PRRX1	Paired related homeobox 1	HSA1	1q24	ENSG00000116132	0.00320519	0.195803	2.48178
1563008_at	LOC100287877	Uncharacterized LOC100287877	HSA1	1p36.31	100287877	0.000402998	0.0840989	2.66478
206304_at	MYBPH	Myosin binding protein H	HSA1	1q32.1	ENSG00000133055	0.00131042	0.142724	2.73424
205654_at	C4BPA	Complement component 4 binding protein, alpha	HSA1	1q32	ENSG00000123838	0.001284	0.142399	2.83337
237787_at	LOC100996263	Uncharacterized LOC100996263	HSA1	1p12	ENSG00000236866	0.00308492	0.192543	2.84035
1561318_at	RP11-84D1.2	---	HSA1	1p36.11	ENSG00000261025	5.63e-06	0.009148	2.90579
231549_at	C1orf158	Chromosome 1 open reading frame 158	HSA1	1p36.21	ENSG00000157330	0.00253517	0.177109	3.01031
241421_at	PCP4L1	Purkinje cell protein 4 like 1	HSA1	1q23.3	ENSG00000248485	0.000462549	0.0870659	3.05758
217929_s_at	KIAA0319L	KIAA0319-like	HSA1	1p34.2	ENSG00000142687	0.00314949	0.194078	3.12968
236320_at	CCDC17	Coiled-coil domain containing 17	HSA1	1p34.1	ENSG00000159588	0.00110249	0.134077	3.55005
1554545_at	APOBEC4	Apolipoprotein B mRNA editing enzyme, catalytic polypeptide-like 4 (putative)	HSA1	1q25.3	ENSG00000173627	0.000691819	0.107321	3.73473
211230_s_at	PIK3CD	Phosphatidylinositol-4,5-bisphosphate 3-kinase, catalytic subunit delta	HSA1	1p36.2	ENSG00000171608	0.00283648	0.185065	3.83959
215652_at	SDHD	Succinate dehydrogenase complex, subunit D, integral membrane protein	HSA1	11q23	ENSG00000204370	0.000524951	0.0939687	3.90445
214059_at	IFI44	Interferon-induced protein 44	HSA1	1p31.1	ENSG00000137965	0.00218132	0.169892	4.19841
206329_at	EXTL1	Exostosin-like glycosyltransferase 1	HSA1	1p36.1	ENSG00000158008	6.63e-05	0.0371818	4.59437
237887_at	NTM	Neurotrimin	HSA1	1q25	ENSG00000182667	0.00324571	0.197181	4.70777
229919_at	NTPCR	Nucleoside-triphosphatase, cancer-related	HSA1	1q42.2	ENSG00000135778	0.00133285	0.143452	5.33037
243463_s_at	RIT1	Ras-like without CAAX 1	HSA1	1q22	ENSG00000143622	0.00299801	0.190361	5.34488
1563743_at	C1orf180	Chromosome 1 open reading frame 180	HSA1	1p22.3	ENSG00000180869	0.00197866	0.163932	5.79045
1555702_a_at	ST3GAL3	ST3 beta-galactoside alpha-2,3-sialyltransferase 3	HSA1	1p34.1	ENSG00000126091	0.00243074	0.175809	6.44683
228800_x_at	AURKAIP1	Aurora kinase A interacting protein 1	HSA1	1p36.33	ENSG00000175756	0.00111088	0.134078	6.51178
241766_at	LOC100509303	Uncharacterized LOC100509303	HSA1	1q32.2	ENSG00000232537	0.0017897	0.158433	6.59858
229816_at	WDR78	WD repeat domain 78	HSA1	1p31.3	ENSG00000152763	0.00144386	0.147438	7.04931
239048_at	KIF1B	Kinesin family member 1B	HSA1	1p36.22	ENSG00000054523	0.00170481	0.156254	8.93087
242824_at	NFIA	Nuclear factor I/A	HSA1	1p31.3	ENSG00000162599	0.0012508	0.141181	9.81708
232278_s_at	DEPDC1	DEP domain containing 1	HSA1	1p31.2	ENSG00000024526	3.82e-05	0.0267553	10.2867
1565949_x_at	CHML	Choroideremia-like (Rab escort protein 2)	HSA1	1q43	ENSG00000203668	0.000462176	0.0870659	10.4391
1554074_s_at	SLFNL1	Schlafen-like 1	HSA1	1p34.2	ENSG00000171790	0.000745787	0.112569	12.1052
241349_at	GABPB2	GA binding protein transcription factor, beta subunit 2	HSA1	1q21.3	ENSG00000143458	0.000968633	0.126985	12.2269
226695_at	PRRX1	Paired related homeobox 1	HSA1	1q24	ENSG00000116132	0.00101032	0.127868	14.4838
238909_at	S100A10	S100 calcium binding protein A10	HSA1	1q21	ENSG00000197747	0.0020865	0.167027	15.6976
241541_at	MIB2	Mindbomb E3 ubiquitin protein ligase 2	HSA1	1p36.33	ENSG00000197530	3.09e-05	0.0250786	16.1062
206613_s_at	TAF1A	TATA box binding protein (TBP)-associated factor, RNA polymerase I, A, 48kDa	HSA1	1q42	ENSG00000143498	0.000435364	0.0869958	17.5979
210604_at	GNAT2	Guanine nucleotide binding protein (G protein), alpha transducing activity polypeptide 2	HSA1	1p13.1	ENSG00000134183	1.94e-05	0.0193208	18.5416
223635_s_at	SSBP3	Single stranded DNA binding protein 3	HSA1	1p32.3	ENSG00000157216	0.0010532	0.129986	23.6686
220235_s_at	LRIF1	Ligand dependent nuclear receptor interacting factor 1	HSA1	1p13.3	ENSG00000121931	0.000272761	0.0687245	24.892
204603_at	EXO1	Exonuclease 1	HSA1	1q42-q43	ENSG00000174371	0.00275206	0.183051	27.3541
215747_s_at	RCC1	Regulator of chromosome condensation 1	HSA1	1p36.1	ENSG00000180198	0.000346373	0.0781361	28.0718
215415_s_at	LYST	Lysosomal trafficking regulator	HSA1	1q42.3	ENSG00000143669	0.000532613	0.0942355	29.4418
204641_at	NEK2	NIMA-related kinase 2	HSA1	1q32.3	ENSG00000117650	0.00166146	0.155141	34.8261
235545_at	DEPDC1	DEP domain containing 1	HSA1	1p31.2	ENSG00000024526	0.00276878	0.183051	37.1586
204514_at	DPH2	DPH2 homolog (S. cerevisiae)	HSA1	1p34	ENSG00000132768	0.00149075	0.148779	41.9198
226059_at	TOMM40L	Translocase of outer mitochondrial membrane 40 homolog (yeast)-like	HSA1	1q23.3	ENSG00000158882	0.00283344	0.185065	42.5261
217992_s_at	EFHD2	EF-hand domain family, member D2	HSA1	1p36.21	ENSG00000142634	0.000354762	0.0783208	45.8116
220295_x_at	DEPDC1	DEP domain containing 1	HSA1	1p31.2	ENSG00000024526	0.00147755	0.148653	51.7122
242458_at	RALGPS2	Ral GEF with PH domain and SH3 binding motif 2	HSA1	1q25.2	ENSG00000116191	0.000639351	0.102512	53.8115
201181_at	GNAI3	Guanine nucleotide binding protein (G protein), alpha inhibiting activity polypeptide 3	HSA1	1p13	ENSG00000065135	4.38e-06	0.0079879	55.9059
207153_s_at	GLMN	Glomulin, FKBP associated protein	HSA1	1p22.1	ENSG00000174842	0.00110799	0.134077	62.4628
219918_s_at	ASPM	Asp (abnormal spindle) homolog, microcephaly associated (Drosophila)	HSA1	1q31	ENSG00000066279	0.00232541	0.172645	63.8232
242918_at	NASP	Nuclear autoantigenic sperm protein (histone-binding)	HSA1	1p34.1	ENSG00000132780	0.00335675	0.199696	64.7262
239002_at	ASPM	Asp (abnormal spindle) homolog, microcephaly associated (Drosophila)	HSA1	1q31	ENSG00000066279	0.00218606	0.169892	69.6775
1554600_s_at	LMNA	Lamin A/C	HSA1	1q22	ENSG00000160789	5.06e-07	0.00189595	73.0754
210756_s_at	NOTCH2	Notch 2	HSA1	1p13-p11	ENSG00000134250	0.00167045	0.155326	74.5559
218977_s_at	TRNAU1AP	tRNA selenocysteine 1 associated protein 1	HSA1	1p35.3	ENSG00000180098	0.00122491	0.140402	78.5384
231247_s_at	LOC727820	Uncharacterized LOC727820	HSA1	1q21.1	727820	0.000384522	0.082124	80.1227
201561_s_at	CLSTN1	Calsyntenin 1	HSA1	1p36.22	ENSG00000171603	0.00160059	0.152726	97.9312
225733_at	B3GALT6	UDP-Gal:betaGal beta 1,3-galactosyltransferase polypeptide 6	HSA1	1p36.33	ENSG00000176022	0.000357928	0.0785933	126.153
1554878_a_at	ABCD3	ATP-binding cassette, sub-family D (ALD), member 3	HSA1	1p21.3	ENSG00000117528	0.00116168	0.137477	140.438
217748_at	ADIPOR1	Adiponectin receptor 1	HSA1	1q32.1	ENSG00000159346	3.05e-09	8.33e-05	140.649
219864_s_at	RCAN3	RCAN family member 3	HSA1	1p35.3-p33	ENSG00000117602	0.000936908	0.124033	140.797
204299_at	SRSF10	Serine/arginine-rich splicing factor 10	HSA1	1p36.11	ENSG00000188529	0.00254087	0.177109	146.831
218462_at	RPF1	Ribosome production factor 1 homolog (S. cerevisiae)	HSA1	1p22.3	ENSG00000117133	0.000439446	0.0869958	149.904
204666_s_at	SIKE1	Suppressor of IKBKE 1	HSA1	1p13.2	ENSG00000052723	0.00164311	0.155141	199.904
208765_s_at	HNRNPR	Heterogeneous nuclear ribonucleoprotein R	HSA1	1p36.12	ENSG00000125944	0.00287828	0.186679	202.29
200798_x_at	MCL1	Myeloid cell leukemia 1	HSA1	1q21	ENSG00000143384	0.000466581	0.0870659	212.917
212112_s_at	STX12	Syntaxin 12	HSA1	1p35.3	ENSG00000117758	0.00314443	0.194078	237.776
203411_s_at	LMNA	Lamin A/C	HSA1	1q22	ENSG00000160789	0.000539751	0.0942355	269.453
207828_s_at	CENPF	Centromere protein F, 350/400kDa	HSA1	1q41	ENSG00000117724	0.000917565	0.123566	278.191
202378_s_at	LEPROT	Leptin receptor overlapping transcript	HSA1	1p31.3	ENSG00000213625	0.000912521	0.123566	296.894
213883_s_at	TM2D1	TM2 domain containing 1	HSA1	1p31.3	ENSG00000162604	0.00122321	0.140402	335.452
1552717_s_at	CEP170	Centrosomal protein 170kDa	HSA1	1q44	ENSG00000143702	0.00249378	0.176616	343.25
214056_at	MCL1	Myeloid cell leukemia 1	HSA1	1q21	ENSG00000143384	0.00244141	0.175809	558.236
212852_s_at	TROVE2	TROVE domain family, member 2	HSA1	1q31	ENSG00000116747	0.0014428	0.147438	703.494
226880_at	NUCKS1	Nuclear casein kinase and cyclin-dependent kinase substrate 1	HSA1	1q32.1	ENSG00000069275	0.000179576	0.0565306	1014.18
211574_s_at	CD46	CD46 molecule, complement regulatory protein	HSA1	1q32	ENSG00000117335	0.00136181	0.144577	1117.06
208616_s_at	PTP4A2	Protein tyrosine phosphatase type IVA, member 2	HSA1	1p35	ENSG00000184007	0.000165882	0.0552576	3081.93
210178_x_at	SRSF10	Serine/arginine-rich splicing factor 10	HSA1	1p36.11	ENSG00000188529	0.000914944	0.123566	321.625
227384_s_at	LOC102725188 /// LOC727820	Uncharacterized LOC102725188	HSA1	1q21.1	102725188	0.0027668	0.183051	81.0914
1557453_at	ACKR3	Atypical chemokine receptor 3	HSA2	2q37.3	ENSG00000144476	0.000288312	0.0706882	1.52229
239325_at	DNAJC27-AS1	DNAJC27 antisense RNA 1	HSA2	2p23.3	ENSG00000224165	4.97e-06	0.00876187	1.74418
210342_s_at	TPO	Thyroid peroxidase	HSA2	2p25	ENSG00000115705	0.000571485	0.0976436	1.86822
243440_at	SIX3-AS1	SIX3 antisense RNA 1	HSA2	2p21	ENSG00000236502	0.00210715	0.16742	2.06199
230844_at	AC010980.2 /// LOC440934 /// LOC440934	Homo sapiens hypothetical gene supported by BC008048, mRNA (cDNA clone IMAGE:3631157), partial cds.	HSA2	2q36.1	ENSG00000237732	0.00301688	0.190471	2.16624
205735_s_at	AFF3	AF4/FMR2 family, member 3	HSA2	2q11.2-q12	ENSG00000144218	0.00266732	0.180327	2.52487
209810_at	SFTPB	Surfactant protein B	HSA2	2p12-p11.2	ENSG00000168878	0.00198246	0.163932	2.83248
1560634_a_at	AC007557.2 /// BC031974	Homo sapiens cDNA clone IMAGE:4837645.	HSA2	2q35	ENSG00000237479	0.00240468	0.175736	3.26271
205462_s_at	HPCAL1	Hippocalcin-like 1	HSA2	2p25.1	ENSG00000115756	4.33e-05	0.0288585	3.61726
1554398_at	LYG2	Lysozyme G-like 2	HSA2	2q11.2	ENSG00000185674	0.000179803	0.0565306	5.20395
239984_at	SCN7A	Sodium channel, voltage gated, type VII alpha subunit	HSA2	2q24.3	ENSG00000136546	0.00179963	0.158446	5.29119
1561370_at	LOC100505716	Uncharacterized LOC100505716	HSA2	2p23	ENSG00000223522	0.00299785	0.190361	5.59178
235514_at	ASPRV1	Aspartic peptidase, retroviral-like 1	HSA2	2p13.3	ENSG00000244617	0.00152779	0.149881	5.75364
213148_at	C2orf72	Chromosome 2 open reading frame 72	HSA2	2q37.1	ENSG00000204128	0.00314867	0.194078	6.22311
244620_at	SLC8A1-AS1	SLC8A1 antisense RNA 1	HSA2	2p22.1	ENSG00000227028	0.00207954	0.166931	6.25382
65133_i_at	INO80B	INO80 complex subunit B	HSA2	2p13.1	ENSG00000115274	0.00064696	0.102827	6.38385
1555090_x_at	TMEM182	Transmembrane protein 182	HSA2	2q12.1	ENSG00000170417	0.000861396	0.119839	6.46365
1558653_at	MLK7-AS1	MLK7 antisense RNA 1	HSA2	2q31.1	ENSG00000238133	0.000472344	0.0875437	6.88174
236609_at	PMS1	PMS1 postmeiotic segregation increased 1 (S. cerevisiae)	HSA2	2q31.1	ENSG00000064933	0.0033247	0.199318	7.18492
237968_at	ATL2	Atlastin GTPase 2	HSA2	2p22.3	ENSG00000119787	8.22e-05	0.0419987	15.0557
205746_s_at	ADAM17	ADAM metallopeptidase domain 17	HSA2	2p25	ENSG00000151694	0.00102717	0.129105	15.7327
1557246_at	KIDINS220	Kinase D-interacting substrate, 220kDa	HSA2	2p24	ENSG00000134313	0.00074566	0.112569	15.7608
243031_at	RTN4	Reticulon 4	HSA2	2p16.1	ENSG00000115310	0.00125236	0.141181	21.3255
243627_at	ZNF638	Zinc finger protein 638	HSA2	2p13.2	ENSG00000075292	0.000124251	0.0502986	28.3652
235360_at	PLEKHM3	Pleckstrin homology domain containing, family M, member 3	HSA2	2q33.3	ENSG00000244567	0.000172167	0.0556995	31.0785
217844_at	CTDSP1	CTD (carboxy-terminal domain, RNA polymerase II, polypeptide A) small phosphatase 1	HSA2	2q35	ENSG00000144579	0.00125083	0.141181	32.2925
203270_at	DTYMK	Deoxythymidylate kinase (thymidylate kinase)	HSA2	2q37.3	ENSG00000168393	0.00212761	0.16786	32.8031
237095_at	ASXL2	Additional sex combs like transcriptional regulator 2	HSA2	2p24.1	ENSG00000143970	0.00283446	0.185065	36.7855
213459_at	RPL37A	Ribosomal protein L37a	HSA2	2q35	ENSG00000197756	0.0020001	0.163932	38.4871
235427_at	CFLAR	CASP8 and FADD-like apoptosis regulator	HSA2	2q33-q34	ENSG00000003402	0.00039729	0.0836306	40.2297
204087_s_at	SLC5A6	Solute carrier family 5 (sodium/multivitamin and iodide cotransporter), member 6	HSA2	2p23	ENSG00000138074	0.000705562	0.108361	63.4306
226535_at	ITGB6	Integrin, beta 6	HSA2	2q24.2	ENSG00000115221	0.00279206	0.184145	65.3151
229104_s_at	GPR39	G protein-coupled receptor 39	HSA2	2q21-q22	ENSG00000183840	0.00303016	0.190658	90.5917
216275_at	BUB1	BUB1 mitotic checkpoint serine/threonine kinase	HSA2	2q14	ENSG00000169679	0.00231433	0.172592	104.354
222849_s_at	SCRN3	Secernin 3	HSA2	2q31.1	ENSG00000144306	0.000254782	0.0679523	110.66
203816_at	DGUOK	Deoxyguanosine kinase	HSA2	2p13	ENSG00000114956	0.000389176	0.0827946	118.94
212775_at	OBSL1	Obscurin-like 1	HSA2	2q35	ENSG00000124006	6.23e-07	0.00200475	120.578
211450_s_at	MSH6	MutS homolog 6	HSA2	2p16	ENSG00000116062	6.63e-05	0.0371818	122.454
218257_s_at	UGGT1	UDP-glucose glycoprotein glucosyltransferase 1	HSA2	2q14.3	ENSG00000136731	0.000169231	0.0554056	135.998
204962_s_at	CENPA	Centromere protein A	HSA2	2p23.3	ENSG00000115163	0.000413708	0.0847172	137.149
201025_at	EIF5B	Eukaryotic translation initiation factor 5B	HSA2	2q11.2	ENSG00000158417	0.0013031	0.142724	146.354
225112_at	ABI2	Abl-interactor 2	HSA2	2q33	ENSG00000138443	0.00104657	0.12966	155.725
224630_at	ERLEC1	Endoplasmic reticulum lectin 1	HSA2	2p16.2	ENSG00000068912	0.000464712	0.0870659	193.732
226118_at	CENPO	Centromere protein O	HSA2	2p23.3	ENSG00000138092	0.00175545	0.157343	269.539
212984_at	ATF2	Activating transcription factor 2	HSA2	2q32	ENSG00000115966	0.00181199	0.158767	350.055
200768_s_at	MAT2A	Methionine adenosyltransferase II, alpha	HSA2	2p11.2	ENSG00000168906	0.00209849	0.16742	558.788
200028_s_at	STARD7	StAR-related lipid transfer (START) domain containing 7	HSA2	2q11.2	ENSG00000084090	5.53e-05	0.033949	881.386
228496_s_at	CRIM1	Cysteine rich transmembrane BMP regulator 1 (chordin-like)	HSA2	2p21	ENSG00000150938	0.002	0.163932	1077.13
1558015_s_at	ACTR2	ARP2 actin-related protein 2 homolog (yeast)	HSA2	2p14	ENSG00000138071	0.000999984	0.127765	2420.84
1560226_at	MYH15	Myosin, heavy chain 15	HSA3	3q13.13	ENSG00000144821	0.000246577	0.0674079	-1.04011
1559697_a_at	ROBO2	Roundabout guidance receptor 2	HSA3	3p12.3	ENSG00000185008	0.000784455	0.11528	0.162022
202707_at	UMPS	Uridine monophosphate synthetase	HSA3	3q13	ENSG00000114491	0.0012156	0.140217	1.77841
220043_s_at	MFI2	Antigen p97 (melanoma associated) identified by monoclonal antibodies 133.2 and 96.5	HSA3	3q28-q29	ENSG00000163975	0.000313706	0.0748989	1.88413
232578_at	CLDN18	Claudin 18	HSA3	3q22.3	ENSG00000066405	1.85e-06	0.00505933	2.12435
239557_at	LRRFIP2	Leucine rich repeat (in FLII) interacting protein 2	HSA3	3p22.2	ENSG00000093167	0.00150238	0.149351	2.44028
1555300_a_at	MED12L	Mediator complex subunit 12-like	HSA3	3q25.1	ENSG00000144893	0.00069552	0.107423	2.44114
1568891_x_at	FANCD2	Fanconi anemia, complementation group D2	HSA3	3p26	ENSG00000144554	0.0021882	0.169892	2.66737
206622_at	TRH	Thyrotropin-releasing hormone	HSA3	3q13.3-q21	ENSG00000170893	0.000450341	0.0870659	2.91635
231329_at	ITPR1	Inositol 1,4,5-trisphosphate receptor, type 1	HSA3	3p26.1	ENSG00000150995	0.0025405	0.177109	3.87291
242974_at	CD47	CD47 molecule	HSA3	3q13.1-q13.2	ENSG00000196776	0.000201218	0.0592861	4.56372
208016_s_at	AGTR1	Angiotensin II receptor, type 1	HSA3	3q24	ENSG00000144891	0.00330387	0.198286	4.70348
1562723_at	NUP210	Nucleoporin 210kDa	HSA3	3p25.1	ENSG00000132182	0.00334537	0.199464	4.84046
235308_at	ZBTB20	Zinc finger and BTB domain containing 20	HSA3	3q13.2	ENSG00000181722	0.000291409	0.0708322	5.55786
1569616_at	GMNC	Geminin coiled-coil domain containing	HSA3	3q28	ENSG00000205835	0.00134741	0.143979	5.6258
1553341_at	UROC1	Urocanate hydratase 1	HSA3	3q21.3	ENSG00000159650	0.00129387	0.142715	5.94814
236062_at	UBE2E1	Ubiquitin-conjugating enzyme E2E 1	HSA3	3p24.2	ENSG00000170142	0.00135831	0.144485	6.17394
203071_at	SEMA3B	Sema domain, immunoglobulin domain (Ig), short basic domain, secreted, (semaphorin) 3B	HSA3	3p21.3	ENSG00000012171	0.00230168	0.172154	6.81816
205125_at	PLCD1	Phospholipase C, delta 1	HSA3	3p22-p21.3	ENSG00000187091	0.000986679	0.12757	10.0451
244391_at	TSEN2	TSEN2 tRNA splicing endonuclease subunit	HSA3	3p25.2	ENSG00000154743	0.0016606	0.155141	10.4953
210233_at	IL1RAP	Interleukin 1 receptor accessory protein	HSA3	3q28	ENSG00000196083	0.0022374	0.169892	11.1531
243011_at	NXPE3	Neurexophilin and PC-esterase domain family, member 3	HSA3	3q12.3	ENSG00000144815	0.00139243	0.145988	15.6379
231497_at	ZBTB20-AS1	ZBTB20 antisense RNA 1	HSA3	3q13.31	ENSG00000241560	0.00184959	0.159904	15.7048
1552644_a_at	PHC3	Polyhomeotic homolog 3 (Drosophila)	HSA3	3q26.2	ENSG00000173889	0.000340232	0.0780157	22.0455
203845_at	KAT2B	K(lysine) acetyltransferase 2B	HSA3	3p24	ENSG00000114166	0.000252153	0.0679057	26.3614
201904_s_at	CTDSPL	CTD (carboxy-terminal domain, RNA polymerase II, polypeptide A) small phosphatase-like	HSA3	3p21.3	ENSG00000144677	0.00124418	0.141181	27.3261
1554464_a_at	CRTAP	Cartilage associated protein	HSA3	3p22.3	ENSG00000170275	0.00195427	0.163932	32.3119
227082_at	ZBTB20	Zinc finger and BTB domain containing 20	HSA3	3q13.2	ENSG00000181722	0.00165297	0.155141	38.8216
224152_s_at	PBRM1	Polybromo 1	HSA3	3p21	ENSG00000163939	0.00126944	0.141936	40.3134
201971_s_at	ATP6V1A	ATPase, H+ transporting, lysosomal 70kDa, V1 subunit A	HSA3	3q13.31	ENSG00000114573	0.00171471	0.156514	40.9514
204172_at	CPOX	Coproporphyrinogen oxidase	HSA3	3q12	ENSG00000080819	0.00296389	0.189312	42.0976
223487_x_at	GNB4	Guanine nucleotide binding protein (G protein), beta polypeptide 4	HSA3	3q26.33	ENSG00000114450	0.000891659	0.121847	50.6418
218147_s_at	GLT8D1	GG	HSA3	3p21.1	ENSG00000016864	5.79e-05	0.0344309	56.8985
239785_at	DZIP1L	DAZ interacting zinc finger protein 1-like	HSA3	3q22.3	ENSG00000158163	3.26e-05	0.0250786	62.3826
227460_at	FAM208A	Family with sequence similarity 208, member A	HSA3	3p14.3	ENSG00000163946	0.00158201	0.15129	79.7541
211063_s_at	NCK1	NCK adaptor protein 1	HSA3	3q21	ENSG00000158092	0.00119314	0.139592	80.5267
224600_at	CGGBP1	CGG triplet repeat binding protein 1	HSA3	3p12-p11.1	ENSG00000163320	0.000539973	0.0942355	80.5738
223963_s_at	IGF2BP2	Insulin-like growth factor 2 mRNA binding protein 2	HSA3	3q27.2	ENSG00000073792	0.00319954	0.195676	83.8577
232527_at	PSMD6-AS2	PSMD6 antisense RNA 2	HSA3	3p14	ENSG00000239653	0.000241809	0.0672933	86.3643
208699_x_at	TKT	Transketolase	HSA3	3p14.3	ENSG00000163931	6.74e-09	0.000122772	118.306
227997_at	IL17RD	Interleukin 17 receptor D	HSA3	3p14.3	ENSG00000144730	0.00115278	0.137018	125.305
205921_s_at	SLC6A6	Solute carrier family 6 (neurotransmitter transporter), member 6	HSA3	3p25.1	ENSG00000131389	0.00194878	0.163932	135.37
228283_at	CMC1	C-x(9)-C motif containing 1	HSA3	3p24.1	ENSG00000187118	0.00244757	0.175849	135.468
235476_at	TRIM59	Tripartite motif containing 59	HSA3	3q25.33	ENSG00000213186	0.00135112	0.144001	147.022
212567_s_at	MAP4	Microtubule-associated protein 4	HSA3	3p21	ENSG00000047849	0.00028451	0.0706882	185.89
201663_s_at	SMC4	Structural maintenance of chromosomes 4	HSA3	3q26.1	ENSG00000113810	0.00238353	0.175161	217.621
208624_s_at	EIF4G1	Eukaryotic translation initiation factor 4 gamma, 1	HSA3	3q27.1	ENSG00000114867	0.00218379	0.169892	224.009
224523_s_at	CMSS1	Cms1 ribosomal small subunit homolog (yeast)	HSA3	3q12.1	ENSG00000184220	0.00290907	0.187173	275.117
227599_at	MB21D2	Mab-21 domain containing 2	HSA3	3q29	ENSG00000180611	0.003009	0.190361	282.109
204135_at	FILIP1L	Filamin A interacting protein 1-like	HSA3	3q12.1	ENSG00000168386	0.000818276	0.117539	361.838
201951_at	ALCAM	Activated leukocyte cell adhesion molecule	HSA3	3q13.1	ENSG00000170017	0.00241187	0.175736	500.481
225688_s_at	PHLDB2	Pleckstrin homology-like domain, family B, member 2	HSA3	3q13.2	ENSG00000144824	0.00305475	0.191535	611.148
1560495_at	LOC101929741	Uncharacterized LOC101929741	HSA4	4q26	101929741	9.32e-05	0.0446973	0.348121
221107_at	CHRNA9	Cholinergic receptor, nicotinic, alpha 9 (neuronal)	HSA4	4p14	ENSG00000174343	0.000270764	0.0685371	1.14722
227874_at	EMCN	Endomucin	HSA4	4q24	ENSG00000164035	0.00130967	0.142724	1.8345
1569784_at	LOC101930028 /// LOC101930449	Uncharacterized LOC101930028	HSA4	4q35.2	ENSG00000250626	0.00301165	0.190361	1.85697
223612_s_at	LNX1	Ligand of numb-protein X 1, E3 ubiquitin protein ligase	HSA4	4q12	ENSG00000072201	0.00186199	0.160349	1.88507
231301_at	NUP54	Nucleoporin 54kDa	HSA4	4q21.1	ENSG00000138750	0.00154341	0.15042	2.05027
236293_at	RHOH	Ras homolog family member H	HSA4	4p13	ENSG00000168421	0.00161148	0.153498	2.14737
243407_at	MFSD8	Major facilitator superfamily domain containing 8	HSA4	4q28.2	ENSG00000164073	8.94e-05	0.043476	2.25553
1569479_at	ZNF718	Zinc finger protein 718	HSA4	4p16.3	ENSG00000250312	2.5e-05	0.0217107	2.5463
1561452_at	LOC101928551	Uncharacterized LOC101928551	HSA4	4q34.1	101928551	0.00335778	0.199696	2.56674
232595_at	KIAA0232	KIAA0232	HSA4	4p16.1	ENSG00000170871	0.00257186	0.177981	2.91125
228137_s_at	PPP2R2C	Protein phosphatase 2, regulatory subunit B, gamma	HSA4	4p16.1	ENSG00000074211	5.79e-06	0.009148	3.61216
1562209_at	DCAF4L1	DDB1 and CUL4 associated factor 4-like 1	HSA4	4p13	ENSG00000182308	0.00198383	0.163932	4.22464
211549_s_at	HPGD	Hydroxyprostaglandin dehydrogenase 15-(NAD)	HSA4	4q34-q35	ENSG00000164120	0.00113552	0.136083	5.90178
204466_s_at	SNCA	Synuclein, alpha (non A4 component of amyloid precursor)	HSA4	4q21	ENSG00000145335	5.96e-07	0.00200475	6.23683
236331_at	CDKL2	Cyclin-dependent kinase-like 2 (CDC2-related kinase)	HSA4	4q21.1	ENSG00000138769	0.00259313	0.178563	6.98767
1564887_at	RP11-440L14.3	---	HSA4	4p16.3	ENSG00000260262	0.000104169	0.0468744	7.98791
232072_at	NAAA	N-acylethanolamine acid amidase	HSA4	4q21.1	ENSG00000138744	0.000887249	0.12158	11.0745
220472_at	ZCCHC4	Zinc finger, CCHC domain containing 4	HSA4	4p15.2	ENSG00000168228	0.00313502	0.194078	11.2006
1554027_a_at	SLC4A4	Solute carrier family 4 (sodium bicarbonate cotransporter), member 4	HSA4	4q21	ENSG00000080493	0.000397695	0.0836306	14.5416
203854_at	CFI	Complement factor I	HSA4	4q25	ENSG00000205403	0.00175161	0.157257	14.5602
243444_at	SRD5A3	Steroid 5 alpha-reductase 3	HSA4	4q12	ENSG00000128039	0.00199835	0.163932	15.3459
222316_at	USO1	USO1 vesicle transport factor	HSA4	4q21.1	ENSG00000138768	0.00296955	0.189384	20.2308
209084_s_at	RAB28	RAB28, member RAS oncogene family	HSA4	4p15.33	ENSG00000157869	0.000167769	0.0552576	20.412
201116_s_at	CPE	Carboxypeptidase E	HSA4	4q32.3	ENSG00000109472	0.000318459	0.0751611	23.6653
204333_s_at	AGA	Aspartylglucosaminidase	HSA4	4q34.3	ENSG00000038002	0.00132515	0.143214	23.9429
201117_s_at	CPE	Carboxypeptidase E	HSA4	4q32.3	ENSG00000109472	0.00325143	0.197181	25.1667
204886_at	PLK4	Polo-like kinase 4	HSA4	4q28	ENSG00000142731	0.000452702	0.0870659	26.6844
242963_at	SGMS2	Sphingomyelin synthase 2	HSA4	4q25	ENSG00000164023	0.00249104	0.176616	38.3767
220741_s_at	PPA2	Pyrophosphatase (inorganic) 2	HSA4	4q25	ENSG00000138777	0.000326654	0.0763239	102.344
214736_s_at	ADD1	Adducin 1 (alpha)	HSA4	4p16.3	ENSG00000087274	0.00078082	0.115071	159.966
211506_s_at	CXCL8	Chemokine (C-X-C motif) ligand 8	HSA4	4q13-q21	ENSG00000169429	0.00178505	0.158433	172.254
220260_at	TBC1D19	TBC1 domain family, member 19	HSA4	4p15.2	ENSG00000109680	0.00119759	0.139592	214.487
205121_at	SGCB	Sarcoglycan, beta (43kDa dystrophin-associated glycoprotein)	HSA4	4q12	ENSG00000163069	0.000465035	0.0870659	246.982
224983_at	SCARB2	Scavenger receptor class B, member 2	HSA4	4q21.1	ENSG00000138760	0.00120032	0.139592	302.065
216804_s_at	PDLIM5	PDZ and LIM domain 5	HSA4	4q22	ENSG00000163110	0.00327629	0.197823	308.372
202769_at	CCNG2	Cyclin G2	HSA4	4q21.1	ENSG00000138764	0.000823526	0.117562	414.33
238831_at	TMEM33	Transmembrane protein 33	HSA4	4p13	ENSG00000109133	0.00229413	0.17206	490.051
209814_at	ZNF330	Zinc finger protein 330	HSA4	4q31.21	ENSG00000109445	3.31e-06	0.00695006	1018.04
200073_s_at	HNRNPD	Heterogeneous nuclear ribonucleoprotein D (AU-rich element RNA binding protein 1, 37kDa)	HSA4	4q21	ENSG00000138668	1.67e-05	0.0175361	2181.27
221481_x_at	HNRNPD	Heterogeneous nuclear ribonucleoprotein D (AU-rich element RNA binding protein 1, 37kDa)	HSA4	4q21	ENSG00000138668	0.000490308	0.0896575	2380.47
1556116_s_at	TNPO1	Transportin 1	HSA5	5q13.2	ENSG00000083312	0.00211764	0.16743	2.62058
206239_s_at	SPINK1	Serine peptidase inhibitor, Kazal type 1	HSA5	5q32	ENSG00000164266	0.00174937	0.157257	1.40228
237352_at	GFPT2	Glutamine-fructose-6-phosphate transaminase 2	HSA5	5q35.3	ENSG00000131459	0.00136946	0.144934	1.40801
1564474_at	ZBED3-AS1	ZBED3 antisense RNA 1	HSA5	5q13.3	ENSG00000250802	0.000318213	0.0751611	1.96247
238488_at	IPO11	Importin 11	HSA5	5q12.1	ENSG00000086200	3.92e-07	0.00182104	2.22904
1564000_at	ANKRD31	Ankyrin repeat domain 31	HSA5	5q13.3	ENSG00000145700	0.000873037	0.120697	2.25448
217255_at	SQSTM1	Sequestosome 1	HSA5	5q35.3	ENSG00000161011	0.000819405	0.117539	2.54128
1570204_at	ZBED3-AS1	ZBED3 antisense RNA 1	HSA5	5q13.3	ENSG00000250802	1.18e-05	0.0147098	2.83379
205295_at	CKMT2	Creatine kinase, mitochondrial 2 (sarcomeric)	HSA5	5q13.3	ENSG00000131730	0.00234738	0.17387	7.99416
209200_at	MEF2C	Myocyte enhancer factor 2C	HSA5	5q14.3	ENSG00000081189	0.00247354	0.176554	11.6919
1568594_s_at	TRIM52	Tripartite motif containing 52	HSA5	5q35.3	ENSG00000183718	0.000362659	0.0789976	22.5441
220119_at	EPB41L4A	Erythrocyte membrane protein band 4.1 like 4A	HSA5	5q21.3	ENSG00000129595	0.00274645	0.183051	23.1934
1556007_s_at	CSNK1A1	Casein kinase 1, alpha 1	HSA5	5q32	ENSG00000230551	0.000125114	0.0502986	27.2718
219531_at	CEP72	Centrosomal protein 72kDa	HSA5	5p15.33	ENSG00000112877	0.00238166	0.175161	32.9771
225761_at	PAPD4	PAP associated domain containing 4	HSA5	5q14.1	ENSG00000164329	0.000409857	0.0846202	51.4107
210567_s_at	SKP2	S-phase kinase-associated protein 2, E3 ubiquitin protein ligase	HSA5	5p13	ENSG00000145604	1.32e-05	0.0150006	58.9435
209709_s_at	HMMR	Hyaluronan-mediated motility receptor (RHAMM)	HSA5	5q34	ENSG00000072571	0.000416835	0.085039	60.9803
205187_at	SMAD5	SMAD family member 5	HSA5	5q31	ENSG00000113658	0.000915768	0.123566	73.1804
224598_at	MGAT4B	Mannosyl (alpha-1,3-)-glycoprotein beta-1,4-N-acetylglucosaminyltransferase, isozyme B	HSA5	5q35	ENSG00000161013	7.3e-05	0.0395308	77.8343
224369_s_at	FBXO38	F-box protein 38	HSA5	5q32	ENSG00000145868	0.00218877	0.169892	82.8172
202466_at	PAPD7	PAP associated domain containing 7	HSA5	5p15	ENSG00000112941	0.00205394	0.165877	95.2446
207165_at	HMMR	Hyaluronan-mediated motility receptor (RHAMM)	HSA5	5q34	ENSG00000072571	0.00126523	0.141936	112.972
221842_s_at	ZNF131	Zinc finger protein 131	HSA5	5p12	ENSG00000172262	0.000773065	0.114236	114.467
223803_s_at	ZCCHC10	Zinc finger, CCHC domain containing 10	HSA5	5q31.1	ENSG00000155329	0.000893653	0.121847	116.17
218755_at	KIF20A	Kinesin family member 20A	HSA5	5q31	ENSG00000112984	0.00241386	0.175736	144.675
222682_s_at	FAM114A2	Family with sequence similarity 114, member A2	HSA5	5q31-q33	ENSG00000055147	0.00162646	0.154119	170.086
202534_x_at	DHFR	Dihydrofolate reductase	HSA5	5q11.2-q13.2	ENSG00000228716	0.00132432	0.143214	208.21
203141_s_at	AP3B1	Adaptor-related protein complex 3, beta 1 subunit	HSA5	5q14.1	ENSG00000132842	0.00314929	0.194078	209.784
203554_x_at	PTTG1	Pituitary tumor-transforming 1	HSA5	5q35.1	ENSG00000164611	0.0012999	0.142715	501.874
213470_s_at	HNRNPH1	Heterogeneous nuclear ribonucleoprotein H1 (H)	HSA5	5q35.3	ENSG00000169045	0.00282925	0.185065	779.606
200692_s_at	HSPA9	Heat shock 70kDa protein 9 (mortalin)	HSA5	5q31.1	ENSG00000113013	0.000136171	0.0518509	948.726
226099_at	ELL2	Elongation factor, RNA polymerase II, 2	HSA5	5q15	ENSG00000118985	0.00151913	0.149881	1047.83
208853_s_at	CANX	Calnexin	HSA5	5q35	ENSG00000127022	0.00295954	0.189255	2561.25
208950_s_at	ALDH7A1	Aldehyde dehydrogenase 7 family, member A1	HSA5	5q31	ENSG00000164904	0.00153722	0.150085	296.748
214648_at	GPX5	Glutathione peroxidase 5 (epididymal androgen-related protein)	HSA6	6p22.1	ENSG00000224586	0.00267903	0.180483	-1.0938
243739_at	RANBP9	RAN binding protein 9	HSA6	6p23	ENSG00000010017	0.00058754	0.0984027	-0.00935959
208329_at	PBOV1	Prostate and breast cancer overexpressed 1	HSA6	6q23.3	ENSG00000254440	1.56e-07	0.00098537	1.66562
229723_at	TAGAP	T-cell activation RhoGTPase activating protein	HSA6	6q25.3	ENSG00000164691	0.00206198	0.166267	1.69175
207393_at	HCRTR2	Hypocretin (orexin) receptor 2	HSA6	6p12	ENSG00000137252	0.000164852	0.0552576	1.89471
216181_at	SYNJ2	Synaptojanin 2	HSA6	6q25.3	ENSG00000078269	0.000366887	0.0795549	2.05999
230109_at	PDE7B	Phosphodiesterase 7B	HSA6	6q23-q24	ENSG00000171408	0.00241916	0.17578	2.22531
1564414_a_at	PNLDC1	Poly(A)-specific ribonuclease (PARN)-like domain containing 1	HSA6	6q25.3	ENSG00000146453	8.63e-05	0.0425175	2.22602
206685_at	HCG4	HLA complex group 4 (non-protein coding)	HSA6	6p21.3	ENSG00000176998	0.000199893	0.0592861	2.41479
221457_s_at	BTNL2	Butyrophilin-like 2 (MHC class II associated)	HSA6	6p21.3	ENSG00000204290	0.00195709	0.163932	3.19409
207051_at	SLC17A4	Solute carrier family 17, member 4	HSA6	6p22.2	ENSG00000146039	0.000411899	0.0846639	3.24341
1564067_x_at	TMEM151B	Transmembrane protein 151B	HSA6	6p21.1	ENSG00000178233	0.000359467	0.0786155	3.33829
230529_at	HECA	Headcase homolog (Drosophila)	HSA6	6q23-q24	ENSG00000112406	0.00336022	0.199696	3.45449
228510_at	ATAT1	Alpha tubulin acetyltransferase 1	HSA6	6p21.33	ENSG00000137343	0.00237522	0.17502	3.84405
213436_at	CNR1	Cannabinoid receptor 1 (brain)	HSA6	6q14-q15	ENSG00000118432	0.00204125	0.165341	3.87209
216184_s_at	RIMS1	Regulating synaptic membrane exocytosis 1	HSA6	6q12-q13	ENSG00000079841	3.56e-05	0.025278	4.80322
211142_x_at	HLA-DOA	Major histocompatibility complex, class II, DO alpha	HSA6	6p21.3	ENSG00000204252	0.00192321	0.16284	5.41857
207569_at	ROS1	ROS proto-oncogene 1 , receptor tyrosine kinase	HSA6	6q22	ENSG00000047936	0.00328401	0.197823	5.46238
214634_at	HIST1H4I	Histone cluster 1, H4i	HSA6	6p22.1	ENSG00000276180	0.00109232	0.133419	8.02184
204545_at	PEX6	Peroxisomal biogenesis factor 6	HSA6	6p21.1	ENSG00000124587	1.29e-05	0.0150006	9.12068
235528_at	GUCA1B	Guanylate cyclase activator 1B (retina)	HSA6	6p21.1	ENSG00000112599	0.000493976	0.0900271	9.18312
1564066_at	TMEM151B	Transmembrane protein 151B	HSA6	6p21.1	ENSG00000178233	0.000407237	0.0846202	13.8752
203671_at	TPMT	Thiopurine S-methyltransferase	HSA6	6p22.3	ENSG00000137364	0.000323426	0.0758942	15.0657
229351_at	USP49	Ubiquitin specific peptidase 49	HSA6	6p21	ENSG00000164663	0.00254311	0.177109	16.8224
215082_at	ELOVL5	ELOVL fatty acid elongase 5	HSA6	6p21.1-p12.1	ENSG00000012660	0.000525915	0.0939687	18.8034
234944_s_at	MTFR2	Mitochondrial fission regulator 2	HSA6	6q23.3	ENSG00000146410	5.51e-05	0.033949	25.073
1556178_x_at	TAF8	TAF8 RNA polymerase II, TATA box binding protein (TBP)-associated factor, 43kDa	HSA6	6p21.1	ENSG00000137413	8.84e-06	0.0123873	29.1936
208779_x_at	DDR1	Discoidin domain receptor tyrosine kinase 1	HSA6	6p21.3	ENSG00000137332	0.00141351	0.146649	31.8434
204560_at	FKBP5	FK506 binding protein 5	HSA6	6p21.31	ENSG00000096060	0.000612031	0.0992962	32.8861
202326_at	EHMT2	Euchromatic histone-lysine N-methyltransferase 2	HSA6	6p21.31	ENSG00000204371	0.00297196	0.189384	37.5593
205065_at	ENPP1	Ectonucleotide pyrophosphatase/phosphodiesterase 1	HSA6	6q22-q23	ENSG00000197594	4.76e-08	0.000520195	37.6937
218875_s_at	FBXO5	F-box protein 5	HSA6	6q25.2	ENSG00000112029	0.000291491	0.0708322	41.4894
229412_at	TAF8	TAF8 RNA polymerase II, TATA box binding protein (TBP)-associated factor, 43kDa	HSA6	6p21.1	ENSG00000137413	0.000468475	0.0871219	43.3979
224856_at	FKBP5	FK506 binding protein 5	HSA6	6p21.31	ENSG00000096060	0.00236634	0.174602	61.2078
226541_at	FBXO30	F-box protein 30	HSA6	6q24	ENSG00000118496	0.00311001	0.193888	64.2571
217436_x_at	HLA-J	Major histocompatibility complex, class I, J (pseudogene)	HSA6	6p21.31	ENSG00000204622	0.000115334	0.0496528	76.2312
208553_at	HIST1H1E	Histone cluster 1, H1e	HSA6	6p21.3	ENSG00000168298	0.00172209	0.156925	82.6849
232392_at	SRSF3	Serine/arginine-rich splicing factor 3	HSA6	6p21	ENSG00000112081	0.00304551	0.191175	107.044
234863_x_at	FBXO5	F-box protein 5	HSA6	6q25.2	ENSG00000112029	0.00170436	0.156254	110.54
221875_x_at	HLA-F	Major histocompatibility complex, class I, F	HSA6	6p21.3	ENSG00000137403	0.00196916	0.163932	112.837
226919_at	LYRM2	LYR motif containing 2	HSA6	6q15	ENSG00000083099	0.000174874	0.0562425	116.186
203100_s_at	CDYL	Chromodomain protein, Y-like	HSA6	6p25.1	ENSG00000153046	0.0010082	0.127868	148.758
221786_at	C6orf120	Chromosome 6 open reading frame 120	HSA6	6q27	ENSG00000185127	3.49e-05	0.025278	153.449
208653_s_at	CD164	CD164 molecule, sialomucin	HSA6	6q21	ENSG00000135535	0.00124017	0.141181	166.265
212263_at	QKI	QKI, KH domain containing, RNA binding	HSA6	6q26	ENSG00000112531	0.000263302	0.0685371	168.749
225171_at	ARHGAP18	Rho GTPase activating protein 18	HSA6	6q22.33	ENSG00000146376	0.00103862	0.12966	301.206
209140_x_at	HLA-B	Major histocompatibility complex, class I, B	HSA6	6p21.3	ENSG00000206450	0.000238641	0.0672561	503.587
202097_at	NUP153	Nucleoporin 153kDa	HSA6	6p22.3	ENSG00000124789	0.000448408	0.0870659	682.478
215313_x_at	HLA-A	Major histocompatibility complex, class I, A	HSA6	6p21.3	ENSG00000206503	0.0032506	0.197181	765.5
213932_x_at	HLA-A	Major histocompatibility complex, class I, A	HSA6	6p21.3	ENSG00000206503	0.000751519	0.112569	1725.06
1557910_at	HSP90AB1	Heat shock protein 90kDa alpha (cytosolic), class B member 1	HSA6	6p12	ENSG00000096384	0.000241547	0.0672933	1937.13
208778_s_at	TCP1	t-complex 1	HSA6	6q25.3	ENSG00000120438	0.00257816	0.177981	2035.34
220384_at	NME8	NME/NM23 family member 8	HSA7	7p14.1	ENSG00000086288	0.000569492	0.097608	-1.12233
229781_at	LOC100506725	Uncharacterized LOC100506725	HSA7	7p14.2	100506725	0.00145172	0.147438	1.21293
227265_at	FGL2	Fibrinogen-like 2	HSA7	7q11.23	ENSG00000127951	0.00129669	0.142715	1.25241
238304_at	DPP6	Dipeptidyl-peptidase 6	HSA7	7q36.2	ENSG00000130226	5.91e-06	0.009148	1.80496
1553464_at	FLJ40288	Uncharacterized FLJ40288	HSA7	7q32.3	ENSG00000183470	0.000595602	0.0984027	2.37676
1561152_a_at	ZC3HC1	Zinc finger, C3HC-type containing 1	HSA7	7q32.2	ENSG00000091732	0.00054292	0.0942355	2.6833
211140_s_at	CASP2	Caspase 2, apoptosis-related cysteine peptidase	HSA7	7q34-q35	ENSG00000106144	0.00157417	0.15129	3.1676
1564537_a_at	ASB10	Ankyrin repeat and SOCS box containing 10	HSA7	7q36.1	ENSG00000146926	3.24e-05	0.0250786	3.41878
1564876_s_at	FOXP2	Forkhead box P2	HSA7	7q31	ENSG00000128573	0.000610054	0.0992962	3.66817
1560738_at	UBE3C	Ubiquitin protein ligase E3C	HSA7	7q36.3	ENSG00000009335	0.00170572	0.156254	4.22767
236645_at	HBP1	HMG-box transcription factor 1	HSA7	7q22-q31	ENSG00000105856	0.00153677	0.150085	4.48933
225207_at	PDK4	Pyruvate dehydrogenase kinase, isozyme 4	HSA7	7q21.3	ENSG00000004799	0.000181401	0.0565306	4.81982
205426_s_at	HIP1	Huntingtin interacting protein 1	HSA7	7q11.23	ENSG00000127946	0.00300247	0.190361	4.95414
239773_at	GTPBP10	GTP-binding protein 10 (putative)	HSA7	7q21.13	ENSG00000105793	0.000340895	0.0780157	5.46707
219824_at	SLC13A4	Solute carrier family 13 (sodium/sulfate symporter), member 4	HSA7	7q33	ENSG00000164707	0.000181687	0.0565306	7.08941
1564166_s_at	LOC100630923	LOC100289561-PRKRIP1 readthrough	HSA7	7q22.1	100630923	0.000481939	0.0887205	10.134
214347_s_at	DDC	Dopa decarboxylase (aromatic L-amino acid decarboxylase)	HSA7	7p12.2	ENSG00000132437	8.03e-05	0.0417007	10.3979
238595_at	CEP41	Centrosomal protein 41kDa	HSA7	7q32.2	ENSG00000106477	0.00100746	0.127868	11.4727
215068_s_at	FBXL18	F-box and leucine-rich repeat protein 18	HSA7	7p22.2	ENSG00000155034	0.00243116	0.175809	16.2839
224676_at	TMED4	Transmembrane emp24 protein transport domain containing 4	HSA7	7p13	ENSG00000158604	0.000682416	0.106825	20.9929
221924_at	ZMIZ2	Zinc finger, MIZ-type containing 2	HSA7	7p13	ENSG00000122515	0.00171246	0.156514	21.6664
227012_at	SLC25A40	Solute carrier family 25, member 40	HSA7	7q21.12	ENSG00000075303	0.000727666	0.110514	22.3703
1558522_at	MPP6	Membrane protein, palmitoylated 6 (MAGUK p55 subfamily member 6)	HSA7	7p15	ENSG00000105926	0.00174188	0.157157	26.3591
201679_at	SRRT	Serrate, RNA effector molecule	HSA7	7q21	ENSG00000087087	0.000333727	0.0776263	34.0194
226189_at	ITGB8	Integrin, beta 8	HSA7	7p21.1	ENSG00000105855	0.00168051	0.155357	36.676
214829_at	AASS	Aminoadipate-semialdehyde synthase	HSA7	7q31.3	ENSG00000008311	0.0026089	0.178749	39.6607
1053_at	RFC2	Replication factor C (activator 1) 2, 40kDa	HSA7	7q11.23	ENSG00000049541	0.00162032	0.153805	40.3641
212206_s_at	H2AFV	H2A histone family, member V	HSA7	7p13	ENSG00000105968	0.00203793	0.165317	41.5639
221778_at	KDM7A	Lysine (K)-specific demethylase 7A	HSA7	7q34	ENSG00000006459	0.000532974	0.0942355	54.4556
202695_s_at	STK17A	Serine/threonine kinase 17a	HSA7	7p13	ENSG00000164543	4.17e-07	0.00182104	58.3709
1552619_a_at	ANLN	Anillin, actin binding protein	HSA7	7p15-p14	ENSG00000011426	0.000136752	0.0518509	70.5442
221218_s_at	TPK1	Thiamin pyrophosphokinase 1	HSA7	7q34-q35	ENSG00000196511	5.31e-05	0.0333437	76.7486
202642_s_at	TRRAP	Transformation/transcription domain-associated protein	HSA7	7q21.2-q22.1	ENSG00000196367	0.000268607	0.0685371	77.0828
213816_s_at	MET	MET proto-oncogene, receptor tyrosine kinase	HSA7	7q31	ENSG00000105976	0.00144003	0.147438	125.41
242420_at	PPP1R9A	Protein phosphatase 1, regulatory subunit 9A	HSA7	7q21.3	ENSG00000158528	0.0030303	0.190658	135.654
203772_at	BLVRA	Biliverdin reductase A	HSA7	7p13	ENSG00000106605	0.000424924	0.0860471	147.168
227718_at	PURB	Purine-rich element binding protein B	HSA7	7p13	ENSG00000146676	0.00166278	0.155141	154.729
1555830_s_at	ESYT2	Extended synaptotagmin-like protein 2	HSA7	7q36.3	ENSG00000117868	0.00264879	0.180084	214.795
210892_s_at	GTF2I	General transcription factor IIi	HSA7	7q11.23	ENSG00000077809	0.00149215	0.148779	529.919
212447_at	KBTBD2	Kelch repeat and BTB (POZ) domain containing 2	HSA7	7p14.3	ENSG00000170852	0.0018197	0.159187	543.55
212097_at	CAV1	Caveolin 1, caveolae protein, 22kDa	HSA7	7q31.1	ENSG00000105974	0.00289963	0.187173	937.775
206621_s_at	EIF4H	Eukaryotic translation initiation factor 4H	HSA7	7q11.23	ENSG00000106682	0.000158114	0.0548897	1700.33
1561191_at	SOD1P3	Superoxide dismutase 1, soluble pseudogene 3	HSA8	8q24.13	ENSG00000253651	0.0014049	0.14631	0.0764985
232326_at	BAALCOS	BAALC opposite strand	HSA8	8q22.3	ENSG00000236939	5.2e-07	0.00189595	1.32425
1556192_x_at	MTSS1	Metastasis suppressor 1	HSA8	8q24.13	ENSG00000170873	0.000586158	0.0984027	1.74953
220619_at	CHD7	Chromodomain helicase DNA binding protein 7	HSA8	8q12.2	ENSG00000171316	0.000750246	0.112569	3.06729
209847_at	CDH17	Cadherin 17, LI cadherin (liver-intestine)	HSA8	8q22.1	ENSG00000079112	0.00197486	0.163932	3.47412
211767_at	GINS4	GINS complex subunit 4 (Sld5 homolog)	HSA8	8p11.21	ENSG00000147536	0.0028978	0.187173	3.71045
233111_at	TG	Thyroglobulin	HSA8	8q24.22	ENSG00000042832	0.00224033	0.169892	4.07527
229108_at	TRAPPC9	Trafficking protein particle complex 9	HSA8	8q24.3	ENSG00000167632	4.54e-05	0.0299281	5.97633
205629_s_at	CRH	Corticotropin releasing hormone	HSA8	8q13	ENSG00000147571	0.000836042	0.118421	6.47744
1568605_at	JRK	Jrk homolog (mouse)	HSA8	8q24.3	ENSG00000234616	0.00330126	0.198286	8.66326
227132_at	ZNF706	Zinc finger protein 706	HSA8	8q22.3	ENSG00000120963	0.00289584	0.187173	8.88493
244706_at	PCMTD1	Protein-L-isoaspartate (D-aspartate) O-methyltransferase domain containing 1	HSA8	8q11.23	ENSG00000168300	0.00011243	0.0491769	11.0385
220973_s_at	SHARPIN	SHANK-associated RH domain interactor	HSA8	8q24.3	ENSG00000179526	1.92e-06	0.00505933	11.4955
229945_at	CYHR1	Cysteine/histidine-rich 1	HSA8	8q24.3	ENSG00000187954	0.00255081	0.177212	14.5256
221920_s_at	SLC25A37	Solute carrier family 25 (mitochondrial iron transporter), member 37	HSA8	8p21.2	ENSG00000147454	0.000253366	0.0679057	18.3616
230411_at	UBE2V2	Ubiquitin-conjugating enzyme E2 variant 2	HSA8	8q11.21	ENSG00000169139	3.87e-05	0.0267553	30.9077
237851_at	TRAPPC9	Trafficking protein particle complex 9	HSA8	8q24.3	ENSG00000167632	0.00285177	0.185606	31.7715
239082_at	FZD3	Frizzled class receptor 3	HSA8	8p21	ENSG00000104290	0.00219932	0.169892	33.4871
236175_at	TRIM55	Tripartite motif containing 55	HSA8	8q13.1	ENSG00000147573	0.00328895	0.197825	41.9417
231091_x_at	OXR1	Oxidation resistance 1	HSA8	8q23.1	ENSG00000164830	6.4e-05	0.0368545	63.9845
222740_at	ATAD2	ATPase family, AAA domain containing 2	HSA8	8q24.13	ENSG00000156802	0.00014467	0.0526005	70.2389
234215_at	PTK2	Protein tyrosine kinase 2	HSA8	8q24.3	ENSG00000169398	0.00332943	0.199383	74.0241
231074_at	OXR1	Oxidation resistance 1	HSA8	8q23.1	ENSG00000164830	0.000188876	0.0576915	78.3334
219148_at	PBK	PDZ binding kinase	HSA8	8p21.2	ENSG00000168078	0.00325299	0.197181	142.609
229841_at	AGO2	Argonaute RISC catalytic component 2	HSA8	8q24.3	ENSG00000123908	0.00304137	0.191134	176.125
210980_s_at	ASAH1	N-acylsphingosine amidohydrolase (acid ceramidase) 1	HSA8	8p22	ENSG00000104763	1.62e-07	0.00098537	253.959
202118_s_at	CPNE3	Copine III	HSA8	8q21.3	ENSG00000085719	0.000658944	0.103826	362.43
208694_at	PRKDC	Protein kinase, DNA-activated, catalytic polypeptide	HSA8	8q11	ENSG00000253729	0.000342456	0.0780157	467.706
218250_s_at	CNOT7	CCR4-NOT transcription complex, subunit 7	HSA8	8p22-p21.3	ENSG00000198791	0.000991647	0.127572	583.735
227182_at	SUSD3	Sushi domain containing 3	HSA9	9q22.31	ENSG00000157303	0.00223484	0.169892	1.38452
208239_at	FOXE1	Forkhead box E1 (thyroid transcription factor 2)	HSA9	9q22	ENSG00000178919	0.00110602	0.134077	1.64782
1560728_at	SH3GL2	SH3-domain GRB2-like 2	HSA9	9p22.2	ENSG00000107295	7.72e-05	0.0406688	2.08246
222973_at	UNC13B	Unc-13 homolog B (C. elegans)	HSA9	9p13.3	ENSG00000198722	0.00185129	0.159904	2.23993
221273_s_at	RNF208	Ring finger protein 208	HSA9	9q34.3	ENSG00000212864	0.00257561	0.177981	2.35191
225891_at	TPRN	Taperin	HSA9	9q34.3	ENSG00000176058	0.00208225	0.166931	2.48512
1570345_at	LINC00474	Long intergenic non-protein coding RNA 474	HSA9	9q31.3	ENSG00000204148	0.000134661	0.0518509	3.03784
1559042_at	NDUFB6	NADH dehydrogenase (ubiquinone) 1 beta subcomplex, 6, 17kDa	HSA9	9p21.1	ENSG00000165264	0.00147905	0.148653	3.19607
234686_at	SUGT1P1	SUGT1 pseudogene 1	HSA9	9p13.3	ENSG00000226823	0.00168209	0.155357	3.60631
240833_at	NIPSNAP3A	Nipsnap homolog 3A (C. elegans)	HSA9	9q31.1	ENSG00000136783	0.000249236	0.0677093	3.71877
208427_s_at	ELAVL2	ELAV like neuron-specific RNA binding protein 2	HSA9	9p21	ENSG00000107105	0.00227256	0.171257	4.25633
1569652_at	MLLT3	Myeloid/lymphoid or mixed-lineage leukemia (trithorax homolog, Drosophila); translocated to, 3	HSA9	9p22	ENSG00000171843	0.00275941	0.183051	7.03639
235153_at	RNF183	Ring finger protein 183	HSA9	9q32	ENSG00000165188	0.00302135	0.190533	7.70992
230679_at	DCAF10	DDB1 and CUL4 associated factor 10	HSA9	9p13.2	ENSG00000122741	8.99e-05	0.043476	12.0746
243210_at	SLC25A25	Solute carrier family 25 (mitochondrial carrier; phosphate carrier), member 25	HSA9	9q34.11	ENSG00000148339	0.000844076	0.119092	14.7767
243881_at	SHC3	SHC (Src homology 2 domain containing) transforming protein 3	HSA9	9q22.1	ENSG00000148082	0.00190673	0.162316	22.4787
205842_s_at	JAK2	Janus kinase 2	HSA9	9p24	ENSG00000096968	0.000269787	0.0685371	25.5163
214043_at	PTPRD	Protein tyrosine phosphatase, receptor type, D	HSA9	9p23-p24.3	ENSG00000153707	0.000589751	0.0984027	26.6117
229585_at	ADAMTSL1	ADAMTS-like 1	HSA9	9p21.3	ENSG00000178031	0.000876392	0.120697	39.5603
216929_x_at	ABO	ABO blood group (transferase A, alpha 1-3-N-acetylgalactosaminyltransferase; transferase B, alpha 1-3-galactosyltransferase)	HSA9	9q34.2	ENSG00000175164	3.22e-06	0.00695006	70.9697
229824_at	SHC3	SHC (Src homology 2 domain containing) transforming protein 3	HSA9	9q22.1	ENSG00000148082	0.000122229	0.0502861	79.2317
229710_at	ERCC6L2	Excision repair cross-complementation group 6-like 2	HSA9	9q22.32	ENSG00000182150	0.00166913	0.155326	85.4327
244222_at	GLIS3	GLIS family zinc finger 3	HSA9	9p24.2	ENSG00000107249	0.000122967	0.0502861	92.8909
202085_at	TJP2	Tight junction protein 2	HSA9	9q13-q21	ENSG00000119139	0.00174098	0.157157	152.192
233589_x_at	TOR4A	Torsin family 4, member A	HSA9	9q34.3	ENSG00000198113	0.00173281	0.157157	231.428
203447_at	PSMD5	Proteasome (prosome, macropain) 26S subunit, non-ATPase, 5	HSA9	9q33.2	ENSG00000095261	0.00301025	0.190361	297.624
229846_s_at	MAPKAP1	Mitogen-activated protein kinase associated protein 1	HSA9	9q33.3	ENSG00000119487	0.00016404	0.0552576	314.35
223490_s_at	EXOSC3	Exosome component 3	HSA9	9p11	ENSG00000107371	0.00223089	0.169892	406.301
227913_at	EXOSC3	Exosome component 3	HSA9	9p11	ENSG00000107371	5.9e-05	0.034714	427.258
222989_s_at	UBQLN1	Ubiquilin 1	HSA9	9q22|9q21.2-q21.3	ENSG00000135018	0.00224348	0.169892	648.88
241902_at	MKX	Mohawk homeobox	HSA10	10p12.1	ENSG00000150051	0.00183836	0.159579	0.00612237
242660_at	MALRD1	MAM and LDL receptor class A domain containing 1	HSA10	10p12.31	ENSG00000204740	0.00155184	0.150535	1.24099
229901_at	ZNF488	Zinc finger protein 488	HSA10	10q11.22	ENSG00000265763	0.000184583	0.056697	1.2814
1558977_at	LOC100130992	Uncharacterized LOC100130992	HSA10	10p12.31	ENSG00000261671	0.00198269	0.163932	1.40588
1560851_at	LINC00619	Long intergenic non-protein coding RNA 619	HSA10	10q11.21	ENSG00000204187	0.00128399	0.142399	1.4287
1560255_at	CELF2-AS1	CELF2 antisense RNA 1	HSA10	10p14	ENSG00000181800	0.000200107	0.0592861	1.4901
244364_at	MYO3A	myosin IIIA	HSA10	10p11.1	ENSG00000095777	0.000669485	0.105184	2.6053
1557807_a_at	RP11-90J7.3	---	HSA10	10q22.3	ENSG00000282863	0.00195096	0.163932	3.37853
204689_at	HHEX	Hematopoietically expressed homeobox	HSA10	10q23.33	ENSG00000152804	6.02e-06	0.009148	4.64605
221309_at	RBM17	RNA binding motif protein 17	HSA10	10p15.1	ENSG00000134453	0.000341758	0.0780157	4.87598
228526_at	NANOS1	Nanos homolog 1 (Drosophila)	HSA10	10q26.11	ENSG00000188613	0.000137392	0.0518509	5.50421
237244_at	C10orf71-AS1	C10orf71 antisense RNA 1	HSA10	10q11.23	ENSG00000236208	0.00213898	0.168272	6.00998
1558484_s_at	LRRC27	Leucine rich repeat containing 27	HSA10	10q26.3	ENSG00000148814	0.00222599	0.169892	10.2458
209864_at	FRAT2	Frequently rearranged in advanced T-cell lymphomas 2	HSA10	10q24.1	ENSG00000181274	0.002759	0.183051	12.2938
1566949_at	LRRC27	Leucine rich repeat containing 27	HSA10	10q26.3	ENSG00000148814	0.00104575	0.12966	13.8117
229388_at	LOC101929112	Uncharacterized LOC101929112	HSA10	10q22.2	ENSG00000227540	0.00188638	0.161153	17.4712
243003_at	MLLT10	Myeloid/lymphoid or mixed-lineage leukemia; translocated to, 10	HSA10	10p12.31	ENSG00000078403	0.000104584	0.0468744	20.1349
212020_s_at	MKI67	Marker of proliferation Ki-67	HSA10	10q26.2	ENSG00000148773	8.64e-06	0.0123873	21.4933
220580_at	BICC1	BicC family RNA binding protein 1	HSA10	10q21.1	ENSG00000122870	0.00223962	0.169892	29.7681
1568781_at	UROS	Uroporphyrinogen III synthase	HSA10	10q25.2-q26.3	ENSG00000188690	0.000208962	0.0601316	39.0576
1560821_at	ARHGAP22	Rho GTPase activating protein 22	HSA10	10q11.22	ENSG00000128805	0.00026444	0.0685371	39.3851
201490_s_at	PPIF	Peptidylprolyl isomerase F	HSA10	10q22-q23	ENSG00000108179	0.00245892	0.176369	43.901
220085_at	HELLS	Helicase, lymphoid-specific	HSA10	10q24.2	ENSG00000119969	0.00270606	0.181316	46.2508
204120_s_at	ADK	Adenosine kinase	HSA10	10q22|10q11-q24	ENSG00000156110	0.00188114	0.160956	47.6534
1562106_at	PITRM1	Pitrilysin metallopeptidase 1	HSA10	10p15.2	ENSG00000107959	0.00121283	0.140194	53.4895
1555878_at	RPS24	Ribosomal protein S24	HSA10	10q22	ENSG00000138326	0.000850129	0.119092	122.577
210790_s_at	SAR1A	Secretion associated, Ras related GTPase 1A	HSA10	10q22.1	ENSG00000079332	0.00290391	0.187173	729.194
201426_s_at	VIM	Vimentin	HSA10	10p13	ENSG00000026025	4.25e-06	0.0079879	4131.65
1554892_a_at	MS4A3	Membrane-spanning 4-domains, subfamily A, member 3 (hematopoietic cell-specific)	HSA11	11q12.1	ENSG00000149516	1.48e-05	0.016533	1.60592
222923_s_at	KCNE3	Potassium voltage-gated channel, Isk-related family, member 3	HSA11	11q13.4	ENSG00000175538	0.000183007	0.0565306	1.663
1567271_at	OR4C1P	Olfactory receptor, family 4, subfamily C, member 1 pseudogene	HSA11	11q11	ENSG00000254576	0.000300721	0.0727519	1.89005
207207_at	RBMXL2	RNA binding motif protein, X-linked-like 2	HSA11	11p15	ENSG00000170748	0.000242465	0.0672933	3.06571
216386_at	LOC220077	Dedicator of cytokinesis 1 pseudogene	HSA11	11q13.4	ENSG00000228286	0.000318928	0.0751611	4.71527
222053_at	TAF6L	TAF6-like RNA polymerase II, p300/CBP-associated factor (PCAF)-associated factor, 65kDa	HSA11	11q12.3	ENSG00000162227	0.00260392	0.17865	4.93701
211104_s_at	MYO7A	Myosin VIIA	HSA11	11q13.5	ENSG00000137474	0.00165009	0.155141	5.63363
1553504_at	MRGPRX4	MAS-related GPR, member X4	HSA11	11p15.1	ENSG00000179817	0.00144375	0.147438	7.54646
241498_at	HARBI1	Harbinger transposase derived 1	HSA11	11p11.2	ENSG00000180423	0.00210978	0.16742	7.98236
201781_s_at	AIP	Aryl hydrocarbon receptor interacting protein	HSA11	11q13.3	ENSG00000110711	0.000155878	0.0546321	11.8408
1562624_at	MACROD1	MACRO domain containing 1	HSA11	11q13.1	ENSG00000133315	0.000611463	0.0992962	12.1893
205166_at	CAPN5	Calpain 5	HSA11	11q14	ENSG00000149260	0.00182489	0.159386	13.4536
228293_at	DEPDC7	DEP domain containing 7	HSA11	11p13	ENSG00000121690	0.00256697	0.177882	16.561
214772_at	KIAA1549L	KIAA1549-like	HSA11	11p13	ENSG00000110427	0.00252986	0.177109	17.4413
243736_at	METTL15	Methyltransferase like 15	HSA11	11p14.1	ENSG00000169519	0.000267643	0.0685371	20.6266
212076_at	KMT2A	Lysine (K)-specific methyltransferase 2A	HSA11	11q23	ENSG00000118058	0.00277226	0.18306	23.0956
210102_at	VWA5A	Von Willebrand factor A domain containing 5A	HSA11	11q24.1	ENSG00000110002	0.00262147	0.178937	27.4849
218245_at	TSKU	Tsukushi, small leucine rich proteoglycan	HSA11	11q13.5	ENSG00000182704	0.00137776	0.144934	31.8499
224335_s_at	BACE1	Beta-site APP-cleaving enzyme 1	HSA11	11q23.2-q23.3	ENSG00000186318	0.00266962	0.180327	38.9691
203194_s_at	NUP98	Nucleoporin 98kDa	HSA11	11p15.5	ENSG00000110713	0.00217056	0.169892	51.6215
230724_s_at	C11orf57	Chromosome 11 open reading frame 57	HSA11	11q23.1	ENSG00000150776	0.000122371	0.0502861	55.162
223023_at	BET1L	Bet1 golgi vesicular membrane trafficking protein-like	HSA11	11p15.5	ENSG00000177951	0.000591029	0.0984027	57.2676
205394_at	CHEK1	Checkpoint kinase 1	HSA11	11q24.2	ENSG00000149554	0.0014217	0.146663	58.2481
205436_s_at	H2AFX	H2A histone family, member X	HSA11	11q23.3	ENSG00000188486	0.00120508	0.139592	72.8192
1557129_a_at	FAM111B	Family with sequence similarity 111, member B	HSA11	11q12.1	ENSG00000189057	0.00147815	0.148653	77.913
221517_s_at	MED17	Mediator complex subunit 17	HSA11	11q14	ENSG00000042429	0.00166136	0.155141	80.9821
222507_s_at	TMEM9B	TMEM9 domain family, member B	HSA11	11p15.3	ENSG00000175348	0.00139379	0.145988	102.44
205393_s_at	CHEK1	Checkpoint kinase 1	HSA11	11q24.2	ENSG00000149554	0.000718147	0.109678	138.021
224753_at	CDCA5	Cell division cycle associated 5	HSA11	11q12.1	ENSG00000146670	0.00223786	0.169892	141.392
211042_x_at	MCAM	Melanoma cell adhesion molecule	HSA11	11q23.3	ENSG00000076706	0.00100814	0.127868	165.761
228359_at	UBASH3B	Ubiquitin associated and SH3 domain containing B	HSA11	11q24.1	ENSG00000154127	0.000811985	0.117448	173.133
204420_at	FOSL1	FOS-like antigen 1	HSA11	11q13	ENSG00000175592	0.000171415	0.0556995	224.439
218248_at	FAM111A	Family with sequence similarity 111, member A	HSA11	11q12.1	ENSG00000166801	0.000123243	0.0502861	234.93
200957_s_at	SSRP1	Structure specific recognition protein 1	HSA11	11q12	ENSG00000149136	1.25e-05	0.0150006	265.92
222521_x_at	NDUFC2	NADH dehydrogenase (ubiquinone) 1, subcomplex unknown, 2, 14.5kDa	HSA11	11q14.1	ENSG00000151366	0.000575004	0.0979387	307.789
215236_s_at	PICALM	Phosphatidylinositol binding clathrin assembly protein	HSA11	11q14	ENSG00000073921	0.000991272	0.127572	409.208
225340_s_at	CAPRIN1	Cell cycle associated protein 1	HSA11	11p13	ENSG00000135387	0.00178465	0.158433	659.504
1560587_s_at	PRDX5	Peroxiredoxin 5	HSA11	11q13	ENSG00000126432	0.000875096	0.120697	1283.86
237957_at	LOC643711	Platelet-activating factor acetylhydrolase 1b, catalytic subunit 2 (30kDa) pseudogene	HSA12	12q23.1	643711	0.000850763	0.119092	-1.0949
233947_s_at	TBX5-AS1	TBX5 antisense RNA 1	HSA12	12q24.21	ENSG00000255399	0.00080666	0.117298	-0.00438723
217031_at	KRT84	Keratin 84	HSA12	12q13	ENSG00000161849	0.000286895	0.0706882	0.246092
227336_at	DTX1	Deltex 1, E3 ubiquitin ligase	HSA12	12q24.13	ENSG00000135144	0.000373975	0.0801845	1.57084
233718_at	TMEM116	Transmembrane protein 116	HSA12	12q24.13	ENSG00000198270	0.00113744	0.136083	2.04652
216329_at	POU6F1	POU class 6 homeobox 1	HSA12	12q13.13	ENSG00000184271	0.00162033	0.153805	2.28119
220646_s_at	KLRF1	Killer cell lectin-like receptor subfamily F, member 1	HSA12	12p13.31	ENSG00000150045	0.000879649	0.120841	2.43459
1569909_at	KRT79	Keratin 79	HSA12	12q13.13	ENSG00000185640	0.00114046	0.136146	2.56226
210606_x_at	KLRD1	Killer cell lectin-like receptor subfamily D, member 1	HSA12	12p13	ENSG00000134539	0.00200286	0.163932	2.66261
232267_at	GPR133	G protein-coupled receptor 133	HSA12	12q24.33	ENSG00000111452	0.00123682	0.141176	2.94924
213611_at	AQP5	Aquaporin 5	HSA12	12q13	ENSG00000161798	0.000984832	0.12757	3.11382
206892_at	AMHR2	Anti-Mullerian hormone receptor, type II	HSA12	12q13	ENSG00000135409	0.000121812	0.0502861	3.55474
242069_at	CBX5	Chromobox homolog 5	HSA12	12q13.13	ENSG00000094916	0.00157982	0.15129	3.58998
220786_s_at	SLC38A4	Solute carrier family 38, member 4	HSA12	12q13	ENSG00000139209	0.00242089	0.17578	3.91453
237317_at	FBXW8	F-box and WD repeat domain containing 8	HSA12	12q24.22	ENSG00000174989	0.00112789	0.135533	5.64915
220111_s_at	ANO2	Anoctamin 2, calcium activated chloride channel	HSA12	12p13.3	ENSG00000047617	0.000130743	0.0518509	5.8219
233876_at	ETNK1	Ethanolamine kinase 1	HSA12	12p12.1	ENSG00000139163	0.000692505	0.107321	8.38983
1563101_at	ARNTL2-AS1	ARNTL2 antisense RNA 1	HSA12	12p11.23	ENSG00000245311	0.000105451	0.0468744	11.6254
221436_s_at	CDCA3	Cell division cycle associated 3	HSA12	12p13	ENSG00000111665	0.00240743	0.175736	18.8314
220658_s_at	ARNTL2	Aryl hydrocarbon receptor nuclear translocator-like 2	HSA12	12p12.2-p11.2	ENSG00000029153	0.00024628	0.0674079	21.0799
237374_at	PCBP2	Poly(rC) binding protein 2	HSA12	12q13.13	ENSG00000197111	1.35e-09	7.41e-05	23.128
212494_at	TENC1	Tensin like C1 domain containing phosphatase (tensin 2)	HSA12	12q13.13	ENSG00000111077	0.00184169	0.159579	25.2212
212621_at	TMEM194A	Transmembrane protein 194A	HSA12	12q13.3	ENSG00000166881	1.54e-05	0.0165924	31.8436
214148_at	ITFG2	Integrin alpha FG-GAP repeat containing 2	HSA12	12p13.33	ENSG00000111203	0.00175038	0.157257	33.0576
224719_s_at	C12orf57	Chromosome 12 open reading frame 57	HSA12	12p13.31	ENSG00000111678	0.000586141	0.0984027	34.1498
223420_at	DNAJC14	DnaJ (Hsp40) homolog, subfamily C, member 14	HSA12	12q13.2	ENSG00000135392	0.00035293	0.0783208	34.8151
233333_x_at	AVIL	Advillin	HSA12	12q14.1	ENSG00000135407	0.00222774	0.169892	44.3618
224204_x_at	ARNTL2	Aryl hydrocarbon receptor nuclear translocator-like 2	HSA12	12p12.2-p11.2	ENSG00000029153	3.15e-06	0.00695006	44.6866
223185_s_at	BHLHE41	Basic helix-loop-helix family, member e41	HSA12	12p12.1	ENSG00000123095	0.000936268	0.124033	45.5479
204146_at	RAD51AP1	RAD51 associated protein 1	HSA12	12p13.2-p13.1	ENSG00000111247	0.00125086	0.141181	46.9281
235721_at	DTX3	Deltex 3, E3 ubiquitin ligase	HSA12	12q13.3	ENSG00000178498	0.00155626	0.150599	47.624
232249_at	FMNL3	Formin-like 3	HSA12	12q13.12	ENSG00000161791	0.00281882	0.185065	56.0989
238651_at	CPSF6	Cleavage and polyadenylation specific factor 6, 68kDa	HSA12	12q15	ENSG00000111605	0.0012809	0.142399	59.0618
201325_s_at	EMP1	Epithelial membrane protein 1	HSA12	12p12.3	ENSG00000134531	0.000178618	0.0565306	59.7932
205053_at	PRIM1	Primase, DNA, polypeptide 1 (49kDa)	HSA12	12q13	ENSG00000198056	0.00210283	0.16742	63.6798
204823_at	NAV3	Neuron navigator 3	HSA12	12q14.3	ENSG00000067798	0.0021191	0.16743	66.7556
201607_at	PWP1	PWP1 homolog (S. cerevisiae)	HSA12	12q23.3	ENSG00000136045	0.00311634	0.193902	69.2457
226413_at	LINC00938	Long intergenic non-protein coding RNA 938	HSA12	12q12	ENSG00000273015	0.00251214	0.177091	73.1319
209725_at	UTP20	UTP20, small subunit (SSU) processome component, homolog (yeast)	HSA12	12q23	ENSG00000120800	0.00173414	0.157157	83.6844
219017_at	ETNK1	Ethanolamine kinase 1	HSA12	12p12.1	ENSG00000139163	0.000447319	0.0870659	97.7373
238959_at	LARP4	La ribonucleoprotein domain family, member 4	HSA12	12q13.12	ENSG00000161813	0.00026217	0.0685371	108.642
202773_s_at	SFSWAP	Splicing factor, suppressor of white-apricot family	HSA12	12q24.33	ENSG00000061936	0.000283762	0.0706882	119.688
225958_at	PHC1	Polyhomeotic homolog 1 (Drosophila)	HSA12	12p13	ENSG00000111752	0.000644344	0.102827	135.314
208735_s_at	CTDSP2	CTD (carboxy-terminal domain, RNA polymerase II, polypeptide A) small phosphatase 2	HSA12	12q14.1	ENSG00000175215	1.47e-07	0.00098537	148.369
1555384_a_at	LARP4	La ribonucleoprotein domain family, member 4	HSA12	12q13.12	ENSG00000161813	0.000145761	0.0526005	168.206
212595_s_at	DAZAP2	DAZ associated protein 2	HSA12	12q12	ENSG00000183283	0.000599772	0.0984761	172.898
226860_at	TMEM19	Transmembrane protein 19	HSA12	12q21.1	ENSG00000139291	0.00318459	0.195637	181.86
212751_at	UBE2N	Ubiquitin-conjugating enzyme E2N	HSA12	12q22	ENSG00000177889	0.000630346	0.101714	198.125
232597_x_at	SCAF11	SR-related CTD-associated factor 11	HSA12	12q12	ENSG00000139218	0.000142156	0.0526005	260.572
219206_x_at	TMBIM4	Transmembrane BAX inhibitor motif containing 4	HSA12	12q14.3	ENSG00000155957	0.00192399	0.16284	413.302
222077_s_at	RACGAP1	Rac GTPase activating protein 1	HSA12	12q13.12	ENSG00000161800	0.00221514	0.169892	462.338
222613_at	C12orf4	Chromosome 12 open reading frame 4	HSA12	12p13.3	ENSG00000047621	7.05e-05	0.0385374	544.142
200803_s_at	TMBIM6	Transmembrane BAX inhibitor motif containing 6	HSA12	12q13.12	ENSG00000139644	0.00209412	0.167392	905.747
218045_x_at	PTMS	Parathymosin	HSA12	12p13	ENSG00000159335	0.000135106	0.0518509	1110.64
240667_at	SERP2	Stress-associated endoplasmic reticulum protein family member 2	HSA13	13q14.11	ENSG00000151778	0.00268043	0.180483	2.09774
1557646_at	VWA8-AS1	VWA8 antisense RNA 1 (head to head)	HSA13	13q14.11	ENSG00000278338	3.41e-05	0.0252228	2.72079
1563296_at	LINC00572	Long intergenic non-protein coding RNA 572	HSA13	13q12.3	ENSG00000224405	0.000497545	0.0903763	4.49096
205399_at	DCLK1	Doublecortin-like kinase 1	HSA13	13q13	ENSG00000133083	0.00226492	0.171042	5.94069
208368_s_at	BRCA2	Breast cancer 2, early onset	HSA13	13q12.3	ENSG00000139618	0.00255444	0.177239	6.23469
221033_s_at	RNF17	Ring finger protein 17	HSA13	13q12.12	ENSG00000132972	0.00137182	0.144934	7.03616
240668_s_at	SERP2	Stress-associated endoplasmic reticulum protein family member 2	HSA13	13q14.11	ENSG00000151778	0.00230512	0.172175	7.14222
218420_s_at	PROSER1	Proline and serine rich 1	HSA13	13q13.3	ENSG00000120685	0.0025964	0.178564	9.19612
209851_at	ZC3H13	Zinc finger CCCH-type containing 13	HSA13	13q14.13	ENSG00000123200	0.0018623	0.160349	9.20616
231395_at	ATP8A2	ATPase, aminophospholipid transporter, class I, type 8A, member 2	HSA13	13q12	ENSG00000132932	0.00293449	0.187873	9.23261
242854_x_at	DLEU2	Deleted in lymphocytic leukemia 2 (non-protein coding)	HSA13	13q14.3	ENSG00000231607	0.00232604	0.172645	24.0864
203387_s_at	TBC1D4	TBC1 domain family, member 4	HSA13	13q22.2	ENSG00000136111	0.000347272	0.0781361	33.9816
1553111_a_at	KBTBD6	Kelch repeat and BTB (POZ) domain containing 6	HSA13	13q14.11	ENSG00000165572	0.00322576	0.196402	35.6456
204147_s_at	TFDP1	Transcription factor Dp-1	HSA13	13q34	ENSG00000198176	3.03e-05	0.0250786	37.0915
218479_s_at	XPO4	Exportin 4	HSA13	13q11	ENSG00000132953	0.000986958	0.12757	58.8148
223306_at	EBPL	Emopamil binding protein-like	HSA13	13q12-q13	ENSG00000123179	0.00197045	0.163932	188.443
238961_s_at	FNDC3A	Fibronectin type III domain containing 3A	HSA13	13q14.2	ENSG00000102531	0.00104499	0.12966	288.099
213979_s_at	SGCG	Sarcoglycan, gamma (35kDa dystrophin-associated glycoprotein)	HSA13	13q12.12	ENSG00000102683	0.00285495	0.185606	546.202
212330_at	TFDP1	Transcription factor Dp-1	HSA13	13q34	ENSG00000198176	0.000410139	0.0846202	952.586
234396_at	TRAV25	T cell receptor alpha variable 25	HSA14	14q11.2	ENSG00000211806	0.000701759	0.108081	-0.0422948
1563524_a_at	ITPK1-AS1	ITPK1 antisense RNA 1	HSA14	14q32.12	ENSG00000258730	0.00165526	0.155141	1.53787
241312_at	LINC00911	Long intergenic non-protein coding RNA 911	HSA14	14q31.3	ENSG00000259107	0.000567553	0.0975816	1.65336
217397_at	TRAV10	T cell receptor alpha variable 10	HSA14	14q11.2	ENSG00000211784	1.94e-06	0.00505933	2.43575
1557504_at	SRP54	Signal recognition particle 54kDa	HSA14	14q13.2	ENSG00000100883	0.000393042	0.0832928	2.50798
237909_at	ADAM6	ADAM metallopeptidase domain 6, pseudogene	HSA14	14q32.33	ENSG00000271968	0.00129077	0.142715	4.39697
213173_at	PCNX	Pecanex homolog (Drosophila)	HSA14	14q24.2	ENSG00000100731	0.00312087	0.193902	6.01311
205794_s_at	NOVA1	Neuro-oncological ventral antigen 1	HSA14	14q	ENSG00000139910	0.000717365	0.109678	7.73526
1557176_a_at	C14orf37	Chromosome 14 open reading frame 37	HSA14	14q23.1	ENSG00000139971	0.000208256	0.0601316	14.7223
204728_s_at	WDHD1	WD repeat and HMG-box DNA binding protein 1	HSA14	14q22.2	ENSG00000198554	0.000846389	0.119092	27.1894
218108_at	UBR7	Ubiquitin protein ligase E3 component n-recognin 7 (putative)	HSA14	14q32.12	ENSG00000012963	0.000133001	0.0518509	33.07
235187_s_at	PCNXL4	Pecanex-like 4 (Drosophila)	HSA14	14q23.1	ENSG00000126773	0.00172509	0.156937	35.2794
212571_at	CHD8	Chromodomain helicase DNA binding protein 8	HSA14	14q11.2	ENSG00000100888	0.00254398	0.177109	75.2615
1568941_a_at	HNRNPC	Heterogeneous nuclear ribonucleoprotein C (C1/C2)	HSA14	14q11.2	ENSG00000092199	8.62e-05	0.0425175	76.7941
209714_s_at	CDKN3	Cyclin-dependent kinase inhibitor 3	HSA14	14q22	ENSG00000100526	0.00188003	0.160956	129.058
217188_s_at	C14orf1	Chromosome 14 open reading frame 1	HSA14	14q24.3	ENSG00000133935	0.00132622	0.143214	137.787
213494_s_at	YY1	YY1 transcription factor	HSA14	14q	ENSG00000100811	0.00168214	0.155357	156.719
201901_s_at	YY1	YY1 transcription factor	HSA14	14q	ENSG00000100811	0.000946918	0.125055	180.732
224945_at	BTBD7	BTB (POZ) domain containing 7	HSA14	14q32.12	ENSG00000011114	0.00140366	0.14631	186.966
212508_at	MOAP1	Modulator of apoptosis 1	HSA14	14q32	ENSG00000165943	0.00183146	0.159451	199.254
203102_s_at	MGAT2	Mannosyl (alpha-1,6-)-glycoprotein beta-1,2-N-acetylglucosaminyltransferase	HSA14	14q21	ENSG00000168282	0.000541695	0.0942355	219.112
227699_at	L3HYPDH	L-3-hydroxyproline dehydratase (trans-)	HSA14	14q23.1	ENSG00000126790	0.00222557	0.169892	253.384
220368_s_at	SMEK1	SMEK homolog 1, suppressor of mek1 (Dictyostelium)	HSA14	14q32.12	ENSG00000100796	0.00235006	0.17387	282.232
225921_at	NIN	Ninein (GSK3B interacting protein)	HSA14	14q22.1	ENSG00000100503	0.000930537	0.124033	464.062
200701_at	NPC2	Niemann-Pick disease, type C2	HSA14	14q24.3	ENSG00000119655	0.00291985	0.187365	645.692
209388_at	PAPOLA	Poly(A) polymerase alpha	HSA14	14q32.31	ENSG00000090060	0.000566172	0.0975816	659.353
221952_x_at	TRMT5	tRNA methyltransferase 5	HSA14	14q23.1	ENSG00000126814	0.00147008	0.14857	828.198
208708_x_at	EIF5	Eukaryotic translation initiation factor 5	HSA14	14q32.32	ENSG00000100664	0.000810352	0.117448	921.566
211968_s_at	HSP90AA1	Heat shock protein 90kDa alpha (cytosolic), class A member 1	HSA14	14q32.33	ENSG00000080824	0.000192905	0.0582712	3540.32
1562319_at	FAM169B	Family with sequence similarity 169, member B	HSA15	15q26.3	ENSG00000185087	0.000250156	0.0677093	1.33417
1562720_at	LOC101927286	Uncharacterized LOC101927286	HSA15	15q26.2	ENSG00000259664	4.83e-05	0.0310798	1.78938
232507_at	C15orf41	Chromosome 15 open reading frame 41	HSA15	15q14	ENSG00000186073	0.0001646	0.0552576	1.94111
1559497_at	LOC101929690	Uncharacterized LOC101929690	HSA15	15q25.2	ENSG00000259518	0.00252318	0.177109	2.28446
215392_at	USP3	Ubiquitin specific peptidase 3	HSA15	15q22.31	ENSG00000140455	0.000167221	0.0552576	3.06038
1558947_at	OIP5	Opa interacting protein 5	HSA15	15q15.1	ENSG00000104147	0.00327635	0.197823	4.31154
239484_at	TRPM7	Transient receptor potential cation channel, subfamily M, member 7	HSA15	15q21	ENSG00000092439	0.00116674	0.137482	8.14975
239115_at	TMED3	Transmembrane emp24 protein transport domain containing 3	HSA15	15q24-q25	ENSG00000166557	0.00243454	0.175809	11.5252
206306_at	RYR3	Ryanodine receptor 3	HSA15	15q14-q15	ENSG00000198838	0.00269338	0.180688	12.4278
1554333_at	DNAJA4	DnaJ (Hsp40) homolog, subfamily A, member 4	HSA15	15q25.1	ENSG00000140403	0.00319	0.195676	12.5183
215775_at	THBS1	Thrombospondin 1	HSA15	15q15	ENSG00000137801	0.00146806	0.14857	23.6854
219027_s_at	MYO9A	Myosin IXA	HSA15	15q22-q23	ENSG00000066933	0.00158144	0.15129	26.8385
204736_s_at	CSPG4	Chondroitin sulfate proteoglycan 4	HSA15	15q24.2	ENSG00000173546	0.00202227	0.165026	27.3598
205396_at	SMAD3	SMAD family member 3	HSA15	15q22.33	ENSG00000166949	9.78e-06	0.0130465	29.0935
206673_at	GPR176	G protein-coupled receptor 176	HSA15	15q14-q15.1	ENSG00000166073	0.00152242	0.149881	37.8307
229021_at	MCTP2	Multiple C2 domains, transmembrane 2	HSA15	15q26.2	ENSG00000140563	0.00336808	0.199946	56.4259
228490_at	ABHD2	Abhydrolase domain containing 2	HSA15	15q26.1	ENSG00000140526	0.00155285	0.150535	64.5142
214531_s_at	SNX1	Sorting nexin 1	HSA15	15q22.31	ENSG00000028528	5.7e-05	0.0342684	97.3928
1552682_a_at	CASC5	Cancer susceptibility candidate 5	HSA15	15q14	ENSG00000137812	0.000120964	0.0502861	140.569
218009_s_at	PRC1	Protein regulator of cytokinesis 1	HSA15	15q26.1	ENSG00000198901	0.000788562	0.11528	179.114
200864_s_at	RAB11A	RAB11A, member RAS oncogene family	HSA15	15q22.31	ENSG00000103769	0.000926327	0.124033	284.663
221381_s_at	MORF4L1	Mortality factor 4 like 1	HSA15	15q24	ENSG00000185787	0.0010358	0.12966	513.904
206149_at	CHP2	Calcineurin-like EF-hand protein 2	HSA16	16p12.2	ENSG00000166869	0.00100015	0.127765	2.2699
232077_s_at	YPEL3	Yippee-like 3 (Drosophila)	HSA16	16p11.2	ENSG00000090238	1.2e-08	0.000164343	2.74461
244835_at	C16orf52	Chromosome 16 open reading frame 52	HSA16	16p12.2	ENSG00000185716	0.00133724	0.143625	3.28742
209235_at	CLCN7	Chloride channel, voltage-sensitive 7	HSA16	16p13	ENSG00000103249	0.00282635	0.185065	4.84541
89977_at	ACSM5	Acyl-CoA synthetase medium-chain family member 5	HSA16	16p12.3	ENSG00000183549	3.98e-05	0.027185	5.01655
1564362_x_at	ZNF843	Zinc finger protein 843	HSA16	16p11.2	ENSG00000176723	0.00276599	0.183051	6.08643
221064_s_at	UNKL	Unkempt family zinc finger-like	HSA16	16p13.3	ENSG00000059145	0.00333722	0.199464	6.30792
227382_at	CYB5B	Cytochrome b5 type B (outer mitochondrial membrane)	HSA16	16q22.1	ENSG00000103018	0.000566289	0.0975816	6.38049
215053_at	SRCAP	Snf2-related CREBBP activator protein	HSA16	16p11.2	ENSG00000080603	0.000335067	0.0776263	7.26969
241149_at	KLHDC4	Kelch domain containing 4	HSA16	16q24.2	ENSG00000104731	0.000419802	0.085326	8.37846
222131_x_at	RHOT2	Ras homolog family member T2	HSA16	16p13.3	ENSG00000140983	0.00126823	0.141936	12.8378
238523_at	KLHL36	Kelch-like family member 36	HSA16	16q24.1	ENSG00000135686	0.000287106	0.0706882	19.9223
234953_x_at	ZNF19	Zinc finger protein 19	HSA16	16q22	ENSG00000157429	0.00170615	0.156254	29.8251
203686_at	MPG	N-methylpurine-DNA glycosylase	HSA16	16p13.3	ENSG00000103152	0.00292314	0.187365	40.4166
212331_at	RBL2	Retinoblastoma-like 2	HSA16	16q12.2	ENSG00000103479	0.00224237	0.169892	75.3209
239135_at	CPPED1	Calcineurin-like phosphoesterase domain containing 1	HSA16	16p13.12	ENSG00000103381	0.00104819	0.12966	77.2925
202203_s_at	AMFR	Autocrine motility factor receptor, E3 ubiquitin protein ligase	HSA16	16q21	ENSG00000159461	0.00220228	0.169892	78.9717
221515_s_at	LCMT1	Leucine carboxyl methyltransferase 1	HSA16	16p12.1	ENSG00000205629	0.00202857	0.165294	97.2168
200687_s_at	SF3B3	Splicing factor 3b, subunit 3, 130kDa	HSA16	16q22.1	ENSG00000189091	0.000150687	0.0534986	169.23
207966_s_at	GLG1	Golgi glycoprotein 1	HSA16	16q22.3	ENSG00000090863	0.00307026	0.192223	260.898
224616_at	DYNC1LI2	Dynein, cytoplasmic 1, light intermediate chain 2	HSA16	16q22.1	ENSG00000135720	0.00247254	0.176554	1476.62
210220_at	FZD2	Frizzled class receptor 2	HSA17	17q21.1	ENSG00000180340	0.00182995	0.159451	2.21155
237691_x_at	ENO3	Enolase 3 (beta, muscle)	HSA17	17p13.2	ENSG00000108515	0.000800275	0.11668	2.4706
1566803_at	GLP2R	Glucagon-like peptide 2 receptor	HSA17	17p13.1	ENSG00000065325	0.00315818	0.194233	2.55204
1569257_at	FMNL1	Formin-like 1	HSA17	17q21	ENSG00000184922	0.00131362	0.142788	3.66151
236614_at	LOC729683	Uncharacterized LOC729683	HSA17	17q23.3	729683	0.00239565	0.175736	3.69012
206869_at	CHAD	Chondroadherin	HSA17	17q21.33	ENSG00000136457	0.00250297	0.177037	3.75081
217504_at	ABCA6	ATP-binding cassette, sub-family A (ABC1), member 6	HSA17	17q24.3	ENSG00000154262	0.00177461	0.158024	3.78506
230970_at	SSH2	Slingshot protein phosphatase 2	HSA17	17q11.2	ENSG00000141298	0.00247854	0.176616	4.72774
229432_at	NAGS	N-acetylglutamate synthase	HSA17	17q21.31	ENSG00000161653	0.0031521	0.194078	5.34788
216128_at	TBCD	Tubulin folding cofactor D	HSA17	17q25.3	ENSG00000141556	0.00179341	0.158433	6.93013
236134_at	DCAF7	DDB1 and CUL4 associated factor 7	HSA17	17q23.3	ENSG00000136485	0.000835891	0.118421	7.4522
1555940_a_at	LOC101928001	Uncharacterized LOC101928001	HSA17	17q24.2	ENSG00000264630	0.00140407	0.14631	8.92759
1553626_a_at	EFCAB13	EF-hand calcium binding domain 13	HSA17	17q21.32	ENSG00000178852	0.00321593	0.196021	9.04641
205662_at	B9D1	B9 protein domain 1	HSA17	17p11.2	ENSG00000108641	0.000936782	0.124033	9.4348
202283_at	SERPINF1	Serpin peptidase inhibitor, clade F (alpha-2 antiplasmin, pigment epithelium derived factor), member 1	HSA17	17p13.3	ENSG00000132386	0.00327501	0.197823	16.0189
238245_at	ENPP7	Ectonucleotide pyrophosphatase/phosphodiesterase 7	HSA17	17q25.3	ENSG00000182156	0.000165305	0.0552576	20.3008
212277_at	MTMR4	Myotubularin related protein 4	HSA17	17q22-q23	ENSG00000108389	0.00120374	0.139592	25.094
225691_at	CDK12	Cyclin-dependent kinase 12	HSA17	17q12	ENSG00000167258	0.00253619	0.177109	25.5363
203750_s_at	RARA	Retinoic acid receptor, alpha	HSA17	17q21	ENSG00000131759	0.00254609	0.177109	26.2205
211052_s_at	TBCD	Tubulin folding cofactor D	HSA17	17q25.3	ENSG00000141556	0.000439592	0.0869958	33.7146
204970_s_at	MAFG	V-maf avian musculoaponeurotic fibrosarcoma oncogene homolog G	HSA17	17q25.3	ENSG00000197063	0.00258874	0.178486	45.6929
204323_x_at	LOC101930150 /// NF1	Neurofibromin-like /// neurofibromin 1	HSA17	17q11.2	ENSG00000196712	0.000355255	0.0783208	47.6233
218277_s_at	DHX40	DEAH (Asp-Glu-Ala-His) box polypeptide 40	HSA17	17q23.1	ENSG00000108406	0.00176626	0.158024	49.1834
230274_s_at	RABEP1	Rabaptin, RAB GTPase binding effector protein 1	HSA17	17p13.2	ENSG00000029725	0.00197409	0.163932	55.1245
201349_at	SLC9A3R1	Solute carrier family 9, subfamily A (NHE3, cation proton antiporter 3), member 3 regulator 1	HSA17	17q25.1	ENSG00000109062	8.38e-05	0.0424011	59.027
209592_s_at	DCAF7	DDB1 and CUL4 associated factor 7	HSA17	17q23.3	ENSG00000136485	3.04e-05	0.0250786	63.9505
216964_at	USP22	Ubiquitin specific peptidase 22	HSA17	17p11.2	ENSG00000124422	0.00013207	0.0518509	65.1227
225092_at	RABEP1	Rabaptin, RAB GTPase binding effector protein 1	HSA17	17p13.2	ENSG00000029725	0.000962796	0.126845	77.5068
224608_s_at	VPS25	Vacuolar protein sorting 25 homolog (S. cerevisiae)	HSA17	17q21.31	ENSG00000131475	0.000855372	0.119305	87.0583
221732_at	CANT1	Calcium activated nucleotidase 1	HSA17	17q25.3	ENSG00000171302	0.00334243	0.199464	98.2854
200813_s_at	PAFAH1B1	Platelet-activating factor acetylhydrolase 1b, regulatory subunit 1 (45kDa)	HSA17	17p13.3	ENSG00000007168	6.95e-05	0.0383859	111.677
224671_at	MRPL10	Mitochondrial ribosomal protein L10	HSA17	17q21.32	ENSG00000159111	0.000657664	0.103826	130.224
222425_s_at	POLDIP2	Polymerase (DNA-directed), delta interacting protein 2	HSA17	17q11.2	ENSG00000004142	0.00177226	0.158024	141.537
226320_at	ALYREF	Aly/REF export factor	HSA17	17q25.3	ENSG00000183684	0.00195781	0.163932	293.226
211762_s_at	KPNA2	Karyopherin alpha 2 (RAG cohort 1, importin alpha 1)	HSA17	17q24.2	ENSG00000182481	0.00108855	0.133419	744.132
225686_at	SKA2	Spindle and kinetochore associated complex subunit 2	HSA17	17q22	ENSG00000182628	0.00144323	0.147438	787.479
208975_s_at	KPNB1	Karyopherin (importin) beta 1	HSA17	17q21.32	ENSG00000108424	2.33e-05	0.0205361	1250.32
200634_at	PFN1	Profilin 1	HSA17	17p13.3	ENSG00000108518	0.000914234	0.123566	2741.98
239164_at	RAB12	RAB12, member RAS oncogene family	HSA18	18p11.22	ENSG00000206418	8.59e-05	0.0425175	1.83199
1553435_at	C18orf15	Chromosome 18 open reading frame 15	HSA18	18p11.21	ENSG00000279020	0.00307275	0.192223	2.72801
209072_at	MBP	Myelin basic protein	HSA18	18q23	ENSG00000197971	0.00319613	0.195676	2.75796
208430_s_at	DTNA	Dystrobrevin, alpha	HSA18	18q12	ENSG00000134769	0.000645999	0.102827	13.939
239339_at	ZNF397	Zinc finger protein 397	HSA18	18q12.2	ENSG00000186812	0.00246126	0.176369	17.9326
205741_s_at	DTNA	Dystrobrevin, alpha	HSA18	18q12	ENSG00000134769	0.00218497	0.169892	21.0882
206764_x_at	MPPE1	Metallophosphoesterase 1	HSA18	18p11.21	ENSG00000154889	0.00184137	0.159579	39.9765
203294_s_at	LMAN1	Lectin, mannose-binding, 1	HSA18	18q21.3-q22	ENSG00000074695	0.00154796	0.150535	43.2696
213727_x_at	MPPE1	Metallophosphoesterase 1	HSA18	18p11.21	ENSG00000154889	0.000216003	0.0618322	59.8891
209858_x_at	MPPE1	Metallophosphoesterase 1	HSA18	18p11.21	ENSG00000154889	0.00313715	0.194078	60.3407
226406_at	C18orf25	Chromosome 18 open reading frame 25	HSA18	18q21.1	ENSG00000152242	0.00224092	0.169892	145.792
1554696_s_at	TYMS	Thymidylate synthetase	HSA18	18p11.32	ENSG00000176890	2.01e-05	0.0193208	469.528
202589_at	TYMS	Thymidylate synthetase	HSA18	18p11.32	ENSG00000176890	0.00122035	0.140402	554.037
216563_at	ANKRD12	Ankyrin repeat domain 12	HSA18	18p11.22	ENSG00000101745	0.000105439	0.0468744	696.213
238904_at	NOVA2	Neuro-oncological ventral antigen 2	HSA19	19q13.3	ENSG00000104967	0.00114587	0.136493	1.43091
243961_at	LOC100505622	Uncharacterized LOC100505622	HSA19	19q13.2	ENSG00000254887	0.000270099	0.0685371	1.94762
206153_at	CYP4F11	Cytochrome P450, family 4, subfamily F, polypeptide 11	HSA19	19p13.1	ENSG00000171903	3.59e-06	0.0072668	2.18387
238316_at	ZNF567	Zinc finger protein 567	HSA19	19q13.12	ENSG00000189042	0.00206485	0.166267	2.24126
1552947_x_at	ZNF114	Zinc finger protein 114	HSA19	19q13.33	ENSG00000178150	0.000488211	0.0895736	2.41476
1569772_x_at	LYPD4	LY6/PLAUR domain containing 4	HSA19	19q13.2	ENSG00000273111	0.000592972	0.0984027	2.4662
1553042_a_at	NFKBID	Nuclear factor of kappa light polypeptide gene enhancer in B-cells inhibitor, delta	HSA19	19q13.12	ENSG00000167604	0.000501165	0.0907324	3.43459
226988_s_at	MYH14	Myosin, heavy chain 14, non-muscle	HSA19	19q13.33	ENSG00000105357	0.000232242	0.0657919	3.51746
219088_s_at	ZNF576	Zinc finger protein 576	HSA19	19q13.31	ENSG00000124444	0.00200261	0.163932	5.969
219690_at	IGFLR1	IGF-like family receptor 1	HSA19	19q13.12	ENSG00000126246	0.000595725	0.0984027	6.82866
234490_at	MYO1F	Myosin IF	HSA19	19p13.2	ENSG00000142347	0.00186707	0.160507	7.1712
215857_at	NCLN	Nicalin	HSA19	19p13.3	ENSG00000125912	0.000821216	0.117539	7.47755
209952_s_at	MAP2K7	Mitogen-activated protein kinase kinase 7	HSA19	19p13.3-p13.2	ENSG00000076984	0.00286508	0.186043	8.87999
211465_x_at	FUT6	Fucosyltransferase 6 (alpha (1,3) fucosyltransferase)	HSA19	19p13.3	ENSG00000156413	0.00148188	0.148664	11.9894
55583_at	DOCK6	Dedicator of cytokinesis 6	HSA19	19p13.2	ENSG00000130158	0.00205054	0.165848	13.8663
213690_s_at	LOC101928378	Uncharacterized LOC101928378	HSA19	19q13.33	ENSG00000269352	0.00129927	0.142715	14.1025
244716_x_at	TMIGD2	Transmembrane and immunoglobulin domain containing 2	HSA19	19p13.3	ENSG00000167664	0.00211429	0.16743	14.7381
1555895_at	DNM2	Dynamin 2	HSA19	19p13.2	ENSG00000079805	0.00134828	0.143979	15.1446
218115_at	ASF1B	Anti-silencing function 1B histone chaperone	HSA19	19p13.12	ENSG00000105011	1.18e-05	0.0147098	19.0571
224431_s_at	SUV420H2	Suppressor of variegation 4-20 homolog 2 (Drosophila)	HSA19	19q13.42	ENSG00000133247	0.00174087	0.157157	19.5608
222206_s_at	NCLN	Nicalin	HSA19	19p13.3	ENSG00000125912	0.000524439	0.0939687	21.1684
65086_at	YIPF2	Yip1 domain family, member 2	HSA19	19p13.2	ENSG00000130733	0.00251345	0.177091	22.603
208903_at	RPS28	Ribosomal protein S28	HSA19	19p13.2	ENSG00000233927	0.000440747	0.0869958	25.0639
201422_at	IFI30	Interferon, gamma-inducible protein 30	HSA19	19p13.1	ENSG00000216490	0.000683837	0.106825	26.0266
1558407_at	PLEKHG2	Pleckstrin homology domain containing, family G (with RhoGef domain) member 2	HSA19	19q13.2	ENSG00000090924	0.00151794	0.149881	26.0572
214080_x_at	PRKCSH	Protein kinase C substrate 80K-H	HSA19	19p13.2	ENSG00000130175	0.00128386	0.142399	37.2588
218105_s_at	MRPL4	Mitochondrial ribosomal protein L4	HSA19	19p13.2	ENSG00000105364	0.00240441	0.175736	41.7571
201770_at	SNRPA	Small nuclear ribonucleoprotein polypeptide A	HSA19	19q13.1	ENSG00000077312	0.00045298	0.0870659	52.6403
225003_at	TMEM205	Transmembrane protein 205	HSA19	19p13.2	ENSG00000105518	0.000971795	0.126985	55.8125
228131_at	ERCC1	Excision repair cross-complementation group 1	HSA19	19q13.32	ENSG00000012061	0.00231701	0.172592	58.1163
214426_x_at	CHAF1A	Chromatin assembly factor 1, subunit A (p150)	HSA19	19p13.3	ENSG00000167670	0.00019171	0.058232	63.4115
202153_s_at	NUP62	Nucleoporin 62kDa	HSA19	19q13.33	ENSG00000213024	6.66e-05	0.0371818	72.6252
202685_s_at	AXL	AXL receptor tyrosine kinase	HSA19	19q13.1	ENSG00000167601	0.00328105	0.197823	89.0027
1567410_at	ZNF135	Zinc finger protein 135	HSA19	19q13.4	ENSG00000176293	0.000984192	0.12757	102.129
204978_at	CLASRP	CLK4-associating serine/arginine rich protein	HSA19	19q13.3	ENSG00000104859	0.00103878	0.12966	104.342
216952_s_at	LMNB2	Lamin B2	HSA19	19p13.3	ENSG00000176619	0.000761054	0.112766	108.073
211558_s_at	DHPS	Deoxyhypusine synthase	HSA19	19p13.2	ENSG00000095059	4.33e-07	0.00182104	122.438
211271_x_at	PTBP1	Polypyrimidine tract binding protein 1	HSA19	19p13.3	ENSG00000011304	2.01e-05	0.0193208	134.944
207831_x_at	DHPS	Deoxyhypusine synthase	HSA19	19p13.2	ENSG00000095059	0.00115628	0.137136	143.055
55705_at	R3HDM4	R3H domain containing 4	HSA19	19p13.3	ENSG00000198858	0.000583964	0.0984027	157.791
208930_s_at	ILF3	Interleukin enhancer binding factor 3, 90kDa	HSA19	19p13.2	ENSG00000129351	0.000305729	0.0733145	191.029
216306_x_at	PTBP1	Polypyrimidine tract binding protein 1	HSA19	19p13.3	ENSG00000011304	0.000871225	0.120697	205.377
208819_at	RAB8A	RAB8A, member RAS oncogene family	HSA19	19p13.1	ENSG00000167461	0.00248931	0.176616	208.602
201459_at	RUVBL2	RuvB-like AAA ATPase 2	HSA19	19q13.3	ENSG00000183207	0.00151706	0.149881	584.692
1559946_s_at	RUVBL2	RuvB-like AAA ATPase 2	HSA19	19q13.3	ENSG00000183207	0.000102361	0.0468744	743.958
202686_s_at	AXL	AXL receptor tyrosine kinase	HSA19	19q13.1	ENSG00000167601	3.25e-05	0.0250786	864.37
221134_at	ANGPT4	Angiopoietin 4	HSA20	20p13	ENSG00000101280	0.00283184	0.185065	1.48092
1553052_at	WFDC13	WAP four-disulfide core domain 13	HSA20	20q13.12	ENSG00000168634	0.00195006	0.163932	1.69182
216325_x_at	RTEL1	Regulator of telomere elongation helicase 1	HSA20	20q13.3	ENSG00000026036	0.00064887	0.102832	2.81298
233975_at	PRNT	Prion protein (testis specific)	HSA20	20p13	ENSG00000180259	0.000428546	0.0864603	5.65611
243462_s_at	BTBD3	BTB (POZ) domain containing 3	HSA20	20p12.2	ENSG00000132640	0.00203698	0.165317	6.90749
1565611_at	DYNLRB1	Dynein, light chain, roadblock-type 1	HSA20	20q11.21	ENSG00000125971	0.000202771	0.0592861	7.77212
229186_s_at	ZFP64	ZFP64 zinc finger protein	HSA20	20q13.2	ENSG00000020256	0.00177189	0.158024	11.9779
224378_x_at	MAP1LC3A	Microtubule-associated protein 1 light chain 3 alpha	HSA20	20q11.22	ENSG00000101460	0.000540968	0.0942355	20.7678
203919_at	TCEA2	Transcription elongation factor A (SII), 2	HSA20	20q13.33	ENSG00000171703	0.00109322	0.133419	22.614
228123_s_at	ABHD12	Abhydrolase domain containing 12	HSA20	20p11.21	ENSG00000100997	0.0010804	0.133042	38.2171
200874_s_at	NOP56	NOP56 ribonucleoprotein	HSA20	20p13	ENSG00000101361	0.00156219	0.150906	44.9923
204947_at	E2F1	E2F transcription factor 1	HSA20	20q11.2	ENSG00000101412	0.00152965	0.149881	47.2442
50314_i_at	C20orf27	Chromosome 20 open reading frame 27	HSA20	20p13	ENSG00000101220	0.00319916	0.195676	56.8938
208821_at	SNRPB	Small nuclear ribonucleoprotein polypeptides B and B1	HSA20	20p13	ENSG00000125835	0.00263277	0.179485	75.2948
233878_s_at	XRN2	5'-3' exoribonuclease 2	HSA20	20p11.2-p11.1	ENSG00000088930	0.000142133	0.0526005	78.4298
209049_s_at	ZMYND8	Zinc finger, MYND-type containing 8	HSA20	20q13.12	ENSG00000101040	0.00276324	0.183051	154.75
202954_at	UBE2C	Ubiquitin-conjugating enzyme E2C	HSA20	20q13.12	ENSG00000175063	0.00210579	0.16742	161.438
212168_at	RBM12	RNA binding motif protein 12	HSA20	20q11.21	ENSG00000244462	0.000143885	0.0526005	217.027
210052_s_at	TPX2	TPX2, microtubule-associated	HSA20	20q11.2	ENSG00000088325	1.27e-06	0.00385717	226.761
202789_at	PLCG1	Phospholipase C, gamma 1	HSA20	20q12-q13.1	ENSG00000124181	0.000372383	0.0801576	256.477
225857_s_at	SNHG17	Small nucleolar RNA host gene 17 (non-protein coding)	HSA20	20q11.23	ENSG00000196756	0.00239911	0.175736	328.522
1556072_at	LINC00528	Long intergenic non-protein coding RNA 528	HSA22	22q11.21	ENSG00000269220	0.000478875	0.0884543	1.33455
1569365_a_at	KIAA1656	KIAA1656 protein	HSA22	22q12.2	ENSG00000241528	0.00321067	0.195919	2.61782
1552639_at	KLHDC7B	Kelch domain containing 7B	HSA22	22q13.33	ENSG00000130487	6.26e-05	0.0364344	2.78783
230011_at	MEI1	Meiosis inhibitor 1	HSA22	22q13.2	ENSG00000167077	0.00288313	0.186772	3.03152
233338_at	FAM230B	Family with sequence similarity 230, member B (non-protein coding)	HSA22	22q11.21	ENSG00000187979	9.87e-05	0.0461316	3.30098
228876_at	BAIAP2L2	BAI1-associated protein 2-like 2	HSA22	22q13.1	ENSG00000128298	0.000925937	0.124033	4.29689
243099_at	NFAM1	NFAT activating protein with ITAM motif 1	HSA22	22q13.2	ENSG00000235568	0.00203599	0.165317	6.5005
219309_at	C22orf46	Chromosome 22 open reading frame 46	HSA22	22q13.2	ENSG00000184208	0.000747702	0.112569	8.44267
207081_s_at	PI4KA	Phosphatidylinositol 4-kinase, catalytic, alpha	HSA22	22q11.21	ENSG00000241973	0.000399939	0.0837803	20.5517
201755_at	MCM5	Minichromosome maintenance complex component 5	HSA22	22q13.1	ENSG00000100297	5.55e-06	0.009148	20.7303
216237_s_at	MCM5	Minichromosome maintenance complex component 5	HSA22	22q13.1	ENSG00000100297	0.00126894	0.141936	20.9654
214779_s_at	SGSM3	Small G protein signaling modulator 3	HSA22	22q13.1-q13.2	ENSG00000100359	1.8e-05	0.0186167	25.4918
215357_s_at	POLDIP3	Polymerase (DNA-directed), delta interacting protein 3	HSA22	22q13.2	ENSG00000100227	0.00144825	0.147438	29.3492
243912_x_at	APOBEC3F	Apolipoprotein B mRNA editing enzyme, catalytic polypeptide-like 3F	HSA22	22q13.1	ENSG00000128394	0.00015862	0.0548897	36.1019
200684_s_at	UBE2L3	Ubiquitin-conjugating enzyme E2L 3	HSA22	22q11.21	ENSG00000185651	0.00180957	0.158767	75.6813
208719_s_at	DDX17	DEAD (Asp-Glu-Ala-Asp) box helicase 17	HSA22	22q13.1	ENSG00000100201	1.97e-05	0.0193208	201.245
214198_s_at	DGCR2	DiGeorge syndrome critical region gene 2	HSA22	22q11.21	ENSG00000070413	0.000759985	0.112766	209.335
212167_s_at	SMARCB1	SWI/SNF related, matrix associated, actin dependent regulator of chromatin, subfamily b, member 1	HSA22	22q11.23|22q11	ENSG00000099956	0.00246518	0.176418	214.691
212104_s_at	RBFOX2	RNA binding protein, fox-1 homolog (C. elegans) 2	HSA22	22q13.1	ENSG00000100320	1.07e-05	0.0138888	228.095
208151_x_at	DDX17	DEAD (Asp-Glu-Ala-Asp) box helicase 17	HSA22	22q13.1	ENSG00000100201	0.00167892	0.155357	273.786
226602_s_at	BCR	Breakpoint cluster region	HSA22	22q11.23	ENSG00000169668	3.56e-05	0.025278	34.6553
244644_at	FAM9C	Family with sequence similarity 9, member C	HSAX	Xp22.2	ENSG00000187268	1.55e-05	0.0165924	4.14282
1554206_at	TMLHE	Trimethyllysine hydroxylase, epsilon	HSAX	Xq28	ENSG00000185973	0.000756603	0.112717	4.56912
244327_at	PHKA1	Phosphorylase kinase, alpha 1 (muscle)	HSAX	Xq13.1	ENSG00000067177	0.000243738	0.067305	6.23051
217167_x_at	GK	Glycerol kinase	HSAX	Xp21.3	ENSG00000178146	0.00137542	0.144934	10.4665
238825_at	ACRC	Acidic repeat containing	HSAX	Xq13.1	ENSG00000147174	3.41e-05	0.0252228	14.2387
219805_at	CXorf56	Chromosome X open reading frame 56	HSAX	Xq23	ENSG00000018610	0.00179369	0.158433	27.4508
208723_at	USP11	Ubiquitin specific peptidase 11	HSAX	Xp11.23	ENSG00000102226	0.000113645	0.0493137	42.8865
232636_at	SLITRK4	SLIT and NTRK-like family, member 4	HSAX	Xq27.3	ENSG00000179542	0.00279547	0.184147	47.2217
217120_s_at	MED14	Mediator complex subunit 14	HSAX	Xp11.4	ENSG00000180182	0.00232719	0.172645	49.1014
203843_at	RPS6KA3	Ribosomal protein S6 kinase, 90kDa, polypeptide 3	HSAX	Xp22.2-p22.1	ENSG00000177189	0.000692897	0.107321	64.5597
202471_s_at	IDH3G	Isocitrate dehydrogenase 3 (NAD+) gamma	HSAX	Xq28	ENSG00000067829	0.000223334	0.063598	87.5597
201589_at	SMC1A	Structural maintenance of chromosomes 1A	HSAX	Xp11.22-p11.21	ENSG00000072501	0.00158277	0.15129	230.584
203744_at	HMGB3	High mobility group box 3	HSAX	Xq28	ENSG00000029993	0.00254448	0.177109	266.636
1555677_s_at	SMC1A	Structural maintenance of chromosomes 1A	HSAX	Xp11.22-p11.21	ENSG00000072501	5.3e-05	0.0333437	279.909
215884_s_at	UBQLN2	Ubiquilin 2	HSAX	Xp11.21	ENSG00000188021	0.00228932	0.171935	292.482
221553_at	MAGT1	Magnesium transporter 1	HSAX	Xq21.1	ENSG00000102158	0.00015276	0.0538849	302.032
213627_at	MAGED2	Melanoma antigen family D, 2	HSAX	Xp11.2	ENSG00000102316	0.000833035	0.118421	362.146
201211_s_at	DDX3X	DEAD (Asp-Glu-Ala-Asp) box helicase 3, X-linked	HSAX	Xp11.3-p11.23	ENSG00000215301	0.0027562	0.183051	605.701
218951_s_at	PLCXD1	Phosphatidylinositol-specific phospholipase C, X domain containing 1	HSAY /// HSAX	Xp22.33; Yp11.32	ENSG00000182378	0.00248208	0.176616	27.6548
