# Supplementary material for: An Integrated Human/Murine Transcriptome and Pathway Approach To Identify Prenatal Treatments For Down Syndrome
Source: Sci Rep. 2016 Sep 2;6:32353. doi: 10.1038/srep32353 (PMC5009456; doi:10.1038/srep32353)
Supplement: Supplementary Table S2 [file srep32353-s3.xlsx]

## Sheet: MMU16-Genes
	An Integrated Human/Murine Transcriptome and Pathway Approach To Identify Prenatal Treatments For Down Syndrome Faycal Guedj1*, Jeroen LA Pennings2, Lauren J Massingham1, Heather C Wick3, Ashley E Siegel1, Umadevi Tantravahi4, Diana W Bianchi1**
	Supplementary Table 2: Gene Expression Profile of the Human HSA21 Orthologous Genes on the Mouse MMU16 in the Dp16, Ts65Dn and Ts1Cje Mouse Models of DS
Symbol	Copy Number in Dp16	Expression Ratio Dp16/WT	SD	Copy Number in Ts65Dn	Expression Ratio Ts65Dn/WT	SD	Copy Number in Ts1Cje	Expression Ratio Ts1Cje/WT	SD	Significant at FDR 20 %
Lipi	yes	1.08491	0.117628	no	1.04676	0.0960222	no	0.988248	0.0768041	n.s
Rbm11	yes	1.25093	0.141203	no	1.09651	0.206393	no	1.00536	0.0803841	n.s
Hspa13	yes	1.36502	0.178678	no	0.961732	0.0743149	no	1.01615	0.111906	Dp16
Samsn1	yes	1.1289	0.209446	no	1.01209	0.0777771	no	0.988016	0.0638893	n.s
Nrip1	yes	1.02664	0.33856	no	1.05018	0.0845082	no	0.977465	0.0609313	n.s
Gm9843	yes	0.869668	0.159918	no	0.987238	0.0855582	no	0.987114	0.0328922	n.s
Usp25	yes	1.46081	0.318552	no	0.946744	0.0599675	no	1.00698	0.0839883	n.s
2810055G20Rik	yes	1.49122	0.640319	no	0.914205	0.132466	no	0.987042	0.0877793	n.s
Mir99a	yes	2.0877	1.70795	no	0.883259	0.242485	no	1.00207	0.141854	n.s
Mirlet7c-1	yes	2.45352	2.58692	no	0.813414	0.266439	no	1.00861	0.166372	n.s
Mir125b-2	yes	1.13283	0.219804	no	0.993619	0.168185	no	1.00599	0.0591696	n.s
Cxadr	yes	1.2628	0.271082	no	0.980117	0.0371948	no	0.974398	0.0575564	n.s
D16Ertd472e	yes	1.17528	0.130533	no	0.936163	0.0782453	no	0.98861	0.053376	n.s
Chodl	yes	1.17365	0.260969	no	0.918261	0.138076	no	1.07328	0.103247	n.s
Tmprss15	yes	1.07438	0.139555	no	1.03854	0.0686383	no	0.991962	0.0777305	n.s
Gm16509	yes	1.0431	0.19039	no	1.0165	0.0840208	no	0.959952	0.0507782	n.s
Ncam2	yes	1.67006	0.470804	no	1.00576	0.106939	no	1.05653	0.196846	n.s
Mir155	yes	1.15812	0.27488	yes	1.06999	0.131813	no	0.945743	0.0967735	n.s
Mrpl39	yes	1.37251	0.111345	yes	1.39	0.11815	no	1.02944	0.0748683	Dp16/Ts65Dn
Jam2	yes	1.4142	0.149191	yes	1.48517	0.242697	no	1.05744	0.0424325	Dp16/Ts65Dn
Atp5j	yes	1.2291	0.119482	yes	1.30372	0.0749857	no	0.999155	0.0393103	Ts65Dn
Gabpa	yes	1.34535	0.209894	yes	1.22603	0.0836926	no	1.04779	0.0482408	Ts65Dn
Gm10791	yes	1.1726	0.289377	yes	1.1532	0.175564	no	1.01376	0.0791858	n.s
App	yes	1.23351	0.373268	yes	1.31395	0.110539	no	1.03251	0.079624	Ts65Dn
Cyyr1	yes	1.30466	0.207375	yes	1.17687	0.241608	no	0.984971	0.0476031	n.s
Adamts1	yes	1.15766	0.180075	yes	1.07971	0.230608	no	0.94808	0.0531073	Ts65Dn
Adamts5	yes	1.25364	0.172625	yes	1.24514	0.114901	no	1.07734	0.0684899	n.s
N6amt1	yes	1.26276	0.0816275	yes	1.17022	0.152612	no	0.97087	0.140643	Dp16
Ltn1	yes	1.42715	0.187584	yes	1.31289	0.103533	no	1.03872	0.0597431	Dp16/Ts65Dn
Rwdd2b	yes	1.10381	0.269491	yes	1.2159	0.126619	no	0.974481	0.114529	n.s
Usp16	yes	1.37745	0.317834	yes	1.32326	0.172669	no	1.01875	0.0857722	Ts65Dn
Cct8	yes	1.27997	0.155874	yes	1.34511	0.0924138	no	1.06021	0.0954665	Ts65Dn
Map3k7cl	yes	1.0722	0.18832	yes	1.03905	0.146802	no	0.968093	0.0518303	n.s
Bach1	yes	1.26185	0.133451	yes	1.31072	0.0450307	no	0.986689	0.093143	Ts65Dn
2810407A14Rik	yes	1.17894	0.163269	yes	1.09598	0.183835	no	0.994951	0.153455	n.s
Grik1	yes	1.41725	0.304584	yes	1.29816	0.25246	no	1.00667	0.111785	n.s
Cldn17	yes	1.07074	0.300422	yes	1.07434	0.139953	no	0.982878	0.0450111	n.s
Cldn8	yes	1.00675	0.158566	yes	1.02174	0.0893888	no	1.05145	0.0542299	n.s
Krtap24-1	yes	1.16332	0.37176	yes	1.13313	0.188286	no	0.972026	0.157335	n.s
2310079G19Rik	yes	1.16262	0.278139	yes	1.06786	0.143315	no	0.971723	0.0789162	n.s
Krtap26-1	yes	1.07969	0.228399	yes	1.06576	0.12644	no	0.910166	0.133943	n.s
2310061N02Rik	yes	1.1283	0.218535	yes	0.993111	0.103692	no	1.01423	0.0968713	n.s
Krtap13-1	yes	1.117	0.431905	yes	0.917586	0.16108	no	0.948519	0.145625	n.s
Krtap13	yes	0.987865	0.0892603	yes	0.97971	0.14933	no	0.94901	0.129874	n.s
2310034C09Rik	yes	1.07271	0.146949	yes	1.09628	0.163824	no	1.01947	0.0805437	n.s
2310057N15Rik	yes	1.02312	0.190425	yes	1.02393	0.131464	no	0.982312	0.0767471	n.s
Gm5965	yes	1.04113	0.168	yes	0.805856	0.119592	no	0.941309	0.1858	n.s
Krtap14	yes	0.947628	0.196601	yes	0.975999	0.140946	no	0.976217	0.101432	n.s
Krtap15	yes	1.13051	0.222811	yes	1.09209	0.144229	no	0.939092	0.150963	n.s
Krtap19-1	yes	1.00024	0.104902	yes	0.969955	0.112594	no	0.987961	0.123821	n.s
Krtap19-2	yes	0.955631	0.174169	yes	1.01621	0.116091	no	0.990752	0.0396539	n.s
Krtap19-3	yes	1.12116	0.194319	yes	0.911596	0.120715	no	0.950959	0.0788347	n.s
Krtap19-4	yes	1.10029	0.1344	yes	1.0096	0.0810797	no	0.961029	0.0701959	n.s
Krtap19-5	yes	1.06878	0.0997854	yes	1.02852	0.175269	no	0.973452	0.083959	n.s
Krtap19-9b	yes	1.12366	0.330643	yes	1.08084	0.10991	no	0.939397	0.15779	n.s
Krtap16-3	yes	0.980441	0.0845003	yes	0.994437	0.110838	no	0.984999	0.0580019	n.s
Gm10229	yes	1.24492	0.265299	yes	1.06864	0.162047	no	0.985077	0.0968834	n.s
Krtap6-1	yes	1.07765	0.172566	yes	1.07136	0.269713	no	0.958415	0.0348817	n.s
Gm10228	yes	1.01809	0.237144	yes	0.999092	0.103629	no	0.936916	0.239957	n.s
Krtap6-5	yes	1.11814	0.184149	yes	1.02064	0.1392	no	0.965351	0.0587895	n.s
Gm10061	yes	1.09001	0.215773	yes	1.05115	0.364843	no	0.992284	0.0725509	n.s
Krtap21-1	yes	0.9672	0.261846	yes	0.955032	0.125691	no	0.944856	0.103942	n.s
Krtap6-2	yes	1.02469	0.0977374	yes	1.02565	0.0914851	no	0.982116	0.116043	n.s
Krtap8-1	yes	1.01365	0.135549	yes	0.987223	0.0916001	no	0.948442	0.173308	n.s
Krtap7-1	yes	1.04862	0.182939	yes	1.12914	0.186064	no	0.9832	0.0826198	n.s
Krtap11-1	yes	1.11129	0.259002	yes	1.03106	0.0414745	no	0.924477	0.0939658	n.s
Tiam1	yes	1.25521	0.227401	yes	1.3392	0.0970666	no	1.02076	0.0271347	Ts65Dn
Gm10789	yes	1.12588	0.164415	yes	1.09172	0.158836	no	0.946456	0.0940877	n.s
Sod1	yes	1.21287	0.109587	yes	1.23747	0.0933735	yes	1.44856	0.15179	Ts65Dn/Ts1Cje
Scaf4	yes	1.30317	0.170897	yes	1.28374	0.0787287	yes	1.22036	0.0591874	Ts65Dn/Ts1Cje
Hunk	yes	1.12685	0.245755	yes	1.27857	0.0729573	yes	1.32343	0.148355	Ts65Dn/Ts1Cje
1110008E08Rik	yes	1.06432	0.256401	yes	1.03317	0.102934	yes	0.953239	0.0937577	n.s
Mis18a	yes	1.47242	0.218949	yes	1.41011	0.203913	yes	1.34875	0.120254	Dp16/Ts65Dn//Ts1Cje
Mrap	yes	1.15796	0.222925	yes	1.09001	0.220197	yes	1.01713	0.0697527	n.s
Urb1	yes	1.32949	0.141746	yes	1.31679	0.134814	yes	1.30177	0.0728459	Dp16/Ts65Dn/Ts1Cje
Eva1c	yes	1.04929	0.101935	yes	1.12253	0.148664	yes	1.12698	0.119113	n.s
1110004E09Rik	yes	1.19461	0.163234	yes	1.28495	0.106616	yes	1.35247	0.158325	Ts65Dn
Synj1	yes	1.3858	0.14453	yes	1.39058	0.142777	yes	1.29791	0.0549027	Dp16/Ts65Dn/Ts1Cje
Paxbp1	yes	1.47028	0.340087	yes	1.3724	0.0811145	yes	1.38623	0.0784947	Ts65Dn/Ts1Cje
4932438H23Rik	yes	1.21347	0.157441	yes	1.07994	0.167017	yes	0.977194	0.0976497	n.s
Gm9881	yes	1.19001	0.250982	yes	1.05048	0.100296	yes	0.967236	0.150016	n.s
Olig2	yes	1.10409	0.118645	yes	1.16159	0.197909	yes	1.10053	0.225878	n.s
Olig1	yes	1.09141	0.322061	yes	1.11977	0.192763	yes	1.16288	0.195745	n.s
Ifnar2	yes	1.2399	0.238016	yes	1.31382	0.119072	yes	1.31668	0.0696153	Ts65Dn/Ts1Cje
Il10rb	yes	1.32664	0.226129	yes	1.19808	0.165881	yes	1.20288	0.120847	n.s
Ifnar1	yes	1.23271	0.177368	yes	1.23709	0.0662952	yes	1.35914	0.0613533	Ts65Dn//Ts1Cje
Ifngr2	yes	1.22999	0.296854	yes	1.31411	0.171818	yes	1.29327	0.0756438	Ts65Dn/Ts1Cje
Tmem50b	yes	1.29075	0.378676	yes	1.40448	0.139603	yes	1.36541	0.0921371	Ts65Dn/Ts1Cje
Dnajc28	yes	1.21033	0.11172	yes	1.27782	0.139352	yes	1.27463	0.0918958	Ts65Dn/Ts1Cje
Gart	yes	1.2059	0.269813	yes	1.37426	0.145556	yes	1.36195	0.113398	Ts65Dn/Ts1Cje
Son	yes	1.44992	0.137054	yes	1.3369	0.0607555	yes	1.39079	0.0519535	Dp16/Ts65Dn/Ts1Cje
Donson	yes	1.39671	0.155333	yes	1.3988	0.0800138	yes	1.4022	0.0617804	Dp16/Ts65Dn//Ts1Cje
Cryzl1	yes	1.41312	0.103491	yes	1.34676	0.115186	yes	1.35039	0.122338	Dp16/Ts65Dn/Ts1Cje
Atp5o	yes	1.20341	0.194026	yes	1.28558	0.106642	yes	1.35516	0.137898	Ts65Dn/Ts1Cje
Itsn1	yes	1.27217	0.153291	yes	1.25512	0.0810108	yes	1.3154	0.0452794	Ts65Dn/Ts1Cje
Slc5a3	yes	1.31379	0.2012	yes	1.20559	0.131885	yes	1.39395	0.187784	Ts1Cje
Mrps6	yes	1.21564	0.245829	yes	1.38446	0.0910844	yes	1.31507	0.106529	Ts65Dn/Ts1Cje
Kcne2	yes	1.13942	0.242399	yes	0.886165	0.31882	yes	1.19443	0.117131	n.s
Smim11	yes	1.30221	0.247655	yes	1.32369	0.0993534	yes	1.13925	0.0455491	Ts65Dn/Ts1Cje
4930563D23Rik	yes	1.07886	0.220131	yes	0.967536	0.0983144	yes	0.989614	0.140277	n.s
Kcne1	yes	1.07848	0.291386	yes	1.11738	0.132451	yes	0.961969	0.118326	n.s
Rcan1	yes	1.22101	0.312357	yes	1.39936	0.0935797	yes	1.29362	0.0661006	Ts65Dn/Ts1Cje
2410124H12Rik	yes	1.11438	0.209954	yes	1.02404	0.0615348	yes	0.950298	0.13284	n.s
Clic6	yes	1.04804	0.230735	yes	0.842488	0.426162	yes	1.23989	0.0788132	Ts1Cje
Runx1	yes	1.11043	0.161151	yes	1.0723	0.119631	yes	1.07295	0.0553213	n.s
Setd4	yes	1.07497	0.117278	yes	1.15661	0.119614	yes	1.12774	0.0557219	Ts1Cje
Cbr1	yes	1.17371	0.188476	yes	1.21108	0.130858	yes	1.34089	0.141132	Ts1Cje
Cbr3	yes	1.08879	0.238179	yes	1.04462	0.16198	yes	1.05761	0.0884758	n.s
Dopey2	yes	1.20621	0.283888	yes	1.25226	0.125754	yes	1.33672	0.0884727	Ts65Dn/Ts1Cje
Morc3	yes	1.43669	0.290784	yes	1.2758	0.113101	yes	1.35998	0.0958358	Ts65Dn/Ts1Cje
Chaf1b	yes	1.35768	0.181991	yes	1.32051	0.146129	yes	1.3769	0.19347	Dp16/Ts65Dn
Cldn14	yes	1.12174	0.222177	yes	1.12586	0.17872	yes	0.980346	0.0482285	n.s
Sim2	yes	1.16957	0.161567	yes	1.38234	0.272425	yes	0.98715	0.084526	n.s
Hlcs	yes	1.22996	0.237469	yes	1.29121	0.146977	yes	1.22916	0.0491273	Ts65Dn/Ts1Cje
Ripply3	yes	0.973814	0.150863	yes	1.01574	0.0773225	yes	1.0242	0.0487736	n.s
Pigp	yes	1.20566	0.17733	yes	1.21686	0.130109	yes	1.23107	0.0545327	Ts1Cje
Ttc3	yes	1.30149	0.110539	yes	1.23893	0.0432077	yes	1.21383	0.030318	Dp16/Ts65Dn/Ts1Cje
Dscr3	yes	1.22417	0.282568	yes	1.42057	0.0715369	yes	1.49807	0.172363	Ts65Dn/Ts1Cje
Dyrk1a	yes	1.26961	0.0511564	yes	1.26197	0.0490801	yes	1.19443	0.0612391	Dp16/Ts65Dn/Ts1Cje
Kcnj6	yes	1.33351	0.238268	yes	1.23248	0.170975	yes	1.19845	0.129567	n.s
Kcnj15	yes	1.04984	0.160355	yes	1.01183	0.0505865	yes	0.963271	0.0845597	n.s
Erg	yes	1.00436	0.117777	yes	1.05496	0.116802	yes	1.1023	0.066087	n.s
Ets2	yes	1.08733	0.283849	yes	1.2327	0.1625	yes	1.36614	0.223235	n.s
Psmg1	yes	1.28616	0.112577	yes	1.35645	0.138961	yes	1.4541	0.176281	Dp16/Ts65Dn/Ts1Cje
Brwd1	yes	1.46194	0.187042	yes	1.31419	0.0682677	yes	1.43424	0.104711	Dp16/Ts65Dn/Ts1Cje
1700093J21Rik	yes	1.13011	0.171696	yes	1.21002	0.135341	yes	1.13039	0.0729944	n.s
Hmgn1	yes	1.15857	0.0939507	yes	1.25908	0.121688	yes	1.19292	0.0986123	Ts65Dn
Wrb	yes	1.32406	0.253941	yes	1.39307	0.0841493	yes	1.275	0.11227	Ts65Dn/Ts1Cje
Lca5l	yes	1.03866	0.121909	yes	1.05136	0.0898665	yes	1.02398	0.0326314	n.s
Sh3bgr	yes	0.938456	0.153544	yes	1.07875	0.114141	yes	1.01324	0.128389	n.s
B3galt5	yes	1.10231	0.236083	yes	1.10406	0.115369	yes	1.18722	0.106124	n.s
Itgb2l	yes	1.08922	0.322829	yes	1.00025	0.127359	yes	1.00088	0.0549266	n.s
Igsf5	yes	1.16927	0.270141	yes	1.04627	0.0804718	yes	1.03456	0.0480001	n.s
Pcp4	yes	1.42732	0.217565	yes	1.2865	0.177974	yes	1.17417	0.118641	Dp16
Dscam	yes	1.62685	0.316493	yes	1.36486	0.247759	yes	1.29223	0.170856	Dp16
Bace2	yes	1.06425	0.109745	yes	1.16068	0.167885	yes	1.14488	0.0705367	n.s
Mx1	yes	0.989695	0.157417	yes	1.06407	0.0536293	yes	1.00463	0.0486701	n.s
Fam3b	yes	1.03864	0.147797	yes	0.973897	0.0940362	yes	0.943808	0.088131	n.s
Mx2	yes	1.22794	0.339559	yes	1.04033	0.175649	yes	1.09228	0.124001	n.s
Tmprss2	yes	1.04084	0.143619	yes	0.988535	0.095336	yes	1.02832	0.0794972	n.s
Ripk4	yes	1.15402	0.222431	yes	1.00756	0.236436	yes	1.04831	0.0816598	n.s
Prdm15	yes	1.07968	0.0633411	yes	1.13952	0.135617	yes	1.21012	0.0576095	Ts1Cje
C2cd2	yes	1.20923	0.272737	yes	1.39059	0.125215	yes	1.32419	0.0771042	Ts65Dn/Ts1Cje
Zbtb21	yes	1.12965	0.0598967	yes	1.18177	0.0725449	yes	1.17021	0.0691143	Dp16/Ts65Dn/Ts1Cje
A630089N07Rik	yes	1.30433	0.398266	yes	1.08499	0.214838	yes	1.24947	0.121982	n.s
