# Supplementary material for: An Integrated Human/Murine Transcriptome and Pathway Approach To Identify Prenatal Treatments For Down Syndrome
Source: Sci Rep. 2016 Sep 2;6:32353. doi: 10.1038/srep32353 (PMC5009456; doi:10.1038/srep32353)
Supplement: Supplementary Table S3 [file srep32353-s4.xls]

## Sheet: DS-AmnioticFluid
An Integrated Human/Murine Transcriptome and Pathway Approach To Identify Prenatal Treatments For Down Syndrome Faycal Guedj1*, Jeroen LA Pennings2, Lauren J Massingham1, Heather C Wick3, Ashley E Siegel1, Umadevi Tantravahi4, Diana W Bianchi1**
List of the Top 1% Up-Regulated and Down-regulated Genes in Second Trimester Amniotic Fluid Supernatant Derived From Human with DS
Top1% Down-Regulated in Human DS iPSCs				Top1% Up-Regulated in Human DS iPSCs
ENTREZG_ID	Symbol	Ratio DS/Eup		ENTREZG_ID	Symbol	Ratio DS/Eup
4830	NME1	9.39742		10957	PNRC1	0.127181
84617	TUBB6	8.99141		390916	NUDT19	0.142371
26520	TIMM9	7.62757		388714	FMO6P	0.147685
11130	ZWINT	7.27778		57107	PDSS2	0.163949
117156	SCGB3A2	7.07557		11105	PRDM7	0.170782
9910	RABGAP1L	6.8865		5033	P4HA1	0.178798
138241	C9orf85	6.88134		6696	SPP1	0.207583
192666	KRT24	6.14125		3105	HLA-A	0.210355
8673	VAMP8	5.71248		51375	SNX7	0.215187
51596	CUTA	5.48372		2332	FMR1	0.227271
79811	SLTM	5.33128		144363	LYRM5	0.229828
112942	CCDC104	5.23462		51251	NT5C3A	0.230408
207107	SFTA1P	5.14412		9525	VPS4B	0.237397
23584	VSIG2	4.99853		8520	HAT1	0.248181
3304	HSPA1B	4.85251		6591	SNAI2	0.259967
6286	S100P	4.7543		7531	YWHAE	0.263581
23011	RAB21	4.44251		8895	CPNE3	0.272062
83992	CTTNBP2	4.42701		10915	TCERG1	0.2815
9960	USP3	4.42114		6059	ABCE1	0.284952
10213	PSMD14	4.41926		92	ACVR2A	0.28947
84648	LCE3D	4.35884		2060	EPS15	0.289883
3295	HSD17B4	4.3562		8690	JRKL	0.295012
9972	NUP153	4.30567		55179	FAIM	0.303017
286527	TMSB15B	4.30425		117854	TRIM6	0.304854
6675	UAP1	4.21445		644844	PHGR1	0.308449
10891	PPARGC1A	4.17797		900	CCNG1	0.317881
51602	NOP58	4.16625		286319	TUSC1	0.324675
3422	IDI1	4.12934		256987	SERINC5	0.326685
5687	PSMA6	4.07955		8887	TAX1BP1	0.331244
55270	NUDT15	4.00994		80335	WDR82	0.337892
6647	SOD1	4.00586		93663	ARHGAP18	0.340175
10490	VTI1B	3.92125		11045	UPK1A	0.340785
669	BPGM	3.84755		27430	MAT2B	0.342492
84525	HOPX	3.79167		5896	RAG1	0.34392
4925	NUCB2	3.74308		284382	ACTL9	0.347048
28958	COA3	3.72552		6279	S100A8	0.348912
3434	IFIT1	3.71881		9141	PDCD5	0.350857
3861	KRT14	3.71811		388695	LYSMD1	0.35142
131474	CHCHD4	3.71492		84186	ZCCHC7	0.352402
51248	PDZD11	3.70814		100130232	LOC100130232	0.354352
3838	KPNA2	3.68614		4707	NDUFB1	0.355522
6938	TCF12	3.6669		10509	SEMA4B	0.355628
23521	RPL13A	3.6088		254773	LYG2	0.356826
55813	UTP6	3.58096		5763	PTMS	0.357469
1038	CDR1	3.47668		3091	HIF1A	0.35778
5411	PNN	3.40887		63939	FAM217B	0.358017
6698	SPRR1A	3.40031		8803	SUCLA2	0.361751
54102	CLIC6	3.38846		5586	PKN2	0.36538
5932	RBBP8	3.38108		79101	TAF1D	0.367797
3945	LDHB	3.30759		3579	CXCR2	0.373316
292	SLC25A5	3.241		80148	PQLC1	0.374297
9377	COX5A	3.16633		5412	UBL3	0.376033
64359	NXN	3.16104		10927	SPIN1	0.380947
54623	PAF1	3.16101		55288	RHOT1	0.383439
84707	BEX2	3.15406		201626	PDE12	0.383564
115416	MALSU1	3.15161		8910	SGCE	0.391991
55120	FANCL	3.14681		92421	CHMP4C	0.392416
1657	DMXL1	3.12206		310	ANXA7	0.393783
858	CAV2	3.09867		4306	NR3C2	0.397095
7342	UBP1	3.08306		10423	CDIPT	0.397399
25926	NOL11	3.05232		2969	GTF2I	0.402516
1428	CRYM	3.03741		117852	TRIM78P	0.404352
10199	MPHOSPH10	2.98734		91408	BTF3L4	0.407201
51218	GLRX5	2.97132		262	AMD1	0.407493
11005	SPINK5	2.95509		51068	NMD3	0.408313
127253	TYW3	2.90972		9637	FEZ2	0.408663
29893	PSMC3IP	2.90037		64083	GOLPH3	0.412002
3015	H2AFZ	2.8697		23760	PITPNB	0.413298
908	CCT6A	2.8491		27258	LSM3	0.415259
1434	CSE1L	2.81286		6307	MSMO1	0.415322
6418	SET	2.80208		7534	YWHAZ	0.415378
57215	THAP11	2.74463		3223	HOXC6	0.415435
57122	NUP107	2.73848		1266	CNN3	0.418625
498	ATP5A1	2.7197		389136	VGLL3	0.418728
7913	DEK	2.69234		23395	LARS2	0.42121
25847	ANAPC13	2.67871		9241	NOG	0.42433
11275	KLHL2	2.67591		27101	CACYBP	0.424623
4236	MFAP1	2.66954		84964	ALKBH6	0.426693
283742	FAM98B	2.65		51130	ASB3	0.427616
83657	DYNLRB2	2.64608		57092	PCNP	0.428921
3417	IDH1	2.63547		131076	CCDC58	0.428951
51406	NOL7	2.63488		86	ACTL6A	0.429002
64968	MRPS6	2.62843		57561	ARRDC3	0.429318
6223	RPS19	2.61872		55274	PHF10	0.431923
7311	UBA52	2.58694		8724	SNX3	0.434137
85001	MGC16275	2.57487		6726	SRP9	0.437324
5701	PSMC2	2.55892		8682	PEA15	0.437389
7818	DAP3	2.53192		30836	DNTTIP2	0.44004
57703	CWC22	2.53079		339324	ZNF260	0.440931
10419	PRMT5	2.51276		10326	SIRPB1	0.444017
6192	RPS4Y1	2.50655		23190	UBXN4	0.444899
6181	RPLP2	2.49532		4694	NDUFA1	0.44687
30061	SLC40A1	2.48718		8881	CDC16	0.447315
6241	RRM2	2.48556		221443	OARD1	0.448341
56683	C21orf59	2.47956		6421	SFPQ	0.449487
4725	NDUFS5	2.47563		3199	HOXA2	0.450317
92304	SCGB3A1	2.47092		51527	GSKIP	0.450383
1892	ECHS1	2.4663		55771	PRR11	0.452197
1346	COX7A1	2.46551		79738	BBS10	0.452214
387066	SNHG5	2.46111		401466	C8orf59	0.453383
4898	NRD1	2.44153		29103	DNAJC15	0.454082
60481	ELOVL5	2.43855		8804	CREG1	0.454191
147184	TMEM99	2.4361		23506	GLTSCR1L	0.456848
8667	EIF3H	2.431		27075	TSPAN13	0.457182
5646	PRSS3	2.41891		10140	TOB1	0.457269
55030	FBXO34	2.41847		2036	EPB41L1	0.457743
29896	TRA2A	2.39591		94081	SFXN1	0.458177
10575	CCT4	2.39537		8050	PDHX	0.458266
9556	C14orf2	2.38719		7465	WEE1	0.460089
23531	MMD	2.37305		80231	CXorf21	0.467279
10256	CNKSR1	2.36909		6662	SOX9	0.47065
84223	IQCG	2.36329		3851	KRT4	0.471776
10142	AKAP9	2.36304		147929	ZNF565	0.477017
7317	UBA1	2.34934		5898	RALA	0.47796
124739	USP43	2.34642		10464	PIBF1	0.478726
3301	DNAJA1	2.34412		51012	SLMO2	0.478921
6135	RPL11	2.3392		51053	GMNN	0.478986
23107	MRPS27	2.33622		100506963	LOC100506963	0.479179
201134	CEP112	2.31743		23495	TNFRSF13B	0.479422
5917	RARS	2.30239		387082	SUMO4	0.480017
1351	COX8A	2.29425		11017	SNRNP27	0.480942
216	ALDH1A1	2.28416		514	ATP5E	0.481275
55957	LIN37	2.27024		79977	GRHL2	0.481538
23287	AGTPBP1	2.26654		64422	ATG3	0.483329
23211	ZC3H4	2.2609		29081	METTL5	0.48531
9500	MAGED1	2.26024		51637	C14orf166	0.48544
10153	CEBPZ	2.25891		3305	HSPA1L	0.485523
25984	KRT23	2.25747		9421	HAND1	0.485578
22928	SEPHS2	2.25316		831	CAST	0.486026
23020	SNRNP200	2.24341		5929	RBBP5	0.487177
58515	SELK	2.23627		9086	EIF1AY	0.48817
7138	TNNT1	2.23462		54534	MRPL50	0.488448
29926	GMPPA	2.22467		55783	CMTR2	0.490668
6450	SH3BGR	2.22119		130502	TTC32	0.490767
92482	BBIP1	2.21317		55854	ZC3H15	0.492214
26064	RAI14	2.20944		711	ERC2-IT1	0.49351
79002	C19orf43	2.20552		5936	RBM4	0.493748
8721	EDF1	2.2004		3190	HNRNPK	0.494656
7982	ST7	2.1947		163782	KANK4	0.495719
85021	REPS1	2.1933		8530	CST7	0.496689
150381	LOC150381	2.19001		51710	ZNF44	0.496759
1340	COX6B1	2.18575		7879	RAB7A	0.497722
1556	CYP2B7P1	2.17952		8493	PPM1D	0.49845
5684	PSMA3	2.17882		51371	POMP	0.500052
441212	RP9P	2.1675		8443	GNPAT	0.502363
23259	DDHD2	2.16539		57623	ZFAT	0.503728
100188893	TOMM6	2.16525		643837	LINC01128	0.503764
284835	LINC00323	2.16381		6386	SDCBP	0.504226
4711	NDUFB5	2.15643		9318	COPS2	0.504342
9712	USP6NL	2.1531		5358	PLS3	0.508089
55847	CISD1	2.1509		7107	GPR137B	0.508331
25959	KANK2	2.14995		114883	OSBPL9	0.50857
3550	IK	2.14585		3685	ITGAV	0.508621
6208	RPS14	2.14364		9559	VPS26A	0.508706
3146	HMGB1	2.14236		5962	RDX	0.510122
3615	IMPDH2	2.14001		127670	TEDDM1	0.51036
80227	PAAF1	2.13699		6950	TCP1	0.513422
84946	LTV1	2.13643		2079	ERH	0.513467
54985	HCFC1R1	2.13133		25932	CLIC4	0.514116
153830	RNF145	2.12806		5379	PMS2P1	0.515078
5121	PCP4	2.12186		138046	RALYL	0.517116
10615	SPAG5	2.12096		127534	GJB4	0.517308
9886	RHOBTB1	2.11485		5055	SERPINB2	0.517465
27335	EIF3K	2.11405		57665	RDH14	0.518017
100288911	LOC100288911	2.11385		7132	TNFRSF1A	0.518073
1345	COX6C	2.11249		55076	TMEM45A	0.51845
506	ATP5B	2.10728		2731	GLDC	0.518837
8661	EIF3A	2.10208		5948	RBP2	0.520509
6706	SPRR2G	2.095		339366	ADAMTSL5	0.520993
9061	PAPSS1	2.08908		116254	GINM1	0.521971
91272	BOD1	2.08887		55227	LRRC1	0.521982
57448	BIRC6	2.08661		29978	UBQLN2	0.522289
54855	FAM46C	2.08232		171483	FAM9B	0.522357
6122	RPL3	2.07989		6277	S100A6	0.522428
10992	SF3B2	2.06881		2287	FKBP3	0.522553
5532	PPP3CB	2.0647		79958	DENND1C	0.523168
6651	SON	2.06439		10276	NET1	0.523355
51720	UIMC1	2.06032		26234	FBXL5	0.524203
389906	LOC389906	2.05142		100507034	PITRM1-AS1	0.524883
10282	BET1	2.0411		29109	FHOD1	0.527506
79670	ZCCHC6	2.03905		257240	KLHL34	0.529602
196	AHR	2.03274		55833	UBAP2	0.531207
22835	ZFP30	2.02614		23619	ZIM2	0.53126
9324	HMGN3	2.02609		57142	RTN4	0.531326
49860	CRNN	2.02473		79616	CCNJL	0.531904

## Sheet: DS-Amniocytes
List of the Top 1% Up-Regulated and Down-regulated Genes in Second Trimester Amniocytes Derived From Human with DS
Top1% Down-Regulated in Human DS iPSCs				Top1% Up-Regulated in Human DS iPSCs
ENTREZG_ID	Symbol	Ratio DS/Eup		ENTREZG_ID	Symbol	Ratio DS/Eup
347733	TUBB2B	0.0766765		201625	DNAH12	1.1
5055	SERPINB2	0.078378		2692	GHRHR	1.10006
5672	PSG4	0.143489		286184	LOC286184	1.10009
91851	CHRDL1	0.145078		6345	SRL	1.1001
57451	TENM2	0.150397		6121	RPE65	1.10016
4316	MMP7	0.169937		169522	KCNV2	1.10017
56892	C8orf4	0.170533		9830	TRIM14	1.10019
4879	NPPB	0.176415		593	BCKDHA	1.1002
64084	CLSTN2	0.180901		3495	IGHD	1.10021
4072	EPCAM	0.180961		100128288	LOC100128288	1.1003
79413	ZBED2	0.181552		100507297	TMEM44-AS1	1.10035
3764	KCNJ8	0.18919		7587	ZNF37A	1.10038
894	CCND2	0.198923		115584	SLC5A11	1.10047
440416	LOC440416	0.200118		1522	CTSZ	1.1005
54873	PALMD	0.222381		93426	SYCE1	1.10053
1004	CDH6	0.225746		284379	LOC284379	1.10054
1287	COL4A5	0.237642		383	ARG1	1.10054
100507165	LOC100507165	0.241309		8823	FGF16	1.10055
64167	ERAP2	0.246346		57144	PAK7	1.10056
92565	FANK1	0.248854		11184	MAP4K1	1.10058
284408	ZNF790-AS1	0.248912		440288	UBL7-AS1	1.10059
259217	HSPA12A	0.260902		170825	GSX2	1.10072
8490	RGS5	0.262247		283576	ZDHHC22	1.10072
27233	SULT1C4	0.271075		401442	LOC401442	1.10075
338651	KRTAP5-AS1	0.275833		5739	PTGIR	1.10078
11259	FILIP1L	0.284632		10563	CXCL13	1.1008
3606	IL18	0.285602		100289092	LOC100289092	1.10081
1363	CPE	0.287286		3801	KIFC3	1.10083
8605	PLA2G4C	0.291204		22990	PCNX	1.10085
84759	PCGF1	0.294994		6160	RPL31	1.10094
342926	ZNF677	0.295257		25865	PRKD2	1.10095
339221	ENPP7	0.295377		692227	SNORD104	1.10101
101928571	LOC101928571	0.302299		114971	PTPMT1	1.10107
1906	EDN1	0.302478		29780	PARVB	1.10109
145748	LYSMD4	0.306886		64798	DEPTOR	1.1011
283310	OTOGL	0.308992		140469	MYO3B	1.10113
135932	TMEM139	0.31649		150383	CDPF1	1.10115
256691	MAMDC2	0.32003		56548	CHST7	1.10121
51537	MTFP1	0.321289		55173	MRPS10	1.10127
101928281	LOC101928281	0.322882		51303	FKBP11	1.1013
8076	MFAP5	0.323449		122509	IFI27L1	1.10132
114569	MAL2	0.323814		51281	ANKMY1	1.10138
90293	KLHL13	0.323933		1746	DLX2	1.10152
85236	HIST1H2BK	0.324858		54902	TTC19	1.10157
9241	NOG	0.326224		6398	SECTM1	1.10161
159195	USP54	0.327016		7768	ZNF225	1.10162
139065	SLITRK4	0.327738		54511	HMGCLL1	1.10168
283638	CEP170B	0.328504		101929241	LOC101929241	1.10169
9586	CREB5	0.336326		285352	KIF9-AS1	1.1017
7620	ZNF69	0.336587		100128881	VPS9D1-AS1	1.10172
4070	TACSTD2	0.33993		7634	ZNF80	1.10173
57787	MARK4	0.339958		22853	LMTK2	1.10179
10631	POSTN	0.341152		101927007	LOC101927007	1.10192
51473	DCDC2	0.341854		388906	LOC388906	1.10193
5021	OXTR	0.34537		221079	ARL5B	1.102
374920	C19orf68	0.346615		1444	CSHL1	1.10201
79739	TTLL7	0.347081		23065	EMC1	1.10209
100507487	LOC100507487	0.347092		254528	MEIOB	1.10222
5947	RBP1	0.348103		100499177	THAP9-AS1	1.10225
11129	CLASRP	0.348162		401505	TOMM5	1.10228
3137	HLA-J	0.353748		126299	ZNF428	1.10228
2920	CXCL2	0.35434		80728	ARHGAP39	1.10231
7694	ZNF135	0.35456		5781	PTPN11	1.10235
101928955	LOC101928955	0.355229		10099	TSPAN3	1.10236
84451	KIAA1804	0.356031		4284	MIP	1.10239
5627	PROS1	0.356976		124817	CNTD1	1.1024
57685	CACHD1	0.358992		8444	DYRK3	1.10242
730755	KRTAP2-3	0.360435		100216545	KMT2E-AS1	1.10255
6447	SCG5	0.362573		55757	UGGT2	1.10257
3773	KCNJ16	0.365874		7391	USF1	1.10261
64123	ELTD1	0.36712		55687	TRMU	1.10261
55296	TBC1D19	0.367663		100506331	LOC100506331	1.10262
4494	MT1F	0.367932		347273	MURC	1.10268
11346	SYNPO	0.36808		9728	SECISBP2L	1.10269
3694	ITGB6	0.368839		101927131	LOC101927131	1.10274
389336	C5orf46	0.371876		101928846	LOC101928846	1.10274
101928613	LOC101928613	0.373408		3906	LALBA	1.10285
23015	GOLGA8A	0.374387		8898	MTMR2	1.10286
1123	CHN1	0.374908		9125	RQCD1	1.103
100507421	TMEM178B	0.376812		6363	CCL19	1.10304
10346	TRIM22	0.376818		285761	DCBLD1	1.10304
3696	ITGB8	0.377572		63925	ZNF335	1.10306
10457	GPNMB	0.379082		66036	MTMR9	1.10311
25878	MXRA5	0.379371		28461	IGHV1-69	1.10312
200765	TIGD1	0.38025		28952	CCDC22	1.10325
84542	KIAA1841	0.381933		85865	GTPBP10	1.10326
3426	CFI	0.382719		3178	HNRNPA1	1.10327
59349	KLHL12	0.385588		5620	PRM2	1.10327
144165	PRICKLE1	0.385938		26508	HEYL	1.1033
8034	SLC25A16	0.386828		389376	SFTA2	1.10331
81572	PDRG1	0.389247		339929	LPP-AS2	1.10331
55733	HHAT	0.389479		7296	TXNRD1	1.10335
153769	SH3RF2	0.390977		929	CD14	1.10336
221687	RNF182	0.393208		100286844	BCDIN3D-AS1	1.10337
80271	ITPKC	0.398689		3232	HOXD3	1.10338
23324	MAN2B2	0.400593		80329	ULBP1	1.10341
3576	IL8	0.401895		191585	PLAC4	1.10342
6581	SLC22A3	0.404139		100129503	PP13	1.10346
7139	TNNT2	0.404579		84167	C19orf44	1.10348
80212	CCDC92	0.4056		84191	FAM96A	1.10356
4330	MN1	0.406929		335	APOA1	1.10358
130502	TTC32	0.408783		400955	LINC01122	1.10359
729420	C13orf45	0.415633		4293	MAP3K9	1.10361
7699	ZNF140	0.416089		101927157	LOC101927157	1.10361
55859	BEX1	0.416153		100506233	RAB30-AS1	1.10366
22838	RNF44	0.418663		2328	FMO3	1.10366
1272	CNTN1	0.418758		5340	PLG	1.10366
388591	RNF207	0.419843		101929681	LOC101929681	1.1037
3134	HLA-F	0.420961		51163	DBR1	1.10374
55876	GSDMB	0.421267		388698	FLG2	1.10375
93953	ACRC	0.423437		9588	PRDX6	1.10379
4130	MAP1A	0.425475		101927402	LOC101927402	1.1038
10966	RAB40B	0.426439		29895	MYLPF	1.10388
1264	CNN1	0.426675		1191	CLU	1.10389
3728	JUP	0.430311		51430	SUCO	1.10391
4356	MPP3	0.430443		63910	SLC17A9	1.10392
23023	TMCC1	0.430966		7165	TPD52L2	1.10398
28964	GIT1	0.434821		55216	C11orf57	1.10403
149111	CNIH3	0.435016		127933	UHMK1	1.10406
4116	MAGOH	0.435156		3061	HCRTR1	1.10416
9451	EIF2AK3	0.435244		100507634	LOC100507634	1.10417
8798	DYRK4	0.435358		3320	HSP90AA1	1.10419
100506581	C16orf95	0.436107		728485	LOC728485	1.10432
5570	PKIB	0.436367		150384	GTSE1-AS1	1.10434
4501	MT1X	0.43776		4653	MYOC	1.10435
57619	SHROOM3	0.439842		92126	DSEL	1.10442
64073	C19orf33	0.440277		254122	SNX32	1.10446
100131187	TSTD1	0.441198		100996433	LOC100996433	1.10448
54816	ZNF280D	0.441315		6548	SLC9A1	1.1045
139324	HDX	0.442624		84307	ZNF397	1.10454
6399	TRAPPC2	0.443998		126129	CPT1C	1.10455
11223	MST1L	0.444154		10766	TOB2	1.10461
23220	DTX4	0.445816		148266	ZNF569	1.10461
94121	SYTL4	0.446035		286676	ILDR1	1.10464
5711	PSMD5	0.446534		7638	ZNF221	1.10466
23475	QPRT	0.447955		9052	GPRC5A	1.10469
7097	TLR2	0.449709		8667	EIF3H	1.10472
158471	PRUNE2	0.453599		9858	PPP1R26	1.10476
6840	SVIL	0.455591		1278	COL1A2	1.10479
7490	WT1	0.456346		54752	FNDC8	1.1048
84675	TRIM55	0.456542		347732	CATSPER3	1.1048
83707	TRPT1	0.456691		54762	GRAMD1C	1.10485
3106	HLA-B	0.457379		28680	TRAV8-6	1.10488
57474	ZNF490	0.457503		101927339	LOC101927339	1.10489
6304	SATB1	0.457593		114088	TRIM9	1.10495
83699	SH3BGRL2	0.459373		53826	FXYD6	1.10496
91433	RCCD1	0.45967		100506443	ITPKB-IT1	1.10497
388796	SNHG17	0.460831		23379	KIAA0947	1.10499
203259	FAM219A	0.461603		83955	NACAP1	1.10502
7164	TPD52L1	0.462939		1128	CHRM1	1.10506
3201	HOXA4	0.463154		100132596	XGPY2	1.10508
93349	SP140L	0.465532		5732	PTGER2	1.10511
255252	LRRC57	0.466856		118426	LOH12CR1	1.10513
162963	ZNF610	0.467558		5899	RALB	1.10515
10957	PNRC1	0.467651		64793	CEP85	1.10522
25797	QPCT	0.469204		3708	ITPR1	1.10525
5026	P2RX5	0.469887		81573	ANKRD13C	1.10527
4675	NAP1L3	0.469965		53616	ADAM22	1.10529
6769	STAC	0.470097		100134259	LINC01119	1.10531
3911	LAMA5	0.470652		2151	F2RL2	1.10532
284297	SSC5D	0.473208		4258	MGST2	1.10536
4504	MT3	0.474084		440699	LRRC52	1.10545
11149	BVES	0.475067		4066	LYL1	1.10545
26511	CHIC2	0.475579		3062	HCRTR2	1.10546
4495	MT1G	0.475618		3028	HSD17B10	1.10549
6696	SPP1	0.475765		283888	IL21R-AS1	1.10553
3383	ICAM1	0.476325		9377	COX5A	1.10554
55384	MEG3	0.47644		54784	ALKBH4	1.10554
441168	FAM26F	0.476918		1355	COX15	1.10555
9605	VPS9D1	0.479087		885	CCK	1.10557
126969	SLC44A3	0.479574		55855	FAM45B	1.10557
286343	LURAP1L	0.479643		56990	CDC42SE2	1.10559
125893	ZNF816	0.479746		7629	ZNF76	1.10565
3231	HOXD1	0.480091		283687	C15orf37	1.10571
57117	INTS12	0.483344		100507221	LOC100507221	1.10572
5641	LGMN	0.484332		253724	GNN	1.10572
56944	OLFML3	0.485327		6871	TADA2A	1.10578
8722	CTSF	0.485443		27095	TRAPPC3	1.10581
7189	TRAF6	0.487763		197335	WDR90	1.10589
117854	TRIM6	0.487826		22994	AZI1	1.10601
9162	DGKI	0.488368		116448	OLIG1	1.10605
10100	TSPAN2	0.488978		285326	LINC00692	1.10607
55959	SULF2	0.491305		3959	LGALS3BP	1.10608
220213	OTUD1	0.495898		101928965	LOC101928965	1.1061
7223	TRPC4	0.496348		23443	SLC35A3	1.10615
10749	KIF1C	0.49661		10959	TMED2	1.10621
29994	BAZ2B	0.497094		11222	MRPL3	1.10623
2878	GPX3	0.499724		53828	FXYD4	1.1063
130733	TMEM178A	0.500004		157506	RDH10	1.10635
56975	FAM20C	0.500482		100505685	LOC100505685	1.10637
386618	KCTD4	0.50057		23526	HMHA1	1.10645
7554	ZNF8	0.500823		153020	RASGEF1B	1.10645
1410	CRYAB	0.502133		100240728	LOC100240728	1.10646
84436	ZNF528	0.503895		57165	GJC2	1.10646
65997	RASL11B	0.504178		55072	RNF31	1.10662
55506	H2AFY2	0.505093		9678	PHF14	1.10664
5332	PLCB4	0.505909		55529	TMEM55A	1.10669
7092	TLL1	0.507866		9215	LARGE	1.10669
131368	ZPLD1	0.508045		23040	MYT1L	1.1067
719	C3AR1	0.508907		84911	ZNF382	1.1067
2674	GFRA1	0.510375		387	RHOA	1.10671
101929526	LOC101929526	0.510724		9826	ARHGEF11	1.10673
347862	PDDC1	0.511509		5991	RFX3	1.10678
5357	PLS1	0.511592		57719	ANO8	1.10678
7564	ZNF16	0.511956		79836	LONRF3	1.10682
147929	ZNF565	0.513957		91752	ZNF804A	1.10683
55833	UBAP2	0.51411		3084	NRG1	1.10684
10231	RCAN2	0.514369		11232	POLG2	1.10685
7748	ZNF195	0.514554		4151	MB	1.10686
26750	RPS6KC1	0.514881		9354	UBE4A	1.10708
8743	TNFSF10	0.514938		50511	SYCP3	1.10709
51351	ZNF117	0.515068		10773	ZBTB6	1.10713
8799	PEX11B	0.516095		5689	PSMB1	1.10718
6157	RPL27A	0.516893		100506457	LOC100506457	1.10728
440712	C1orf186	0.518731		10092	ARPC5	1.10729
113612	CYP2U1	0.519613		955	ENTPD6	1.1073
8972	MGAM	0.519685		9073	CLDN8	1.10733
7286	TUFT1	0.520039		51287	COA4	1.10735
64061	TSPYL2	0.520653		7441	VPREB1	1.10751
10866	HCP5	0.521955		441025	LOC441025	1.10759
112611	RWDD2A	0.522614		3064	HTT	1.10764
90333	ZNF468	0.522614		60560	NAA35	1.10766
3690	ITGB3	0.522868		1549	CYP2A7	1.10766
9308	CD83	0.523183		101927498	LOC101927498	1.10767
3678	ITGA5	0.523763		55206	SBNO1	1.1077
91373	UAP1L1	0.524096		8731	RNMT	1.10774
10659	CELF2	0.524529		1585	CYP11B2	1.1078
51161	C3orf18	0.525098		163590	TOR1AIP2	1.10781
374395	TMEM179B	0.525311		79713	IGFLR1	1.10784
64100	ELSPBP1	0.526549		64089	SNX16	1.10788
1152	CKB	0.52685		283587	LOC283587	1.1079
219743	TYSND1	0.52729		10944	C11orf58	1.10794
55170	PRMT6	0.527406		29034	CPS1-IT1	1.10802
153770	PLAC8L1	0.527474		80217	WDR96	1.10809
50863	NTM	0.527525		152831	KLB	1.10813
25805	BAMBI	0.528336		100128191	TMPO-AS1	1.10818
10715	CERS1	0.528461		4089	SMAD4	1.10819
100507034	PITRM1-AS1	0.528849		101927018	LOC101927018	1.10823
114224	PRO2852	0.529003		10324	KLHL41	1.10825
50484	RRM2B	0.529419		100505851	LOC100505851	1.10826
221914	GPC2	0.52966		266917	D21S2088E	1.10829
4281	MID1	0.530348		57148	RALGAPB	1.1083
9455	HOMER2	0.530723		399948	COLCA1	1.10841
57449	PLEKHG5	0.530866		3428	IFI16	1.10841
4060	LUM	0.53142		4690	NCK1	1.10842
51447	IP6K2	0.531755		5470	PPEF2	1.10846
401577	CD99P1	0.532915		101929248	LOC101929248	1.10847
84418	CYSTM1	0.533829		528	ATP6V1C1	1.10851
80328	ULBP2	0.534089		29941	PKN3	1.10858
84419	C15orf48	0.534404		646576	HHIP-AS1	1.10862
60681	FKBP10	0.534415		27136	MORC1	1.10863
114823	LENG8	0.535033		101928697	LOC101928697	1.10864
204962	SLC44A5	0.535878		85438	CABS1	1.1087
92421	CHMP4C	0.536445		1453	CSNK1D	1.10875
6450	SH3BGR	0.537013		4939	OAS2	1.10882
26088	GGA1	0.537077		401612	SLC25A53	1.10898
647024	C6orf132	0.538417		11168	PSIP1	1.10902
440	ASNS	0.538677		115708	TRMT61A	1.10902
80114	BICC1	0.538711		374868	ATP9B	1.1091
677769	SCARNA17	0.53883		3787	KCNS1	1.10914
320	APBA1	0.538843		79929	MAP6D1	1.10915
101929642	LOC101929642	0.539147		2994	GYPB	1.10916
5137	PDE1C	0.539862		58490	RPRD1B	1.10918
64321	SOX17	0.54106		2488	FSHB	1.10921
100137047	JMJD7	0.543191		6102	RP2	1.10922
652	BMP4	0.543234		4850	CNOT4	1.10923
4810	NHS	0.543633		928	CD9	1.10926
8505	PARG	0.544531		10776	ARPP19	1.10929
256281	NUDT14	0.545103		100505918	LOC100505918	1.10933
25984	KRT23	0.546014		7737	RNF113A	1.10938
9077	DIRAS3	0.54653		3198	HOXA1	1.10947
3485	IGFBP2	0.546757		5164	PDK2	1.10951
25854	FAM149A	0.547207		81796	SLCO5A1	1.10961
58500	ZNF250	0.547479		348995	NUP43	1.10969
10978	CLP1	0.548438		23741	EID1	1.10969
54893	MTMR10	0.549383		100507206	LINC00943	1.1099
166379	BBS12	0.551082		8857	FCGBP	1.10992
387521	TMEM189	0.551399		121006	FAM186A	1.10995
79788	ZNF665	0.551556		91289	LMF2	1.10997
1950	EGF	0.551804		643749	TRAF3IP2-AS1	1.11005
255488	RNF144B	0.551989		58508	KMT2C	1.11007
3371	TNC	0.552832		9856	KIAA0319	1.11007
100128893	GATA6-AS1	0.553144		90321	ZNF766	1.11014
285989	ZNF789	0.553585		6003	RGS13	1.11014
57585	CRAMP1L	0.554579		11104	KATNA1	1.11017
3720	JARID2	0.556333		2053	EPHX2	1.1102
3918	LAMC2	0.556354		7733	ZNF180	1.11024
29094	LGALSL	0.556594		399972	ST3GAL4-AS1	1.11025
51200	CPA4	0.556977		647979	LINC00657	1.11025
143686	SESN3	0.55934		11157	LSM6	1.11028
100506124	LOC100506124	0.559555		27328	PCDH11X	1.11029
1824	DSC2	0.559669		5318	PKP2	1.1103
29995	LMCD1	0.560153		51155	HN1	1.1103
51363	CHST15	0.56038		1558	CYP2C8	1.11032
10385	BTN2A2	0.560439		285550	FAM200B	1.11037
9766	KIAA0247	0.560684		9786	KIAA0586	1.11038
11282	MGAT4B	0.56107		151171	LINC01107	1.11039
7779	SLC30A1	0.561079		7404	UTY	1.11047
57633	LRRN1	0.561291		25953	PNKD	1.1105
114134	SLC2A13	0.561425		10195	ALG3	1.11064
145407	C14orf37	0.561433		3038	HAS3	1.11068
2780	GNAT2	0.561656		54963	UCKL1	1.11076
80345	ZSCAN16	0.56197		26189	OR1A2	1.11084
100505576	LINC00672	0.562001		27197	GPR82	1.11096
641649	TMEM91	0.563408		79671	NLRX1	1.11099
84309	NUDT16L1	0.563455		3656	IRAK2	1.11099
51560	RAB6B	0.563665		2971	GTF3A	1.11105
9853	RUSC2	0.563815		55503	TRPV6	1.11109
7412	VCAM1	0.563917		254295	PHYHD1	1.11113
80853	KDM7A	0.563979		79666	PLEKHF2	1.11113
8842	PROM1	0.564412		308	ANXA5	1.11115
79589	RNF128	0.564755		147179	WIPF2	1.11119
22875	ENPP4	0.56502		54733	SLC35F2	1.11123
653784	MZT2A	0.565303		81872	KRTAP2-1	1.11125
161779	PGBD4	0.56549		5876	RABGGTB	1.11127
65267	WNK3	0.565539		85417	CCNB3	1.11128
7093	TLL2	0.565747		3945	LDHB	1.11131
5552	SRGN	0.566288		22858	ICK	1.11136
8175	SF3A2	0.5673		5893	RAD52	1.11141
27314	RAB30	0.567496		55699	IARS2	1.11142
5525	PPP2R5A	0.568003		1592	CYP26A1	1.11143
7538	ZFP36	0.568794		9476	NAPSA	1.11144
222658	KCTD20	0.569041		100507537	LOC100507537	1.11146
64112	MOAP1	0.569221		7477	WNT7B	1.11148
63943	FKBPL	0.569415		55213	RCBTB1	1.11163
6659	SOX4	0.569607		5605	MAP2K2	1.11188
7781	SLC30A3	0.569678		8675	STX16	1.11197
100129550	LOC100129550	0.57043		5245	PHB	1.11206
91120	ZNF682	0.570783		8543	LMO4	1.11207
252839	TMEM9	0.570973		4109	MAGEA10	1.11209
9076	CLDN1	0.57159		10513	APPBP2	1.1121
93627	TBCK	0.572113		101928999	LOC101928999	1.11214
283120	H19	0.57216		5160	PDHA1	1.11215
100507156	LOC100507156	0.572327		54737	MPHOSPH8	1.11215
132299	OCIAD2	0.572963		55356	SLC22A15	1.1122
10210	TOPORS	0.573129		2671	GFER	1.11227
130162	CLHC1	0.573179		101927770	LOC101927770	1.1123
5896	RAG1	0.573749		5930	RBBP6	1.11233
84809	CROCCP2	0.57494		101928002	LOC101928002	1.11256
5920	RARRES3	0.575288		5919	RARRES2	1.11266
22854	NTNG1	0.575495		51649	MRPS23	1.11269
55051	NRDE2	0.576637		9601	PDIA4	1.11274
388610	TRNP1	0.576643		2588	GALNS	1.11277
345757	FAM174A	0.577041		400120	SERTM1	1.11281
9724	UTP14C	0.577291		8971	H1FX	1.11286
405754	ERVFRD-1	0.577646		286238	LOC286238	1.11292
5869	RAB5B	0.577714		147872	CCDC155	1.11292
91947	ARRDC4	0.578977		89766	UMODL1	1.11296
100506083	LOC100506083	0.579129		23432	GPR161	1.11297
55508	SLC35E3	0.579331		100506679	LOC100506679	1.11299
1047	CLGN	0.579943		23484	LEPROTL1	1.11302
94103	ORMDL3	0.57997		100292680	LINC00942	1.11306
7584	ZNF35	0.580032		401152	C4orf3	1.11307
7597	ZBTB25	0.580172		8915	BCL10	1.11308
56101	PCDHGB5	0.580723		8708	B3GALT1	1.11309
901	CCNG2	0.580808		7180	CRISP2	1.11312
152225	LOC152225	0.581062		3190	HNRNPK	1.11313
9118	INA	0.581294		23363	OBSL1	1.11316
259173	ALS2CL	0.581302		221037	JMJD1C	1.11318
26032	SUSD5	0.582257		147746	HIPK4	1.11319
23500	DAAM2	0.582321		6754	SSTR4	1.11328
23396	PIP5K1C	0.582432		246312	C21orf91-OT1	1.11328
23368	PPP1R13B	0.582476		493753	COA5	1.11341
56849	TCEAL7	0.582677		64343	AZI2	1.11345
56940	DUSP22	0.583136		60559	SPCS3	1.11358
3670	ISL1	0.583185		163786	SASS6	1.11363
56254	RNF20	0.583198		114609	TIRAP	1.11366
7102	TSPAN7	0.583516		64843	ISL2	1.11367
28998	MRPL13	0.584148		101927121	LOC101927121	1.11374
55228	PNMAL1	0.584503		84904	ARHGEF39	1.11385
64224	HERPUD2	0.584658		25907	TMEM158	1.11389
84282	RNF135	0.585145		79768	KATNBL1	1.11389
10161	LPAR6	0.585182		10972	TMED10	1.11392
101928017	LOC101928017	0.585324		112869	CCDC101	1.11396
23503	ZFYVE26	0.586136		659	BMPR2	1.11398
100507599	LOC100507599	0.586491		57211	GPR126	1.11401
55572	FOXRED1	0.586751		337878	KRTAP7-1	1.11402
115701	ALPK2	0.586791		4703	NEB	1.11406
2018	EMX2	0.586965		387119	CEP85L	1.1141
89932	PAPLN	0.587081		51003	MED31	1.11413
9715	FAM131B	0.587568		821	CANX	1.11416
100506696	PCAT6	0.587722		6452	SH3BP2	1.11428
84707	BEX2	0.588643		23350	U2SURP	1.11431
143689	PIWIL4	0.588704		23181	DIP2A	1.11436
10404	CPQ	0.588943		7555	CNBP	1.11437
101928900	LOC101928900	0.588946		113091	PTH2	1.11439
9723	SEMA3E	0.589277		79159	NOL12	1.11442
4254	KITLG	0.590021		54987	C1orf123	1.11443
79609	VCPKMT	0.590339		83656	C8orf12	1.11453
780	DDR1	0.590518		64131	XYLT1	1.11454
3597	IL13RA1	0.590581		340017	LOC340017	1.11454
92715	DPH7	0.590642		9767	JADE3	1.1146
2122	MECOM	0.590778		10171	RCL1	1.11466
10140	TOB1	0.590818		284950	LOC284950	1.11466
154796	AMOT	0.591108		84690	SPATA22	1.11485
57216	VANGL2	0.59185		147645	VSIG10L	1.11492
10437	IFI30	0.592035		64425	POLR1E	1.11494
57146	TMEM159	0.592574		27023	FOXB1	1.11496
5289	PIK3C3	0.592745		43847	KLK14	1.11503
101929112	LOC101929112	0.593163		6185	RPN2	1.11505
63875	MRPL17	0.593513		55345	C4orf21	1.11506
139322	APOOL	0.59386		252969	NEIL2	1.11523
26959	HBP1	0.593935		147339	C18orf25	1.11528
154791	C7orf55	0.594237		64978	MRPL38	1.11541
26297	SERGEF	0.594281		1442	CSH1	1.11551
5563	PRKAA2	0.594788		196410	METTL7B	1.11555
10201	NME6	0.594826		101927138	LOC101927138	1.11559
149483	CCDC17	0.594858		8467	SMARCA5	1.11565
388789	LINC00493	0.594905		723809	LHFPL3-AS2	1.11567
54463	FAM134B	0.595318		57419	SLC24A3	1.11573
401115	C4orf48	0.595331		3805	KIR2DL4	1.11575
84933	C8orf76	0.595829		4691	NCL	1.11578
83858	ATAD3B	0.595878		5253	PHF2	1.11581
90784	LOC90784	0.596618		996	CDC27	1.11583
26052	DNM3	0.596765		9792	SERTAD2	1.11608
9296	ATP6V1F	0.59717		4744	NEFH	1.11613
9411	ARHGAP29	0.597192		80230	RUFY1	1.11618
389072	PLEKHM3	0.597993		151254	ALS2CR11	1.11628
4222	MEOX1	0.598093		64149	C17orf75	1.11637
583	BBS2	0.59995		414927	MGC34796	1.11658
55020	TTC38	0.600314		136647	MPLKIP	1.11659
9762	LZTS3	0.600616		25807	RHBDD3	1.11661
23230	VPS13A	0.600635		23532	PRAME	1.11668
375757	SWI5	0.601112		55867	SLC22A11	1.11668
8804	CREG1	0.601452		2651	GCNT2	1.11682
6103	RPGR	0.602837		6507	SLC1A3	1.11692
2888	GRB14	0.603171		1607	DGKB	1.11693
5279	PIGC	0.603836		140606	SELM	1.11695
22950	SLC4A1AP	0.603894		152118	C3orf79	1.11701
64417	C5orf28	0.604324		54510	PCDH18	1.11717
972	CD74	0.604391		64854	USP46	1.11717
23670	TMEM2	0.605211		286042	FAM86B3P	1.11718
63895	PIEZO2	0.605781		23493	HEY2	1.11718
388722	C1orf53	0.605818		3556	IL1RAP	1.11721
10686	CLDN16	0.606132		5307	PITX1	1.11724
1601	DAB2	0.606761		55005	RMND1	1.11727
51439	FAM8A1	0.60745		4620	MYH2	1.11738
27301	APEX2	0.607775		6695	SPOCK1	1.11741
5831	PYCR1	0.607918		160313	KRT19P2	1.11748
6921	TCEB1	0.608429		124583	CANT1	1.11751
9074	CLDN6	0.608758		1487	CTBP1	1.11753
175	AGA	0.609043		5988	RFPL1	1.11757
90102	PHLDB2	0.609254		8290	HIST3H3	1.11759
64838	FNDC4	0.609301		50674	NEUROG3	1.1176
83982	IFI27L2	0.609361		9097	USP14	1.11761
118881	COMTD1	0.609538		101928787	LOC101928787	1.11778
10053	AP1M2	0.609598		100507632	LINC00968	1.1178
10653	SPINT2	0.609696		256471	MFSD8	1.11782
23312	DMXL2	0.609722		60561	RINT1	1.11786
54682	MANSC1	0.609862		552889	ATXN7L3B	1.11786
7227	TRPS1	0.610149		3990	LIPC	1.11795
8218	CLTCL1	0.610406		146556	C16orf89	1.11796
84987	COX14	0.610414		4880	NPPC	1.11807
1822	ATN1	0.610452		84106	PRAM1	1.11807
79815	NIPAL2	0.610649		26230	TIAM2	1.11808
22846	VASH1	0.610704		84885	ZDHHC12	1.11818
271	AMPD2	0.610876		10497	UNC13B	1.11819
3993	LLGL2	0.610987		286144	TRIQK	1.11823
2921	CXCL3	0.611335		285692	LOC285692	1.11824
55008	HERC6	0.611701		285224	DNAJB8-AS1	1.1183
101927247	LOC101927247	0.611717		2299	FOXI1	1.11838
2296	FOXC1	0.611857		339803	LOC339803	1.11845
51696	HECA	0.612217		6845	VAMP7	1.11847
683	BST1	0.612447		9112	MTA1	1.11849
10675	CSPG5	0.612555		9695	EDEM1	1.1185
399474	TMEM200B	0.612563		8916	HERC3	1.11855
9098	USP6	0.613511		348932	SLC6A18	1.11856
1012	CDH13	0.613962		150677	OTOS	1.11861
144402	CPNE8	0.614025		9577	BRE	1.11864
6351	CCL4	0.614046		6635	SNRPE	1.11868
65059	RAPH1	0.614054		203328	SUSD3	1.11869
2135	EXTL2	0.614589		158376	LINC00961	1.11872
115817	DHRS1	0.615108		219995	MS4A15	1.11872
9939	RBM8A	0.615381		285025	CCDC141	1.11874
9867	PJA2	0.615406		4650	MYO9B	1.1188
2896	GRN	0.615629		3239	HOXD13	1.11884
387923	SERP2	0.615655		317781	DDX51	1.1189
9200	PTPLA	0.615912		84456	L3MBTL3	1.11893
55033	FKBP14	0.617102		7988	ZNF212	1.11897
5924	RASGRF2	0.617279		30012	TLX3	1.11906
54841	BIVM	0.617561		114299	PALM2	1.11911
55187	VPS13D	0.617583		63977	PRDM15	1.11915
55857	PLK1S1	0.617643		83714	NRIP2	1.11918
101060400	LOC101060400	0.617951		22909	FAN1	1.11928
346007	EYS	0.618383		90871	TMEM261	1.11928
9275	BCL7B	0.618442		9851	KIAA0753	1.11931
6515	SLC2A3	0.618541		116093	DIRC1	1.11931
57648	KIAA1522	0.61875		55257	MRGBP	1.11931
653319	KIAA0895L	0.618822		28992	MACROD1	1.11932
10401	PIAS3	0.61938		286370	LOC286370	1.11933
9731	CEP104	0.62004		55081	IFT57	1.11936
26256	CABYR	0.620059		5465	PPARA	1.1195
25801	GCA	0.620376		60680	CELF5	1.11957
1509	CTSD	0.620901		55790	CSGALNACT1	1.11957
182	JAG1	0.621148		64081	PBLD	1.11958
241	ALOX5AP	0.621483		64755	C16orf58	1.11958
10040	TOM1L1	0.621888		4188	MDFI	1.11961
59335	PRDM12	0.622414		92659	MAFG-AS1	1.11967
81856	ZNF611	0.622506		51234	EMC4	1.11979
5783	PTPN13	0.622554		340206	TREML3P	1.11983
55630	SLC39A4	0.622656		84984	CEP19	1.11984
5050	PAFAH1B3	0.623012		3705	ITPK1	1.11986
57698	KIAA1598	0.62303		729614	FLJ37453	1.11991
23102	TBC1D2B	0.623037		57186	RALGAPA2	1.11992
624	BDKRB2	0.623266		8774	NAPG	1.11999
2639	GCDH	0.623434		30846	EHD2	1.12
144811	LACC1	0.623479		100506765	IGSF11-AS1	1.12
388327	C17orf100	0.623482		147991	DPY19L3	1.12009
2161	F12	0.623504		84957	RELT	1.12009
5069	PAPPA	0.623813		5015	OTX2	1.12011
23770	FKBP8	0.623899		26784	SNORA64	1.12011
9534	ZNF254	0.62394		6597	SMARCA4	1.12014
57560	IFT80	0.623981		192668	CYS1	1.12016
9026	HIP1R	0.62476		3308	HSPA4	1.12022
57402	S100A14	0.624779		55697	VAC14	1.12026
84914	ZNF587	0.624815		114659	LRRC37B	1.12031
58476	TP53INP2	0.624961		5205	ATP8B1	1.12035
59283	CACNG8	0.62517		84524	ZC3H8	1.12038
3730	KAL1	0.625311		55509	BATF3	1.12042
1652	DDT	0.625732		9271	PIWIL1	1.12051
2200	FBN1	0.625977		91768	CABLES1	1.12052
22870	PPP6R1	0.626301		4502	MT2A	1.12052
3105	HLA-A	0.626593		120379	PIH1D2	1.12059
101410538	MMP24-AS1	0.62679		56006	SMG9	1.12065
54704	PDP1	0.626816		4993	OR2C1	1.12068
196792	FAM24B	0.627552		8512	MBL1P	1.1207
101927809	LOC101927809	0.628082		253827	MSRB3	1.12071
7552	ZNF711	0.628083		51008	ASCC1	1.12074
3569	IL6	0.628384		221322	TBC1D32	1.12086
57179	KIAA1191	0.62875		5184	PEPD	1.12088
84947	SERAC1	0.628873		55069	TMEM248	1.12094
162427	FAM134C	0.628931		220388	CCDC89	1.12099
23710	GABARAPL1	0.629781		6929	TCF3	1.121
26353	HSPB8	0.630255		1468	SLC25A10	1.12101
401237	CASC15	0.630571		6901	TAZ	1.12114
50848	F11R	0.630591		100506779	BZRAP1-AS1	1.12115
10628	TXNIP	0.63063		124936	CYB5D2	1.12115
11094	CACFD1	0.630645		80298	MTERFD3	1.12121
22925	PLA2R1	0.630704		101928684	LOC101928684	1.12122
101928243	LOC101928243	0.63081		6649	SOD3	1.12126
2157	F8	0.630955		101929745	LOC101929745	1.1213
60494	CCDC81	0.630966		64816	CYP3A43	1.12145
9578	CDC42BPB	0.63113		63948	DMRTB1	1.12149
83481	EPPK1	0.631299		163087	ZNF383	1.1215
79961	DENND2D	0.631492		55001	TTC22	1.12154
26012	NSMF	0.63184		80177	MYCT1	1.12154
6242	RTKN	0.632082		64859	NABP1	1.12157
4693	NDP	0.632128		27181	SIGLEC8	1.12162
9920	KBTBD11	0.63222		100129827	MRVI1-AS1	1.12164
55227	LRRC1	0.632799		8539	API5	1.12178
403323	FLJ20444	0.632819		1843	DUSP1	1.12178
161424	NOP9	0.63303		8880	FUBP1	1.12182
161582	DYX1C1	0.633198		728361	OVOL3	1.12184
10874	NMU	0.633203		8714	ABCC3	1.12187
23555	TSPAN15	0.633362		9452	ITM2A	1.1219
54843	SYTL2	0.633511		28793	IGLV3-25	1.12195
51710	ZNF44	0.633789		9382	COG1	1.12199
7849	PAX8	0.633837		55254	TMEM39A	1.122
9095	TBX19	0.633876		114805	GALNT13	1.12208
5663	PSEN1	0.633895		100506555	PVRL3-AS1	1.1221
25780	RASGRP3	0.634356		662	BNIP1	1.1221
10906	TRAFD1	0.634408		7542	ZFPL1	1.12211
22808	MRAS	0.634409		220136	CCDC11	1.12213
130617	ZFAND2B	0.634601		285753	CEP57L1	1.12225
51542	VPS54	0.634791		84928	TMEM209	1.1223
57575	PCDH10	0.634864		541468	LURAP1	1.12231
8805	TRIM24	0.635296		129285	PPP1R21	1.12234
84181	CHD6	0.63545		1515	CTSV	1.12235
51006	SLC35C2	0.635904		10417	SPON2	1.12238
285819	LOC285819	0.636726		100507376	LOC100507376	1.12245
100131564	LOC100131564	0.636998		85377	MICALL1	1.12264
401145	CCSER1	0.63708		55719	FAM178A	1.12269
10206	TRIM13	0.638252		28776	IGLV7-43	1.12271
81606	LBH	0.638533		10469	TIMM44	1.12274
7103	TSPAN8	0.638675		54929	TMEM161A	1.12275
7994	KAT6A	0.638936		4774	NFIA	1.12284
6478	SIAH2	0.63958		8940	TOP3B	1.12292
6621	SNAPC4	0.639762		5787	PTPRB	1.12294
23313	KIAA0930	0.639982		655	BMP7	1.12304
26136	TES	0.640114		84109	QRFPR	1.12312
1613	DAPK3	0.640137		135892	TRIM50	1.12325
11072	DUSP14	0.640502		55898	UNC45A	1.12325
58538	MPP4	0.640865		101927623	LOC101927623	1.12332
6622	SNCA	0.640869		8170	SLC14A2	1.12333
79658	ARHGAP10	0.640941		29988	SLC2A8	1.1234
100130889	PSORS1C3	0.641149		9654	TTLL4	1.12347
1540	CYLD	0.641192		440078	FAM66C	1.12352
147081	CRHR1-IT1	0.641283		100507428	LINC00458	1.12356
3872	KRT17	0.641406		26226	FBXW4P1	1.12358
54677	CROT	0.64153		79077	DCTPP1	1.12358
85019	TMEM241	0.641566		101927117	LOC101927117	1.12372
57381	RHOJ	0.641676		60436	TGIF2	1.12374
8538	BARX2	0.641822		221154	MICU2	1.12377
51114	ZDHHC9	0.642179		128989	TANGO2	1.12386
51601	LIPT1	0.642283		101926906	LOC101926906	1.12396
79607	FAM118B	0.642846		115361	GBP4	1.12403
2201	FBN2	0.643033		51134	CCDC41	1.12415
4642	MYO1D	0.643079		3217	HOXB7	1.12417
27201	GPR78	0.643494		84699	CREB3L3	1.12425
284252	KCTD1	0.643742		23464	GCAT	1.12426
125150	ZSWIM7	0.64378		117247	SLC16A10	1.12428
7718	ZNF165	0.643967		51741	WWOX	1.12428
26751	SH3YL1	0.644071		84262	PSMG3	1.12429
5033	P4HA1	0.644084		11137	PWP1	1.12433
1730	DIAPH2	0.644563		11100	HNRNPUL1	1.12434
143279	HECTD2	0.644578		84188	FAR1	1.12437
51299	NRN1	0.644592		23248	RPRD2	1.12443
51019	CCDC53	0.644717		2631	GBAS	1.12446
56925	LXN	0.644747		54830	NUP62CL	1.12452
29998	GLTSCR1	0.644771		23272	FAM208A	1.12457
23108	RAP1GAP2	0.64511		3242	HPD	1.12461
101929123	LOC101929123	0.645386		23082	PPRC1	1.12461
7041	TGFB1I1	0.645756		79166	LILRP2	1.12461
148022	TICAM1	0.64598		3823	KLRC3	1.12462
8933	FAM127A	0.646145		220930	ZEB1-AS1	1.12463
92691	TMEM169	0.646156		51343	FZR1	1.1247
3071	NCKAP1L	0.646226		80018	NAA25	1.12478
79668	PARP8	0.646242		441666	LOC441666	1.12478
51655	RASD1	0.646656		5786	PTPRA	1.12479
8542	APOL1	0.646722		6217	RPS16	1.12479
23591	FAM215A	0.647149		1084	CEACAM3	1.12487
1102	RCBTB2	0.647224		729083	LOC729083	1.12489
92086	GGTLC1	0.647231		23518	R3HDM1	1.12494
101928335	LOC101928335	0.647273		2222	FDFT1	1.12503
101927211	LOC101927211	0.647401		6249	CLIP1	1.12505
51147	ING4	0.647405		255762	PDZD9	1.12508
653308	ASAH2B	0.64763		56287	GKN1	1.1251
836	CASP3	0.647976		84946	LTV1	1.12528
2766	GMPR	0.648559		1161	ERCC8	1.12534
379	ARL4D	0.648604		56123	PCDHB13	1.12552
6990	DYNLT3	0.648642		7803	PTP4A1	1.12553
221756	MGC39372	0.648817		30814	PLA2G2E	1.12556
79875	THSD4	0.648951		27109	ATP5S	1.12558
283537	SLC46A3	0.649175		10286	BCAS2	1.12562
379025	FLJ31306	0.6493		51143	DYNC1LI1	1.12564
338588	LINC00705	0.649429		10075	HUWE1	1.12568
100132386	KRTAP4-9	0.649446		7071	KLF10	1.12568
25853	DCAF12	0.649455		441355	FLJ39080	1.12572
80237	ELL3	0.649488		134829	CLVS2	1.12574
201931	TMEM192	0.650039		6625	SNRNP70	1.12577
65982	ZSCAN18	0.650157		9772	KIAA0195	1.12584
10079	ATP9A	0.650331		55304	SPTLC3	1.12594
8712	PAGE1	0.650361		2764	GMFB	1.12595
9587	MAD2L1BP	0.650575		1716	DGUOK	1.12596
79734	KCTD17	0.650822		121793	TEX29	1.12599
54551	MAGEL2	0.650887		3298	HSF2	1.12601
6928	HNF1B	0.65101		101929061	LOC101929061	1.12603
124935	SLC43A2	0.651015		56132	PCDHB3	1.12609
388692	LOC388692	0.651152		101928495	LOC101928495	1.12609
3831	KLC1	0.651632		197258	FUK	1.12612
6302	TSPAN31	0.651848		6422	SFRP1	1.12613
85013	TMEM128	0.652172		11221	DUSP10	1.1262
55311	ZNF444	0.652364		51400	PPME1	1.12629
347744	C6orf52	0.652508		139596	UPRT	1.12637
59338	PLEKHA1	0.652724		51264	MRPL27	1.1264
55249	YY1AP1	0.652859		10101	NUBP2	1.1264
2245	FGD1	0.652937		90196	SYS1	1.12642
387097	C6orf147	0.652987		138474	TAF1L	1.12648
81539	SLC38A1	0.65332		155368	WBSCR27	1.12654
1288	COL4A6	0.653399		388381	C17orf98	1.12659
64219	PJA1	0.654006		80776	B9D2	1.1266
79165	LENG1	0.654109		100874194	CLDN10-AS1	1.12664
9572	NR1D1	0.654585		25911	DPCD	1.12674
57101	ANO2	0.65489		6182	MRPL12	1.12679
57126	CD177	0.655153		118738	ZNF488	1.12685
10577	NPC2	0.65551		201283	AMZ2P1	1.12686
23294	ANKS1A	0.655963		55410	NCRNA00185	1.12699
345630	FBLL1	0.656024		84254	CAMKK1	1.12704
79786	KLHL36	0.656044		101926907	LOC101926907	1.12709
55323	LARP6	0.656068		56942	CMC2	1.12714
199731	CADM4	0.6561		400360	C15orf54	1.1272
28396	IGHV4-31	0.656162		124446	TMEM219	1.12725
348093	RBPMS2	0.656408		10395	DLC1	1.12726
29785	CYP2S1	0.656413		100652730	LINC00659	1.12732
7056	THBD	0.656576		79754	ASB13	1.12732
55130	ARMC4	0.656578		23415	KCNH4	1.12737
4291	MLF1	0.657045		148741	ANKRD35	1.12741
100131117	ZBTB20-AS1	0.657133		6843	VAMP1	1.12742
8706	B3GALNT1	0.657252		64184	EDDM3B	1.12752
3552	IL1A	0.657599		9400	RECQL5	1.12752
57181	SLC39A10	0.657778		100874018	EPN2-AS1	1.12756
8507	ENC1	0.658087		101929384	LOC101929384	1.12778
162967	ZNF320	0.658171		9774	BCLAF1	1.12779
196047	EMX2OS	0.658296		10072	DPP3	1.1278
7392	USF2	0.658433		79695	GALNT12	1.12781
22837	COBLL1	0.658474		64423	INF2	1.12788
94241	TP53INP1	0.658981		9342	SNAP29	1.12789
285362	SUMF1	0.659121		28673	TRAV12-2	1.1279
321	APBA2	0.659372		55824	PAG1	1.12797
4718	NDUFC2	0.659608		101929714	LOC101929714	1.12821
55634	KRBOX4	0.660008		3769	KCNJ13	1.12821
91647	ATPAF2	0.660013		100506054	RNASEH1-AS1	1.12821
254228	FAM26E	0.66025		79094	CHAC1	1.12823
55665	URGCP	0.660283		26102	DKFZP434A062	1.12835
4482	MSRA	0.660986		7264	TSTA3	1.12836
1462	VCAN	0.661093		6883	TAF12	1.12843
101926978	LINC01111	0.66111		29909	GPR171	1.12844
196913	C14orf183	0.66121		100616668	TPTE2P5	1.12866
55607	PPP1R9A	0.661265		3800	KIF5C	1.12867
411	ARSB	0.661447		100505929	C21orf37	1.12874
9205	ZMYM5	0.661904		101928975	LOC101928975	1.12874
10607	TBL3	0.661923		25920	NELFB	1.12879
84159	ARID5B	0.662208		5593	PRKG2	1.12883
340371	NRBP2	0.662437		137970	UNC5D	1.12885
3175	ONECUT1	0.662565		4763	NF1	1.12886
644353	ZCCHC18	0.662573		6524	SLC5A2	1.12887
2191	FAP	0.662627		137835	TMEM71	1.12891
80705	TSGA10	0.662667		51499	TRIAP1	1.12893
3199	HOXA2	0.662702		3853	KRT6A	1.12894
100506373	LOC100506373	0.663098		4990	SIX6	1.12894
55196	KIAA1551	0.663166		55704	CCDC88A	1.12897
65009	NDRG4	0.663179		6608	SMO	1.12899
55690	PACS1	0.663263		57821	CCDC181	1.129
163033	ZNF579	0.663265		3843	IPO5	1.12901
718	C3	0.663298		266655	LINC00094	1.12904
114818	KLHL29	0.663441		9622	KLK4	1.12913
79823	CAMKMT	0.663657		23371	TENC1	1.12917
23547	LILRA4	0.66366		5962	RDX	1.12918
6715	SRD5A1	0.664249		10482	NXF1	1.12932
57862	ZNF410	0.664479		9380	GRHPR	1.12932
84302	TMEM246	0.66474		90485	ZNF835	1.12941
5592	PRKG1	0.66497		100101467	ZSCAN30	1.12942
343069	HNRNPCL1	0.665054		3209	HOXA13	1.12964
9550	ATP6V1G1	0.665109		6664	SOX11	1.12975
26343	OR5E1P	0.665228		51115	RMDN1	1.12999
728723	ZBED3-AS1	0.6655		10408	MYCNOS	1.13003
79956	ERMP1	0.665607		101927287	LOC101927287	1.13006
55695	NSUN5	0.665676		3891	KRT85	1.13007
6772	STAT1	0.665795		91801	ALKBH8	1.13012
9895	TECPR2	0.666245		8359	HIST1H4A	1.13013
113791	PIK3IP1	0.666314		84236	RHBDD1	1.13014
3600	IL15	0.666345		11151	CORO1A	1.13018
9993	DGCR2	0.666394		55832	CAND1	1.13019
101928185	LOC101928185	0.666401		2253	FGF8	1.13032
9961	MVP	0.6665		219988	PATL1	1.13039
11122	PTPRT	0.667152		1838	DTNB	1.1304
113277	TMEM106A	0.667272		57535	KIAA1324	1.13044
4948	OCA2	0.667413		53918	PELO	1.13045
257397	TAB3	0.667418		2117	ETV3	1.13045
387597	ILDR2	0.66761		9752	PCDHA9	1.13046
6557	SLC12A1	0.66799		4685	NCAM2	1.13047
54813	KLHL28	0.668041		55015	PRPF39	1.13047
56063	TMEM234	0.668381		25871	C3orf17	1.13047
145567	TTC7B	0.668679		4113	MAGEB2	1.13051
6451	SH3BGRL	0.66899		83889	WDR87	1.13052
494115	RBMXL1	0.669506		220359	TIGD3	1.13056
164312	LRRN4	0.669651		55646	LYAR	1.13056
8408	ULK1	0.669679		6658	SOX3	1.13059
3995	FADS3	0.670209		6392	SDHD	1.13062
85001	MGC16275	0.6704		6361	CCL17	1.13062
2074	ERCC6	0.670448		388503	C3P1	1.13068
23266	LPHN2	0.670475		6198	RPS6KB1	1.13069
80224	NUBPL	0.670679		57045	TWSG1	1.13086
100528062	ARMCX5-GPRASP2	0.670891		2250	FGF5	1.13092
151556	GPR155	0.67093		65996	CENPBD1P1	1.13092
6536	SLC6A9	0.671105		9652	TTC37	1.13095
84993	UBL7	0.671362		6683	SPAST	1.13101
55208	DCUN1D2	0.671372		400043	LOC400043	1.13106
29882	ANAPC2	0.671452		259286	TAS2R40	1.13109
219347	TMEM254-AS1	0.671555		6857	SYT1	1.13127
168002	DACT2	0.671936		9604	RNF14	1.13132
259232	NALCN	0.672506		29901	SAC3D1	1.13132
339468	LOC339468	0.672516		84983	FAM222A-AS1	1.13132
283899	INO80E	0.672531		55683	KANSL3	1.13139
2892	GRIA3	0.67301		58515	SELK	1.1314
29956	CERS2	0.673059		7726	TRIM26	1.13152
29887	SNX10	0.673468		814	CAMK4	1.13155
4862	NPAS2	0.673642		101928526	LOC101928526	1.13159
8334	HIST1H2AC	0.673827		286151	FBXO43	1.13159
100132891	LOC100132891	0.673836		6036	RNASE2	1.1316
7692	ZNF133	0.674087		7566	ZNF18	1.13161
381	ARF5	0.674164		8419	BFSP2	1.13161
138050	HGSNAT	0.674344		6375	XCL1	1.13162
127829	ARL8A	0.67463		6150	MRPL23	1.13165
7551	ZNF3	0.67477		84304	NUDT22	1.13167
54834	GDAP2	0.675351		283870	BRICD5	1.13176
2632	GBE1	0.67539		153733	CCDC112	1.13178
2044	EPHA5	0.675447		26036	ZNF451	1.13187
7148	TNXB	0.675567		125111	GJD3	1.13195
287	ANK2	0.675597		55352	COPRS	1.13201
81618	ITM2C	0.675666		81579	PLA2G12A	1.13204
285315	C3orf33	0.675977		129530	LYG1	1.13206
27309	ZNF330	0.676592		26270	FBXO6	1.13211
10616	RBCK1	0.676728		84619	ZGPAT	1.13216
30061	SLC40A1	0.676763		362	AQP5	1.13217
3658	IREB2	0.677166		1059	CENPB	1.13217
11107	PRDM5	0.67727		100506343	LOC100506343	1.13218
56478	EIF4ENIF1	0.677418		9188	DDX21	1.13219
79623	GALNT14	0.677465		339287	MSL1	1.13223
1134	CHRNA1	0.677612		27165	GLS2	1.13225
7941	PLA2G7	0.678331		257236	CCDC96	1.13227
51160	VPS28	0.678388		399694	SHC4	1.13235
2695	GIP	0.678606		22879	MON1B	1.13244
203859	ANO5	0.678861		9611	NCOR1	1.1325
8636	SSNA1	0.678948		2819	GPD1	1.13252
54629	FAM63B	0.679505		55184	DZANK1	1.13253
7368	UGT8	0.67983		55030	FBXO34	1.13256
9390	SLC22A13	0.680121		91147	TMEM67	1.13258
26577	PCOLCE2	0.680139		57561	ARRDC3	1.13259
734	OSGIN2	0.680191		100507560	LOC100507560	1.1326
7741	ZSCAN26	0.680365		101929434	LOC101929434	1.13264
55329	MNS1	0.680555		10611	PDLIM5	1.13274
3985	LIMK2	0.680967		101929511	LOC101929511	1.13276
54961	SSH3	0.681296		169714	QSOX2	1.13281
114784	CSMD2	0.681331		2774	GNAL	1.13285
151525	WDSUB1	0.681402		56998	CTNNBIP1	1.13286
100131801	PET100	0.681635		90529	STPG1	1.13286
100132356	LOC100132356	0.681891		57053	CHRNA10	1.13289
8200	GDF5	0.682239		9022	CLIC3	1.13291
101929719	LOC101929719	0.682469		50852	TRAT1	1.13299
57678	GPAM	0.68248		100129722	LOC100129722	1.13304
54935	DUSP23	0.682529		9121	SLC16A5	1.13304
2254	FGF9	0.682562		3181	HNRNPA2B1	1.13306
5670	PSG2	0.68261		55511	SAGE1	1.13314
8202	NCOA3	0.683156		83439	TCF7L1	1.13314
23067	SETD1B	0.683209		129790	C7orf13	1.13317
199777	ZNF626	0.683223		10467	ZNHIT1	1.13317
119559	SFXN4	0.683536		56270	WDR45B	1.13319
627	BDNF	0.683703		56000	NXF3	1.13323
3049	HBQ1	0.683721		4692	NDN	1.13323
283131	NEAT1	0.684089		9486	CHST10	1.13326
84939	MUM1	0.684158		64282	PAPD5	1.13326
83690	CRISPLD1	0.684172		92745	SLC38A5	1.13329
2817	GPC1	0.684337		23643	LY96	1.1333
25956	SEC31B	0.684507		5898	RALA	1.13345
91748	ELMSAN1	0.684525		7008	TEF	1.13346
7482	WNT2B	0.684546		64102	TNMD	1.13347
129303	TMEM150A	0.684588		26502	NARF	1.13349
118813	ZFYVE27	0.684649		54925	ZSCAN32	1.13352
92960	PEX11G	0.68503		3562	IL3	1.13354
100505946	LOC100505946	0.685365		2147	F2	1.13358
127018	LYPLAL1	0.68554		283080	C10orf126	1.13373
55735	DNAJC11	0.685603		64794	DDX31	1.13392
246777	SPESP1	0.685767		84769	MPV17L2	1.13404
64207	IRF2BPL	0.685784		94107	TMEM203	1.13411
26240	FAM50B	0.685792		58496	LY6G5B	1.13415
6844	VAMP2	0.685803		54764	ZRANB1	1.13419
1116	CHI3L1	0.686192		572	BAD	1.13425
55268	ECHDC2	0.686249		11154	AP4S1	1.13426
339344	MYPOP	0.68639		9444	QKI	1.13428
57205	ATP10D	0.686405		3631	INPP4A	1.13429
4610	MYCL	0.686432		390064	OR51I2	1.13429
100289019	LOC100289019	0.686515		1437	CSF2	1.1344
245935	DEFB122	0.686857		375686	SPATC1	1.13445
51647	FAM96B	0.686974		60685	ZFAND3	1.1345
5654	HTRA1	0.687217		23262	PPIP5K2	1.13455
203111	C8orf47	0.687319		23625	FAM89B	1.13461
100506014	LOC100506014	0.687382		6909	TBX2	1.13469
645745	MT1HL1	0.687529		255654	LOC255654	1.13469
7351	UCP2	0.687619		55022	PID1	1.13475
3714	JAG2	0.688014		201617	LINC00870	1.13479
513	ATP5D	0.688119		6434	TRA2B	1.13485
28474	IGHV1-2	0.688152		100996654	LOC100996654	1.13485
140679	SLC32A1	0.68825		79810	PTCD2	1.13506
59348	ZNF350	0.688317		23517	SKIV2L2	1.13522
56474	CTPS2	0.688422		6284	S100A13	1.13532
140771	SMCR5	0.688439		534	ATP6V1G2	1.1354
51768	TM7SF3	0.688626		283856	LOC283856	1.13545
346389	MACC1	0.68924		84838	ZNF496	1.13546
57326	PBXIP1	0.689283		5509	PPP1R3D	1.13547
81931	ZNF93	0.689306		3376	IARS	1.13551
80818	ZNF436	0.689363		157680	VPS13B	1.13565
6388	SDF2	0.689639		79675	FASTKD1	1.13573
100505826	STK4-AS1	0.689642		5504	PPP1R2	1.13574
51129	ANGPTL4	0.689854		29114	TAGLN3	1.13584
5864	RAB3A	0.689879		9080	CLDN9	1.13585
85403	EAF1	0.690036		57493	HEG1	1.13587
3108	HLA-DMA	0.69013		51177	PLEKHO1	1.13588
79819	WDR78	0.690167		3975	LHX1	1.1359
5997	RGS2	0.690268		3624	INHBA	1.13597
54946	SLC41A3	0.690292		9914	ATP2C2	1.13603
26148	C10orf12	0.690301		30011	SH3KBP1	1.1361
51475	CABP2	0.690748		100874323	HOXA-AS4	1.13614
115811	IQCD	0.69075		79664	NARG2	1.13615
10260	DENND4A	0.690767		5971	RELB	1.13616
28512	NKIRAS1	0.690888		9448	MAP4K4	1.13623
120066	OR5P3	0.690949		55794	DDX28	1.13634
1200	TPP1	0.69101		200931	SLC51A	1.13649
22880	MORC2	0.69149		1232	CCR3	1.13649
245972	ATP6V0D2	0.691562		6184	RPN1	1.13656
286077	FAM83H	0.691655		135114	HINT3	1.13656
7561	ZNF14	0.692008		29899	GPSM2	1.13656
9721	GPRIN2	0.692168		143903	LAYN	1.13665
9842	PLEKHM1	0.692261		92922	CCDC102A	1.13665
3902	LAG3	0.692572		138162	C9orf116	1.13667
54436	SH3TC1	0.692592		346171	ZFP57	1.13684
6694	SPP2	0.692606		23136	EPB41L3	1.13685
84856	LINC00839	0.692642		388886	FAM211B	1.1369
22863	ATG14	0.692704		340390	KIAA1875	1.13693
54557	SGTB	0.692926		10494	STK25	1.13695
7805	LAPTM5	0.692948		29969	MDFIC	1.13698
91151	TIGD7	0.693454		7850	IL1R2	1.13706
51352	WT1-AS	0.693621		10388	SYCP2	1.13719
158038	LINGO2	0.693644		51182	HSPA14	1.13722
100130967	C6orf99	0.693784		9363	RAB33A	1.13722
124637	CYB5D1	0.693875		22902	RUFY3	1.13724
101927929	LOC101927929	0.693898		801	CALM1	1.13733
8434	RECK	0.694027		2736	GLI2	1.13746
6314	ATXN7	0.694074		85021	REPS1	1.1375
5051	PAFAH2	0.694149		23169	SLC35D1	1.13755
83862	TMEM120A	0.694171		10144	FAM13A	1.13762
284161	GDPD1	0.694396		79036	KXD1	1.13763
84701	COX4I2	0.694441		4591	TRIM37	1.1377
51660	MPC1	0.694598		400242	DICER1-AS1	1.13794
84060	RBM48	0.694778		4082	MARCKS	1.13796
339983	NAT8L	0.694834		9673	SLC25A44	1.13797
135112	NCOA7	0.694863		51780	KDM3B	1.13806
101928857	LOC101928857	0.695165		4892	NRAP	1.13806
54776	PPP1R12C	0.695239		26608	TBL2	1.13812
10818	FRS2	0.695494		27333	GOLIM4	1.13813
1942	EFNA1	0.695498		400	ARL1	1.13818
3237	HOXD11	0.695503		100131067	CKMT2-AS1	1.13819
23759	PPIL2	0.695619		64756	ATPAF1	1.13827
51271	UBAP1	0.695623		23059	CLUAP1	1.13838
3981	LIG4	0.69569		26469	PTPN18	1.13843
1520	CTSS	0.695705		7802	DNALI1	1.13844
100287114	LINC00421	0.695725		100130548	LOC100130548	1.13855
23078	VWA8	0.695763		201299	RDM1	1.13859
342574	KRT27	0.695785		404201	WDFY3-AS2	1.13859
282973	JAKMIP3	0.696018		79633	FAT4	1.13867
92597	MOB1B	0.696067		7044	LEFTY2	1.13868
1687	DFNA5	0.696112		51248	PDZD11	1.13872
11281	POU6F2	0.696173		9953	HS3ST3B1	1.13872
55238	SLC38A7	0.696312		84267	C9orf64	1.1389
55236	UBA6	0.696383		100885778	NALCN-AS1	1.13896
55716	LMBR1L	0.696438		83259	PCDH11Y	1.13897
85462	FHDC1	0.696507		7317	UBA1	1.13898
100506697	LINC00327	0.696539		51330	TNFRSF12A	1.139
84708	LNX1	0.696614		23521	RPL13A	1.13901
91749	KIAA1919	0.696826		1604	CD55	1.13915
10755	GIPC1	0.696847		2589	GALNT1	1.13915
55670	PEX26	0.697498		317648	NOP14-AS1	1.13917
134549	SHROOM1	0.697517		2928	GSC2	1.13925
999	CDH1	0.697522		23633	KPNA6	1.13928
55276	PGM2	0.697591		51759	C9orf78	1.13929
23231	SEL1L3	0.697681		22827	PUF60	1.1393
27089	UQCRQ	0.697948		3915	LAMC1	1.1393
5820	PVT1	0.698188		10111	RAD50	1.13933
79572	ATP13A3	0.698371		5147	PDE6D	1.13938
101929687	LOC101929687	0.698488		80176	SPSB1	1.13944
100996618	LOC100996618	0.698729		170506	DHX36	1.13947
131616	TMEM42	0.698756		56127	PCDHB9	1.13947
100499467	LINC00673	0.698804		81854	ZNF205-AS1	1.13965
25876	SPEF1	0.698885		6237	RRAS	1.13972
10136	CELA3A	0.699093		26010	SPATS2L	1.13981
5020	OXT	0.699131		55676	SLC30A6	1.13983
9108	MTMR7	0.699158		831	CAST	1.13999
101929668	LOC101929668	0.699269		8839	WISP2	1.14002
90075	ZNF30	0.699505		286223	C9orf47	1.14002
1329	COX5B	0.69957		57606	SLAIN2	1.14004
23767	FLRT3	0.699702		53919	SLCO1C1	1.14007
197407	ZNF48	0.699719		9645	MICAL2	1.14014
11262	SP140	0.699943		7301	TYRO3	1.14018
10886	NPFFR2	0.700041		5569	PKIA	1.14024
1135	CHRNA2	0.700435		146434	ZNF597	1.14025
7745	ZKSCAN8	0.700755		7430	EZR	1.14027
167681	PRSS35	0.70096		63941	NECAB3	1.14029
25806	VAX2	0.700969		114041	C21orf88	1.14032
7042	TGFB2	0.701011		23562	CLDN14	1.14038
64409	WBSCR17	0.70107		142891	SAMD8	1.1404
3490	IGFBP7	0.701211		9413	FAM189A2	1.14041
8831	SYNGAP1	0.701403		1003	CDH5	1.14047
7108	TM7SF2	0.701412		6462	SHBG	1.14047
100996290	LOC100996290	0.701642		388210	LOC388210	1.14054
3091	HIF1A	0.701666		5274	SERPINI1	1.1406
167691	LCA5	0.701736		84750	FUT10	1.14067
1389	CREBL2	0.701847		2023	ENO1	1.1407
133015	PACRGL	0.70227		51150	SDF4	1.14075
2520	GAST	0.702349		644	BLVRA	1.14078
64097	EPB41L4A	0.702565		5639	PRRG2	1.1408
51224	TCEB3B	0.702821		84864	MINA	1.14082
7562	ZNF708	0.702921		55847	CISD1	1.14083
55686	MREG	0.703088		29080	CCDC59	1.14089
83893	SPATA16	0.703179		139716	GAB3	1.14091
7043	TGFB3	0.703382		79780	CCDC82	1.14094
26253	CLEC4E	0.703453		57460	PPM1H	1.14097
388403	YPEL2	0.703478		8620	NPFF	1.14102
101929280	LOC101929280	0.703575		5537	PPP6C	1.14104
5003	SLC22A18AS	0.70364		84700	MYO18B	1.14104
26122	EPC2	0.70409		3654	IRAK1	1.14115
196051	PPAPDC1A	0.704097		8793	TNFRSF10D	1.14116
200172	SLFNL1	0.704101		5453	POU3F1	1.14118
65989	DLK2	0.704274		113235	SLC46A1	1.14118
10252	SPRY1	0.704277		115273	RAB42	1.14133
83786	FRMD8	0.704283		51409	HEMK1	1.14134
10204	NUTF2	0.704535		63893	UBE2O	1.14136
57568	SIPA1L2	0.70467		152137	CCDC50	1.14144
64769	MEAF6	0.704933		643836	ZFP62	1.1415
84539	MCHR2	0.704935		100287216	SH3RF3-AS1	1.14152
339231	ARL16	0.705007		23647	ARFIP2	1.14161
54874	FNBP1L	0.705105		169693	TMEM252	1.14168
3798	KIF5A	0.705303		641339	ZNF674	1.14172
27067	STAU2	0.705438		54888	NSUN2	1.14178
84268	RPAIN	0.705513		23451	SF3B1	1.14178
1917	EEF1A2	0.705628		26099	SZRD1	1.14192
9056	SLC7A7	0.705671		4163	MCC	1.14193
284697	BTBD8	0.705813		100527964	LOC100527964	1.14195
3897	L1CAM	0.705903		101927279	LOC101927279	1.14197
4148	MATN3	0.705975		7447	VSNL1	1.14202
55294	FBXW7	0.706058		26153	KIF26A	1.14214
6601	SMARCC2	0.706088		60626	RIC8A	1.14224
140767	NRSN1	0.70613		285672	SREK1IP1	1.14232
55247	NEIL3	0.70615		127281	FAM213B	1.14241
64744	SMAP2	0.706162		54942	FAM206A	1.14244
9529	BAG5	0.706454		283104	SBF2-AS1	1.14251
10068	IL18BP	0.706544		23261	CAMTA1	1.1426
84629	TNRC18	0.706588		57020	C16orf62	1.14268
26267	FBXO10	0.706641		100128374	LOC100128374	1.14271
79365	BHLHE41	0.706675		84844	PHF5A	1.14273
4081	MAB21L1	0.706724		25836	NIPBL	1.14275
10813	UTP14A	0.707152		55116	TMEM39B	1.14278
823	CAPN1	0.707215		256435	ST6GALNAC3	1.14279
55250	ELP2	0.707248		283514	SIAH3	1.14283
6468	FBXW4	0.707466		2683	B4GALT1	1.14284
1657	DMXL1	0.70752		6676	SPAG4	1.14289
220001	VWCE	0.707704		55269	PSPC1	1.14295
100101938	ANKRD26P3	0.707947		79006	METRN	1.14295
10903	MTMR11	0.708015		10681	GNB5	1.14301
55650	PIGV	0.708044		6442	SGCA	1.14301
81565	NDEL1	0.708141		6281	S100A10	1.14306
57060	PCBP4	0.708214		7572	ZNF24	1.14309
57683	ZDBF2	0.708233		100506548	LOC100506548	1.14311
130106	CIB4	0.708281		50945	TBX22	1.14318
387882	C12orf75	0.708289		143684	FAM76B	1.14324
64787	EPS8L2	0.708778		57562	KIAA1377	1.14337
122616	C14orf79	0.70882		101929072	LOC101929072	1.1434
284454	LOC284454	0.70887		3550	IK	1.14345
54882	ANKHD1	0.7091		80311	KLHL15	1.14349
9383	TSIX	0.709223		85444	LRRCC1	1.14351
83639	TEX101	0.709255		100128292	DLG5-AS1	1.14353
10537	UBD	0.709434		55540	IL17RB	1.14366
440275	EIF2AK4	0.709532		1875	E2F5	1.1437
84557	MAP1LC3A	0.709644		51083	GAL	1.14374
221400	TDRD6	0.70972		409	ARRB2	1.14379
9513	FXR2	0.709739		27433	TOR2A	1.14381
56658	TRIM39	0.70983		51523	CXXC5	1.14386
55288	RHOT1	0.709961		5028	P2RY1	1.14388
100505687	LINC00888	0.710151		1203	CLN5	1.14391
51594	NBAS	0.710453		7799	PRDM2	1.14404
154743	C7orf60	0.710503		643332	ECRP	1.14408
93099	DMKN	0.710818		1819	DRG2	1.1441
220963	SLC16A9	0.710841		55584	CHRNA9	1.14413
26137	ZBTB20	0.710854		123879	DCUN1D3	1.14423
169270	ZNF596	0.710949		143458	LDLRAD3	1.14428
9516	LITAF	0.71097		132989	C4orf36	1.1443
101929715	LOC101929715	0.711089		79750	ZNF385D	1.14446
3965	LGALS9	0.711234		5272	SERPINB9	1.14457
79656	BEND5	0.711419		5149	PDE6H	1.14461
120114	FAT3	0.71143		378925	RNF148	1.14465
2155	F7	0.711523		81614	NIPA2	1.14482
50617	ATP6V0A4	0.711644		7105	TSPAN6	1.14485
283951	C16orf91	0.711829		49860	CRNN	1.14486
5926	ARID4A	0.711891		400569	MED11	1.14488
84529	C15orf41	0.712069		10116	FEM1B	1.14493
29099	COMMD9	0.712368		10148	EBI3	1.14498
403341	ZBTB34	0.71303		164781	DAW1	1.14502
9657	IQCB1	0.713061		92737	DNER	1.14508
714	C1QC	0.713245		10787	NCKAP1	1.14511
25949	SYF2	0.713266		116135	LRRC3B	1.14517
145864	HAPLN3	0.713471		51806	CALML5	1.14518
23090	ZNF423	0.71354		51145	LOC51145	1.14522
63973	NEUROG2	0.713615		3189	HNRNPH3	1.14544
401550	TTLL11-IT1	0.714153		10175	CNIH1	1.1455
166336	PRICKLE2	0.71423		8587	OR7E2P	1.14551
134492	NUDCD2	0.714265		55209	SETD5	1.14552
25998	IBTK	0.714276		57580	PREX1	1.14562
9337	CNOT8	0.714542		2968	GTF2H4	1.14576
1718	DHCR24	0.714632		7428	VHL	1.14582
50804	MYEF2	0.714813		9702	CEP57	1.14584
26184	OR1F2P	0.714876		150356	CHADL	1.14594
285429	DCAF4L1	0.714898		51667	NUB1	1.14594
25830	SULT4A1	0.715086		1184	CLCN5	1.14594
92304	SCGB3A1	0.715447		112752	IFT43	1.14604
8353	HIST1H3E	0.715481		6553	SLC9A5	1.14611
2804	GOLGB1	0.716288		10640	EXOC5	1.14613
221468	TMEM217	0.716516		5359	PLSCR1	1.14614
4050	LTB	0.716546		222234	FAM185A	1.14617
55591	VEZT	0.716557		3675	ITGA3	1.14642
4597	MVD	0.716562		347689	SOX2-OT	1.14647
6505	SLC1A1	0.71662		55000	TUG1	1.14649
8552	INE1	0.716784		91607	SLFN11	1.1465
222962	SLC29A4	0.716789		56339	METTL3	1.14655
7143	TNR	0.716802		9473	THEMIS2	1.14656
79993	ELOVL7	0.717001		6717	SRI	1.14689
130132	RFTN2	0.717064		58191	CXCL16	1.14706
285533	RNF175	0.71711		9044	BTAF1	1.14709
23438	HARS2	0.717316		11052	CPSF6	1.14717
63932	CXorf56	0.717318		84273	NOA1	1.14724
79004	CUEDC2	0.717576		55013	CCDC109B	1.14725
100506874	LINC00933	0.717676		84852	ATP1A1OS	1.14731
22869	ZNF510	0.717784		116931	MED12L	1.14734
6347	CCL2	0.717797		771	CA12	1.14739
139221	MUM1L1	0.717832		140462	ASB9	1.14741
2244	FGB	0.718146		92162	TMEM88	1.14747
4332	MNDA	0.71822		101927523	LOC101927523	1.14764
65258	MPPE1	0.718222		10443	N4BP2L2	1.14767
1834	DSPP	0.718756		4067	LYN	1.14773
390999	PRAMEF12	0.718925		4935	GPR143	1.1478
653160	LOC653160	0.718983		915	CD3D	1.14784
148523	C1orf51	0.719247		115330	GPR146	1.14785
5229	PGGT1B	0.719433		6734	SRPR	1.14788
9806	SPOCK2	0.719434		51028	VPS36	1.14804
29992	PILRA	0.719506		64327	LMBR1	1.14806
57558	USP35	0.719584		344905	ATP13A5	1.14807
5066	PAM	0.719647		1353	COX11	1.14811
80108	ZFP2	0.719699		7247	TSN	1.1482
2495	FTH1	0.719711		283677	C15orf60	1.14822
316	AOX1	0.719749		65065	NBEAL1	1.14828
6820	SULT2B1	0.719751		169200	TMEM64	1.1483
9681	DEPDC5	0.719892		100129455	LOC100129455	1.14834
90987	ZNF251	0.720024		7673	ZNF222	1.1484
7325	UBE2E2	0.720087		7918	GPANK1	1.14848
55332	DRAM1	0.720156		84900	RNFT2	1.14867
27152	INTU	0.720328		64897	C12orf43	1.14868
11070	TMEM115	0.720362		84734	FAM167B	1.14881
400643	LINC00668	0.720547		220992	ZNF485	1.14883
91663	MYADM	0.720631		90736	FAM104B	1.14885
10868	USP20	0.720775		137492	VPS37A	1.14891
115294	PCMTD1	0.720871		100506542	LINC01082	1.149
83959	SLC4A11	0.720879		23201	FAM168A	1.14903
144097	C11orf84	0.720909		389332	LOC389332	1.14904
140597	TCEAL2	0.720925		84126	ATRIP	1.14904
83546	RTBDN	0.721195		55260	TMEM143	1.1491
9324	HMGN3	0.721229		54480	CHPF2	1.14911
51294	PCDH12	0.721324		22873	DZIP1	1.14913
4908	NTF3	0.721469		57461	ISY1	1.1492
8481	OFD1	0.721645		80821	DDHD1	1.14927
1212	CLTB	0.721742		25828	TXN2	1.14929
101927075	FGF10-AS1	0.722069		9506	PAGE4	1.14937
55076	TMEM45A	0.722122		387082	SUMO4	1.14938
4162	MCAM	0.722149		101928617	LOC101928617	1.14943
1463	NCAN	0.72219		4114	MAGEB3	1.14954
6495	SIX1	0.722337		5118	PCOLCE	1.14958
7221	TRPC2	0.722343		2353	FOS	1.14964
64420	SUSD1	0.722567		2287	FKBP3	1.14965
101928045	LOC101928045	0.722634		9957	HS3ST1	1.14973
283659	PRTG	0.722658		26112	CCDC69	1.14975
55726	ASUN	0.72274		8701	DNAH11	1.14976
22898	DENND3	0.722969		55841	WWC3	1.14977
56917	MEIS3	0.723015		101928555	LOC101928555	1.1498
84645	C22orf23	0.723108		57563	KLHL8	1.14981
1952	CELSR2	0.723137		79947	DHDDS	1.14995
89927	C16orf45	0.723143		3169	FOXA1	1.15004
80115	BAIAP2L2	0.723245		79850	FAM57A	1.15006
7038	TG	0.723401		51302	CYP39A1	1.15016
54497	HEATR5B	0.72343		54971	BANP	1.15022
134285	TMEM171	0.723443		80270	HSD3B7	1.15023
6879	TAF7	0.723589		101929631	LOC101929631	1.1503
55262	C7orf43	0.723602		84938	ATG4C	1.15033
100506469	LOC100506469	0.723808		100506858	LOC100506858	1.15034
9862	MED24	0.72393		204851	HIPK1	1.15034
79078	C1orf50	0.724009		768239	PSAPL1	1.15036
10125	RASGRP1	0.724052		84893	FBXO18	1.15038
4318	MMP9	0.724217		401321	LINC00997	1.15041
644903	FLJ38668	0.724309		8705	B3GALT4	1.15048
65992	DDRGK1	0.724396		245973	ATP6V1C2	1.15068
80745	THUMPD2	0.724431		29890	RBM15B	1.15069
1857	DVL3	0.724501		4124	MAN2A1	1.1507
4139	MARK1	0.724508		6181	RPLP2	1.15074
3754	KCNF1	0.724735		79648	MCPH1	1.15078
55831	EMC3	0.72483		9037	SEMA5A	1.1508
643365	LINC00452	0.724859		640	BLK	1.15083
401320	LOC401320	0.724975		3614	IMPDH1	1.15087
55056	FLJ10038	0.725058		23365	ARHGEF12	1.15095
83758	RBP5	0.725236		5669	PSG1	1.15095
64772	ENGASE	0.725264		494514	C18orf56	1.15102
54680	ZNHIT6	0.725389		92935	MARS2	1.15113
4913	NTHL1	0.725502		80124	VCPIP1	1.15116
3709	ITPR2	0.725521		84765	ZNF577	1.15116
84171	LOXL4	0.725686		115509	ZNF689	1.15121
259296	TAS2R50	0.725806		284788	LOC284788	1.15125
147923	ZNF420	0.725827		56262	LRRC8A	1.15125
7403	KDM6A	0.725852		26047	CNTNAP2	1.15135
1364	CLDN4	0.726004		64285	RHBDF1	1.15135
387032	ZKSCAN4	0.726024		126567	C2CD4C	1.1514
4208	MEF2C	0.726324		117246	FTSJ3	1.15144
64115	C10orf54	0.726409		4361	MRE11A	1.15145
80313	LRRC27	0.726412		79091	METTL22	1.15148
1388	ATF6B	0.726705		128387	TATDN3	1.15152
283927	NUDT7	0.726812		80380	PDCD1LG2	1.15165
55588	MED29	0.726956		29937	NENF	1.15172
101927382	LOC101927382	0.727011		100507066	LOC100507066	1.15173
23286	WWC1	0.727023		84681	HINT2	1.15179
150372	NFAM1	0.727102		7637	ZNF84	1.15189
64795	RMND5A	0.727178		80351	TNKS2	1.15197
9564	BCAR1	0.727191		8802	SUCLG1	1.15198
101927720	LOC101927720	0.727325		7763	ZFAND5	1.15205
8497	PPFIA4	0.727338		2638	GC	1.15207
9541	CIR1	0.727373		100996369	LOC100996369	1.15211
23352	UBR4	0.727617		2009	EML1	1.15214
114819	CROCCP3	0.727907		3887	KRT81	1.15219
1263	PLK3	0.727995		8529	CYP4F2	1.15225
441263	DTX2P1-UPK3BP1-PMS2P11	0.728045		90204	ZSWIM1	1.15227
2272	FHIT	0.728354		283481	FGF14-AS2	1.15228
340348	TSPAN33	0.728625		1643	DDB2	1.15232
27107	ZBTB11	0.728637		51106	TFB1M	1.15251
128486	FITM2	0.728719		54108	CHRAC1	1.1526
51301	GCNT4	0.72878		441027	TMEM150C	1.15294
7782	SLC30A4	0.728912		2235	FECH	1.153
100506622	LINC00540	0.728944		5621	PRNP	1.15308
374955	SPATA21	0.729005		642696	FLJ32790	1.15311
345611	IRGM	0.729092		55144	LRRC8D	1.15319
126328	NDUFA11	0.729108		51454	GULP1	1.1532
10225	CD96	0.729123		4967	OGDH	1.15328
23406	COTL1	0.729169		55854	ZC3H15	1.15344
516	ATP5G1	0.729188		100506207	LOC100506207	1.15345
84251	SGIP1	0.729254		153657	TTC23L	1.15346
80255	SLC35F5	0.729434		4719	NDUFS1	1.15348
3514	IGKC	0.729614		285527	FRYL	1.15353
26664	OR7C1	0.729784		2697	GJA1	1.15361
81031	SLC2A10	0.729847		54955	C1orf109	1.15366
10367	MICU1	0.729886		84925	DIRC2	1.15379
51062	ATL1	0.730318		5879	RAC1	1.15385
57475	PLEKHH1	0.730456		58509	CACTIN	1.154
79970	ZNF767	0.730457		388780	LOC388780	1.15404
9150	CTDP1	0.730514		80320	SP6	1.15405
144348	ZNF664	0.730675		7329	UBE2I	1.15414
537	ATP6AP1	0.730682		23545	ATP6V0A2	1.15417
344838	PAQR9	0.730683		51434	ANAPC7	1.15439
5130	PCYT1A	0.731141		58478	ENOPH1	1.15442
22801	ITGA11	0.731216		29903	CCDC106	1.15443
9620	CELSR1	0.731268		89876	MAATS1	1.15444
5883	RAD9A	0.731635		242	ALOX12B	1.15454
54576	UGT1A8	0.731658		5437	POLR2H	1.15455
100652853	LINC01023	0.732011		64940	STAG3L4	1.15457
23639	LRRC6	0.732014		130951	M1AP	1.15457
338657	CCDC84	0.732034		143630	UBQLNL	1.15478
59284	CACNG7	0.73217		172	AFG3L1P	1.15485
2889	RAPGEF1	0.732176		55915	LANCL2	1.15494
222553	SLC35F1	0.732226		2983	GUCY1B3	1.15508
4942	OAT	0.732266		84978	FRMD5	1.15509
390	RND3	0.732323		7754	ZNF204P	1.15513
8079	MLF2	0.732338		10920	COPS8	1.15517
168090	C6orf118	0.73244		2969	GTF2I	1.15518
56271	BEX4	0.732634		498	ATP5A1	1.15518
22931	RAB18	0.73268		10960	LMAN2	1.1553
8030	CCDC6	0.732708		79574	EPS8L3	1.15531
55755	CDK5RAP2	0.732758		124961	ZFP3	1.15534
84868	HAVCR2	0.732767		1786	DNMT1	1.15541
100126784	LOC100126784	0.732813		199699	DAND5	1.15545
101060544	LOC101060544	0.732915		57184	FAM219B	1.15551
2919	CXCL1	0.732994		145389	SLC38A6	1.1556
2705	GJB1	0.733027		348807	CCDC37	1.1557
28786	IGLV4-3	0.733052		100507547	LOC100507547	1.1557
6942	TCF20	0.733395		7287	TULP1	1.15576
26232	FBXO2	0.733416		55631	LRRC40	1.15578
245812	CNPY4	0.73349		100129361	LOC100129361	1.15582
144717	FAM109A	0.733539		283871	PGP	1.15583
101927792	LOC101927792	0.733618		10211	FLOT1	1.1559
6303	SAT1	0.73372		731	C8A	1.156
23030	KDM4B	0.733822		10687	PNMA2	1.15605
23596	OPN3	0.733965		6421	SFPQ	1.15607
643650	LINC00842	0.734231		55337	C19orf66	1.15609
7220	TRPC1	0.734289		101928107	LOC101928107	1.1561
255426	RASGEF1C	0.734348		5365	PLXNB3	1.15622
1962	EHHADH	0.7344		58477	SRPRB	1.15629
5583	PRKCH	0.734456		5562	PRKAA1	1.15629
100506866	TTN-AS1	0.734519		387893	SETD8	1.15641
55108	BSDC1	0.734539		3421	IDH3G	1.15653
55681	SCYL2	0.734569		10456	HAX1	1.15656
2160	F11	0.73459		435	ASL	1.15672
57691	KIAA1586	0.734606		1311	COMP	1.15675
197320	ZNF778	0.734768		10949	HNRNPA0	1.15704
51646	YPEL5	0.734923		7625	ZNF74	1.15719
60492	CCDC90B	0.734995		5317	PKP1	1.15727
83986	ITFG3	0.735091		51802	ASIC5	1.15736
92703	TMEM183A	0.735234		83538	TTC25	1.15742
113675	SDSL	0.73524		9054	NFS1	1.15744
4285	MIPEP	0.735537		4338	MOCS2	1.15744
192683	SCAMP5	0.735611		29843	SENP1	1.15751
84541	KBTBD8	0.735752		345778	MTX3	1.15759
283387	LOC283387	0.735874		401548	SNX30	1.1576
79660	PPP1R3B	0.735915		4760	NEUROD1	1.15765
51186	WBP5	0.735962		10461	MERTK	1.15767
254187	TSGA10IP	0.735972		54939	COMMD4	1.1577
157697	ERICH1	0.736177		642280	ZNF876P	1.15783
64776	C11orf1	0.736198		5367	PMCH	1.15786
83932	SPRTN	0.736202		150726	FBXO41	1.158
3128	HLA-DRB6	0.736267		9419	CRIPT	1.15801
57591	MKL1	0.736386		23677	SH3BP4	1.15802
10867	TSPAN9	0.736538		2057	EPOR	1.15805
291	SLC25A4	0.736696		1961	EGR4	1.15819
22891	ZNF365	0.736815		25894	PLEKHG4	1.15827
7145	TNS1	0.736914		57408	LRTM1	1.15832
57447	NDRG2	0.737096		286262	TPRN	1.15838
858	CAV2	0.737101		23190	UBXN4	1.15844
7172	TPMT	0.737247		57409	MIF4GD	1.15847
9397	NMT2	0.737321		1399	CRKL	1.15848
151393	RMDN2	0.73734		389812	LCN15	1.15851
6568	SLC17A1	0.737436		79748	LMAN1L	1.15864
57631	LRCH2	0.737572		25796	PGLS	1.15865
152185	SPICE1	0.737592		101927972	LOC101927972	1.15875
3107	HLA-C	0.737704		57794	SUGP1	1.15876
165215	FAM171B	0.737902		84894	LINGO1	1.15878
1295	COL8A1	0.73796		54583	EGLN1	1.15891
23101	MCF2L2	0.738132		9823	ARMCX2	1.15897
51361	HOOK1	0.738244		22897	CEP164	1.15902
1837	DTNA	0.73836		9295	SRSF11	1.15907
28714	TRAJ41	0.738387		200035	NUDT17	1.15918
3903	LAIR1	0.7384		56948	SDR39U1	1.15925
100506870	LOC100506870	0.738401		100507244	MAMDC2-AS1	1.15927
442524	DPY19L2P3	0.73852		132001	TAMM41	1.15929
5652	PRSS8	0.738537		84747	UNC119B	1.15942
5179	PENK	0.738571		7290	HIRA	1.15943
9254	CACNA2D2	0.738609		8349	HIST2H2BE	1.15944
4615	MYD88	0.738861		495	ATP4A	1.15953
83693	HSDL1	0.738871		55638	SYBU	1.15954
29968	PSAT1	0.738891		22818	COPZ1	1.15966
10570	DPYSL4	0.738922		101927958	LOC101927958	1.1597
440465	BAIAP2-AS1	0.73905		5138	PDE2A	1.15974
22900	CARD8	0.739179		55819	RNF130	1.15976
54857	GDPD2	0.739343		8797	TNFRSF10A	1.15986
1739	DLG1	0.739358		8818	DPM2	1.15987
57515	SERINC1	0.73955		124602	KIF19	1.15987
51250	C6orf203	0.739551		388558	ZNF808	1.15998
149371	EXOC8	0.739585		113230	LOC113230	1.16003
51669	TMEM66	0.739784		4159	MC3R	1.16007
115207	KCTD12	0.739957		1763	DNA2	1.16007
64403	CDH24	0.740174		100287166	LOC100287166	1.16016
4129	MAOB	0.740231		8502	PKP4	1.16046
3206	HOXA10	0.740268		101929582	LOC101929582	1.16056
100133311	HOXA-AS3	0.740411		114049	WBSCR22	1.1608
4645	MYO5B	0.740547		145376	PPP1R36	1.1608
84967	LSM10	0.740622		545	ATR	1.16091
6334	SCN8A	0.740832		84498	FAM120B	1.16091
101928100	LOC101928100	0.740835		2264	FGFR4	1.16091
100507600	LOC100507600	0.740855		116535	MRGPRF	1.16095
124930	ANKRD13B	0.741048		9903	KLHL21	1.16095
50485	SMARCAL1	0.741115		129787	TMEM18	1.16101
154197	PNLDC1	0.741125		5824	PEX19	1.16106
2859	GPR35	0.741136		115948	CCDC151	1.16113
3854	KRT6B	0.741166		91782	CHMP7	1.16119
4147	MATN2	0.741288		28419	IGHV3-54	1.1613
6263	RYR3	0.741349		84901	NFATC2IP	1.16135
79444	BIRC7	0.741675		7173	TPO	1.16139
51256	TBC1D7	0.741962		10539	GLRX3	1.16148
55534	MAML3	0.741966		84232	MAF1	1.16149
121512	FGD4	0.742001		101928519	LOC101928519	1.16151
126410	CYP4F22	0.742025		8570	KHSRP	1.16159
387509	GPR153	0.742104		84449	ZNF333	1.16159
79848	CSPP1	0.742149		51520	LARS	1.16163
143187	VTI1A	0.742159		285636	C5orf51	1.16166
256987	SERINC5	0.742265		3572	IL6ST	1.16177
57555	NLGN2	0.742347		2811	GP1BA	1.16189
9124	PDLIM1	0.742519		51393	TRPV2	1.16196
27147	DENND2A	0.742609		286204	CRB2	1.16204
3858	KRT10	0.742773		80301	PLEKHO2	1.16204
83445	GSG1	0.742791		100506409	ELOVL2-AS1	1.16234
92305	TMEM129	0.742792		100506462	SRD5A3-AS1	1.16242
6297	SALL2	0.74286		6493	SIM2	1.16243
2664	GDI1	0.742864		146857	SLFN13	1.16248
26873	OPLAH	0.742912		9921	RNF10	1.16254
282980	LINC00700	0.743041		79901	CYBRD1	1.16256
57480	PLEKHG1	0.743054		8409	UXT	1.16264
57458	TMCC3	0.743137		168448	CDC14C	1.16272
79183	TTPAL	0.743148		55290	BRF2	1.16275
284309	ZNF776	0.743306		10943	MSL3	1.16276
1185	CLCN6	0.743389		6188	RPS3	1.16278
80714	PBX4	0.743421		51614	ERGIC3	1.16278
5660	PSAP	0.743477		54820	NDE1	1.16291
1439	CSF2RB	0.743531		64860	ARMCX5	1.16291
414777	HCG18	0.743613		23274	CLEC16A	1.16292
7381	UQCRB	0.743665		123283	TARSL2	1.16292
29070	CCDC113	0.743712		129531	MITD1	1.16293
116984	ARAP2	0.743987		28688	TRAV5	1.16297
11188	NISCH	0.744044		55472	RBM12B-AS1	1.163
51110	LACTB2	0.744098		130574	LYPD6	1.16301
3215	HOXB5	0.744266		220042	C11orf82	1.16305
79796	ALG9	0.744305		79903	NAA60	1.16307
101927539	LOC101927539	0.744307		2294	FOXF1	1.16308
439921	MXRA7	0.744636		51513	ETV7	1.16313
2875	GPT	0.74469		7905	REEP5	1.16316
162461	TMEM92	0.744869		9871	SEC24D	1.1633
253980	KCTD13	0.744904		9349	RPL23	1.16351
101927362	LOC101927362	0.744905		203430	ZCCHC5	1.16354
1827	RCAN1	0.744917		130074	FAM168B	1.16355
10917	BTNL3	0.745105		55727	BTBD7	1.16356
59277	NTN4	0.745138		5796	PTPRK	1.16358
51547	SIRT7	0.745279		84285	EIF1AD	1.1636
1846	DUSP4	0.745415		4704	NDUFA9	1.1636
1555	CYP2B6	0.745449		4154	MBNL1	1.16364
338661	TMEM225	0.745505		81889	FAHD1	1.16375
55717	WDR11	0.745707		384	ARG2	1.16378
2681	GGTA1P	0.745848		5058	PAK1	1.16379
166815	TIGD2	0.745861		1379	CR1L	1.16382
29789	OLA1	0.745881		493856	CISD2	1.16393
283902	HCCAT5	0.745945		22822	PHLDA1	1.16397
284801	LOC284801	0.746003		127670	TEDDM1	1.164
8733	GPAA1	0.746059		548645	DNAJC25	1.16403
201229	LYRM9	0.746639		3712	IVD	1.16404
9636	ISG15	0.746685		389203	SMIM20	1.16407
9910	RABGAP1L	0.746734		3363	HTR7	1.16411
101927599	LOC101927599	0.746856		101927433	LOC101927433	1.16421
619343	ERICH1-AS1	0.746924		8341	HIST1H2BN	1.16423
54165	DCUN1D1	0.747124		55188	RIC8B	1.16427
64374	SIL1	0.74715		101927543	LOC101927543	1.16429
636	BICD1	0.747253		101927482	LOC101927482	1.16435
79158	GNPTAB	0.747543		347252	IGFBPL1	1.16443
9937	DCLRE1A	0.747561		3630	INS	1.16447
1474	CST6	0.747574		6205	RPS11	1.1645
2979	GUCA1B	0.747634		4125	MAN2B1	1.1645
729085	FAM198A	0.747643		145270	PRIMA1	1.16457
219541	MED19	0.747741		1183	CLCN4	1.16463
80772	GLTPD1	0.747745		6194	RPS6	1.16474
267002	PGBD2	0.747806		148327	CREB3L4	1.16484
160335	TMTC2	0.747895		83737	ITCH	1.16486
101927204	LOC101927204	0.747908		3593	IL12B	1.16493
6936	GCFC2	0.748		23097	CDK19	1.16514
54976	C20orf27	0.748089		3433	IFIT2	1.16545
54947	LPCAT2	0.748255		51314	NME8	1.16547
131583	FAM43A	0.748363		134266	GRPEL2	1.1656
10990	LILRB5	0.748393		9653	HS2ST1	1.16566
8988	HSPB3	0.748418		4077	NBR1	1.16569
3909	LAMA3	0.748472		128308	MRPL55	1.16571
2996	GYPE	0.748556		148213	ZNF681	1.16587
55745	AP5M1	0.748592		11113	CIT	1.16595
25786	DGCR11	0.748699		112755	STX1B	1.16599
4582	MUC1	0.748882		26528	DAZAP1	1.16601
685	BTC	0.748906		11144	DMC1	1.16603
376267	RAB15	0.748931		3352	HTR1D	1.16608
23012	STK38L	0.748974		10093	ARPC4	1.16614
56107	PCDHGA9	0.749033		101929165	LOC101929165	1.16615
6271	S100A1	0.749066		143570	XRRA1	1.16623
101929460	LOC101929460	0.749288		55603	FAM46A	1.16626
100289509	KCNIP2-AS1	0.749349		6006	RHCE	1.16636
22839	DLGAP4	0.749443		388325	SCIMP	1.16651
2916	GRM6	0.749521		56246	MRAP	1.16651
958	CD40	0.749878		54840	APTX	1.16656
114899	C1QTNF3	0.74992		5520	PPP2R2A	1.16657
27075	TSPAN13	0.750123		55892	MYNN	1.1666
51428	DDX41	0.750269		2643	GCH1	1.16667
101929437	LOC101929437	0.750281		1615	DARS	1.16673
101927420	LOC101927420	0.750463		51573	GDE1	1.16701
125950	RAVER1	0.750472		11340	EXOSC8	1.16727
342	APOC1P1	0.750495		100506994	PTPRG-AS1	1.16728
58503	PROL1	0.750635		7407	VARS	1.1673
23038	WDTC1	0.75076		199870	FAM76A	1.16731
3684	ITGAM	0.750763		5105	PCK1	1.16732
83941	TM2D1	0.750866		90957	DHX57	1.16738
83744	ZNF484	0.750945		219970	GLYATL2	1.1674
6016	RIT1	0.751032		5095	PCCA	1.16746
11098	PRSS23	0.751072		55909	BIN3	1.1679
283383	GPR133	0.751283		100288911	LOC100288911	1.16791
6329	SCN4A	0.751358		339327	ZNF546	1.16793
122046	TEX26	0.75159		3780	KCNN1	1.16803
6253	RTN2	0.751603		101927411	LOC101927411	1.16805
576	BAI2	0.751737		55786	ZNF415	1.16806
23554	TSPAN12	0.751766		55037	PTCD3	1.16809
54435	HCG4	0.751903		51276	ZNF571	1.16816
6648	SOD2	0.751992		140838	NANP	1.16822
101927992	LOC101927992	0.752065		50809	HP1BP3	1.16845
285093	CXXC11	0.7521		7345	UCHL1	1.16855
54756	IL17RD	0.752298		56654	NPDC1	1.16857
64432	MRPS25	0.752303		1089	CEACAM4	1.16866
374618	TEX9	0.752345		1105	CHD1	1.16866
3032	HADHB	0.75246		84332	DYDC2	1.16873
85315	PAQR8	0.752473		219409	GSX1	1.16879
54502	RBM47	0.752606		144193	AMDHD1	1.16894
3214	HOXB4	0.752633		8864	PER2	1.16895
164284	APCDD1L	0.752756		10661	KLF1	1.16896
317649	EIF4E3	0.752793		83931	STK40	1.16896
145853	C15orf61	0.752805		3507	IGHM	1.169
115557	ARHGEF25	0.752808		1642	DDB1	1.16902
402573	C7orf61	0.752838		23198	PSME4	1.16903
27445	PCLO	0.752943		8443	GNPAT	1.16905
911	CD1C	0.753249		204801	NLRP11	1.16913
118788	PIK3AP1	0.75335		8772	FADD	1.16921
91948	LINC00923	0.753414		4922	NTS	1.16921
100507650	C14orf164	0.753438		50814	NSDHL	1.16922
342898	SYCN	0.753469		9313	MMP20	1.16926
114883	OSBPL9	0.753553		5053	PAH	1.16939
663	BNIP2	0.753592		729678	LINC00847	1.16944
7532	YWHAG	0.753792		2252	FGF7	1.16954
51633	OTUD6B	0.753818		25987	TSKU	1.16955
29091	STXBP6	0.754513		84798	C19orf48	1.16963
4625	MYH7	0.754643		1031	CDKN2C	1.16964
283237	TTC9C	0.754673		6156	RPL30	1.16968
56181	MTFR1L	0.754677		29083	GTPBP8	1.16979
125488	TTC39C	0.754713		55853	IDI2-AS1	1.16981
79785	RERGL	0.754777		10808	HSPH1	1.16983
284069	FAM171A2	0.754863		1635	DCTD	1.16992
55577	NAGK	0.754925		3622	ING2	1.16995
8658	TNKS	0.754952		101929628	LOC101929628	1.17004
100506974	LOC100506974	0.754993		55659	ZNF416	1.17006
54681	P4HTM	0.755069		151242	PPP1R1C	1.17006
1080	CFTR	0.755078		10059	DNM1L	1.17015
23409	SIRT4	0.755164		57819	LSM2	1.17032
390066	OR52D1	0.75534		3512	IGJ	1.17046
26339	OR5K1	0.755399		347734	SLC35B2	1.1705
7695	ZNF136	0.755428		56961	SHD	1.17072
5270	SERPINE2	0.755431		10806	SDCCAG8	1.17075
125206	SLC5A10	0.755455		5157	PDGFRL	1.17076
5802	PTPRS	0.755461		401585	FLJ25917	1.17088
51142	CHCHD2	0.755571		84299	MIEN1	1.17089
9194	SLC16A7	0.755713		11011	TLK2	1.17105
26996	GPR160	0.755715		92579	G6PC3	1.1712
6136	RPL12	0.755831		9570	GOSR2	1.17138
171024	SYNPO2	0.75586		10609	LEPREL4	1.17138
550113	LOC550113	0.755868		5049	PAFAH1B2	1.17141
29957	SLC25A24	0.75587		140453	MUC17	1.17145
9001	HAP1	0.755879		64801	ARV1	1.17146
55362	TMEM63B	0.756005		57531	HACE1	1.17171
23635	SSBP2	0.756034		27430	MAT2B	1.17177
57721	METTL14	0.756034		84820	POLR2J4	1.17181
6299	SALL1	0.756039		3621	ING1	1.17185
282974	STK32C	0.75621		79171	RBM42	1.17191
388284	C16orf86	0.756249		85449	KIAA1755	1.17195
118672	PSTK	0.756477		283392	TRHDE-AS1	1.17206
27006	FGF22	0.756583		91252	SLC39A13	1.17231
727800	RNF208	0.756607		101929512	LOC101929512	1.17231
79187	FSD1	0.756638		7070	THY1	1.17237
4547	MTTP	0.756688		4622	MYH4	1.17248
79621	RNASEH2B	0.756827		3449	IFNA16	1.17261
4069	LYZ	0.756919		7082	TJP1	1.17288
307	ANXA4	0.756921		26056	RAB11FIP5	1.17291
51090	PLLP	0.756976		25943	C20orf194	1.17292
6414	SEPP1	0.757125		79807	GSTCD	1.17292
90525	SHF	0.757153		27246	RNF115	1.17297
101927111	LOC101927111	0.757191		55127	HEATR1	1.1731
608	TNFRSF17	0.757225		100507399	HCG8	1.17311
163732	CITED4	0.757321		9997	SCO2	1.17312
7324	UBE2E1	0.757386		23704	KCNE4	1.17312
23315	SLC9A8	0.757461		10483	SEC23B	1.17313
2744	GLS	0.757486		84549	MAK16	1.1732
4440	MSI1	0.757564		27115	PDE7B	1.17334
10512	SEMA3C	0.757626		57415	C3orf14	1.17335
23214	XPO6	0.757659		4772	NFATC1	1.17344
100852409	NEGR1-IT1	0.757803		51199	NIN	1.17346
341032	C11orf53	0.757879		27042	DIEXF	1.17351
353174	ZACN	0.757933		57176	VARS2	1.17353
10870	HCST	0.757998		23301	EHBP1	1.17361
84276	NICN1	0.758115		51290	ERGIC2	1.17363
84626	KRBA1	0.758148		2512	FTL	1.17368
10428	CFDP1	0.758274		340069	FAM170A	1.17375
64065	PERP	0.758448		29959	NRBP1	1.17378
124152	IQCK	0.758465		84217	ZMYND12	1.17379
5789	PTPRD	0.758504		22852	ANKRD26	1.17384
7013	TERF1	0.758549		55149	MTPAP	1.17387
158866	ZDHHC15	0.758585		54989	ZNF770	1.17391
123099	DEGS2	0.758691		23085	ERC1	1.174
763	CA5A	0.758712		3276	PRMT1	1.174
84103	C4orf17	0.758796		11342	RNF13	1.17402
113000	RPUSD1	0.758815		8717	TRADD	1.17403
282809	POC1B	0.758823		55661	DDX27	1.17406
3543	IGLL1	0.758871		122953	JDP2	1.17408
117145	THEM4	0.758916		54790	TET2	1.17408
2248	FGF3	0.759017		11176	BAZ2A	1.1741
57658	CALCOCO1	0.759068		2275	FHL3	1.17422
6812	STXBP1	0.759119		22876	INPP5F	1.17431
153218	SPINK13	0.759204		5929	RBBP5	1.17436
49855	SCAPER	0.759259		4820	NKTR	1.1744
2039	DMTN	0.759266		123811	FOPNL	1.17451
139818	DOCK11	0.759326		101927377	LOC101927377	1.17471
6355	CCL8	0.759338		11131	CAPN11	1.17478
83480	PUS3	0.759349		127544	RNF19B	1.1748
375295	LINC01116	0.759421		1938	EEF2	1.17481
80303	EFHD1	0.759511		60401	EDA2R	1.17484
7469	NELFA	0.760026		85414	SLC45A3	1.17512
55599	RNPC3	0.760278		162998	OR7D2	1.17516
56656	OR2S2	0.760282		3187	HNRNPH1	1.1752
5480	PPIC	0.760332		925	CD8A	1.17522
153129	SLC38A9	0.760348		53820	RIPPLY3	1.17541
27010	TPK1	0.760359		6834	SURF1	1.17555
51517	NCKIPSD	0.76043		100689074	POU6F2-AS2	1.17565
22998	LIMCH1	0.76055		101928837	LOC101928837	1.17576
2077	ERF	0.760553		80179	MYO19	1.17591
101929365	LOC101929365	0.76058		80832	APOL4	1.17603
4248	MGAT3	0.760649		57610	RANBP10	1.17611
340591	CA5BP1	0.760659		54927	CHCHD3	1.17612
348938	NIPAL4	0.760714		8438	RAD54L	1.1763
334	APLP2	0.761125		3890	KRT84	1.17633
8861	LDB1	0.761193		5545	PRB4	1.17638
27020	NPTN	0.761207		26233	FBXL6	1.17648
64332	NFKBIZ	0.761209		145788	C15orf65	1.1766
60493	FASTKD5	0.761299		84722	PSRC1	1.17675
51202	DDX47	0.761341		8312	AXIN1	1.17701
79070	KDELC1	0.761482		57616	TSHZ3	1.17704
1977	EIF4E	0.761547		27303	RBMS3	1.17706
8723	SNX4	0.761596		54503	ZDHHC13	1.1771
1796	DOK1	0.761627		79989	TTC26	1.17713
199974	CYP4Z1	0.761674		57630	SH3RF1	1.1772
83452	RAB33B	0.761707		374987	NEXN-AS1	1.17721
219972	MPEG1	0.76172		6944	VPS72	1.17732
115939	TSR3	0.761735		55954	ZMAT5	1.17732
7425	VGF	0.761737		100505538	RBM26-AS1	1.17733
2205	FCER1A	0.761756		22894	DIS3	1.17742
200185	KRTCAP2	0.761881		6276	S100A5	1.17744
9980	DOPEY2	0.761935		54995	OXSM	1.17745
23593	HEBP2	0.761969		26280	IL1RAPL2	1.17746
29072	SETD2	0.762014		7419	VDAC3	1.17746
7569	ZNF182	0.762033		2027	ENO3	1.1775
100113407	TMEM170B	0.76204		64087	MCCC2	1.17754
5148	PDE6G	0.762055		10493	VAT1	1.17759
22809	ATF5	0.762163		112479	ERI2	1.17768
85379	KIAA1671	0.762176		389177	TMEM212	1.17768
1535	CYBA	0.762187		8850	KAT2B	1.17773
84102	SLC41A2	0.762201		101927040	LOC101927040	1.17779
255130	IGFBP7-AS1	0.762265		881	CCIN	1.1778
710	SERPING1	0.762532		55140	ELP3	1.17785
3486	IGFBP3	0.762733		26057	ANKRD17	1.17786
253039	PSMD5-AS1	0.762939		25928	SOSTDC1	1.17802
2246	FGF1	0.763399		100130691	LOC100130691	1.17804
57596	BEGAIN	0.763407		55715	DOK4	1.17807
5445	PON2	0.763418		5681	PSKH1	1.17811
8291	DYSF	0.763504		284900	TTC28-AS1	1.17822
6678	SPARC	0.763609		23203	PMPCA	1.17823
4677	NARS	0.763619		150962	PUS10	1.17827
101928389	LOC101928389	0.763754		399512	SLC25A35	1.17829
79642	ARSJ	0.763775		29896	TRA2A	1.17832
84553	FAXC	0.763802		113691	TUBA3FP	1.17838
10921	RNPS1	0.763814		5429	POLH	1.17839
4321	MMP12	0.763857		101928280	LOC101928280	1.1785
286103	ZNF252P-AS1	0.764028		26022	TMEM98	1.17874
100125288	ZGLP1	0.764046		11260	XPOT	1.17876
84069	PLEKHN1	0.764075		646962	HRCT1	1.17881
101928989	LOC101928989	0.764153		6118	RPA2	1.17889
360205	PRAC2	0.764168		9733	SART3	1.17898
10268	RAMP3	0.764187		644538	SMIM10	1.17903
51761	ATP8A2	0.764222		9753	ZSCAN12	1.17908
8736	MYOM1	0.764446		9927	MFN2	1.17916
3488	IGFBP5	0.764521		10114	HIPK3	1.17918
11201	POLI	0.764544		126353	MISP	1.17924
5830	PEX5	0.764813		221241	LINC00305	1.1793
57134	MAN1C1	0.764942		223	ALDH9A1	1.17938
54437	SEMA5B	0.765041		157574	FBXO16	1.17938
26152	ZNF337	0.765107		114043	C21orf90	1.1795
3347	HTN3	0.765176		90952	ESAM	1.17951
90161	HS6ST2	0.765184		25992	SNED1	1.17953
284323	ZNF780A	0.765299		170591	S100Z	1.17953
90799	CEP95	0.765347		7479	WNT8B	1.17958
83590	TMUB1	0.765401		8554	PIAS1	1.17959
5564	PRKAB1	0.765785		9627	SNCAIP	1.17966
329	BIRC2	0.765806		100507266	STX18-AS1	1.17966
80307	FER1L4	0.765808		8669	EIF3J	1.17976
100505716	LOC100505716	0.765829		11228	RASSF8	1.17979
56158	TEX12	0.765874		10138	YAF2	1.17993
55652	SLC48A1	0.765909		8284	KDM5D	1.17994
101929604	LOC101929604	0.766155		7862	BRPF1	1.17999
2770	GNAI1	0.766193		94120	SYTL3	1.18
54549	SDK2	0.766241		29880	ALG5	1.18002
83719	YPEL3	0.76631		284111	SLC13A5	1.18007
5713	PSMD7	0.766311		25852	ARMC8	1.18025
1947	EFNB1	0.766336		113189	CHST14	1.18028
57084	SLC17A6	0.766507		9289	GPR56	1.18038
84303	CHCHD6	0.76661		27336	HTATSF1	1.18038
92002	FAM58A	0.76665		23326	USP22	1.18045
610	HCN2	0.766704		1408	CRY2	1.18075
9949	AMMECR1	0.766796		1393	CRHBP	1.18077
6404	SELPLG	0.766809		55766	H2AFJ	1.18077
79717	PPCS	0.766855		2673	GFPT1	1.18078
122525	C14orf28	0.766866		55054	ATG16L1	1.18088
203069	R3HCC1	0.766884		57664	PLEKHA4	1.18094
55312	RFK	0.766937		5616	PRKY	1.18114
26094	DCAF4	0.766996		139538	VENTXP1	1.18127
124220	ZG16B	0.767152		284058	KANSL1	1.18128
55450	CAMK2N1	0.767195		124912	SPACA3	1.1813
84295	PHF6	0.767539		200942	KLHDC8B	1.18131
29113	C6orf15	0.767556		81542	TMX1	1.18136
9159	PCSK7	0.767577		2806	GOT2	1.18145
5339	PLEC	0.767661		11196	SEC23IP	1.1815
10435	CDC42EP2	0.76767		2186	BPTF	1.18161
303	ANXA2P1	0.767671		8407	TAGLN2	1.18169
26168	SENP3	0.767717		3838	KPNA2	1.18201
91624	NEXN	0.767816		11020	IFT27	1.18214
83989	FAM172A	0.767946		5362	PLXNA2	1.18233
11060	WWP2	0.767956		51368	TEX264	1.18241
3604	TNFRSF9	0.767993		219333	USP12	1.18241
51206	GP6	0.76803		29982	NRBF2	1.1825
151888	BTLA	0.768074		64777	RMND5B	1.18254
84272	YIPF4	0.768078		1787	TRDMT1	1.18258
55793	FAM63A	0.768144		55177	RMDN3	1.18262
6357	CCL13	0.768192		57673	BEND3	1.18267
57150	SMIM8	0.768241		259282	BOD1L1	1.18273
916	CD3E	0.768314		339669	TEX33	1.18282
8491	MAP4K3	0.768342		100533106	ZHX1-C8ORF76	1.18288
8085	KMT2D	0.768343		23325	KIAA1033	1.18292
253650	ANKRD18A	0.768392		203245	NAIF1	1.18297
9488	PIGB	0.768427		130355	C2orf76	1.18297
170960	ZNF721	0.768432		10024	TROAP	1.18298
255928	SYT14	0.76864		6416	MAP2K4	1.183
56946	C11orf30	0.768671		101929441	LOC101929441	1.18315
2195	FAT1	0.768785		5510	PPP1R7	1.18318
400629	TEX19	0.768824		79973	ZNF442	1.18324
26278	SACS	0.768917		283219	KCTD21	1.18329
10585	POMT1	0.768949		51187	RSL24D1	1.1835
7305	TYROBP	0.769111		57446	NDRG3	1.18351
79661	NEIL1	0.769296		6632	SNRPD1	1.18357
253738	EBF3	0.769368		255919	CNEP1R1	1.18362
6098	ROS1	0.769374		1477	CSTF1	1.18362
114803	MYSM1	0.769397		84639	IL1F10	1.18368
80700	UBXN6	0.769448		389421	LIN28B	1.18377
51692	CPSF3	0.769454		129446	XIRP2	1.18382
5921	RASA1	0.769658		369	ARAF	1.18387
136051	ZNF786	0.76967		84246	MED10	1.18395
100144596	LINC00029	0.769729		9828	ARHGEF17	1.18398
256815	C10orf67	0.769832		94039	ZNF101	1.184
5961	PRPH2	0.770032		3638	INSIG1	1.18402
23705	CADM1	0.770175		283869	NPW	1.18408
100505738	MIR4458HG	0.770176		150992	LINC00309	1.18417
1392	CRH	0.770189		254863	TMEM256	1.18421
10424	PGRMC2	0.770223		100507117	ASAP1-IT2	1.18428
283297	OR10A4	0.770229		3338	DNAJC4	1.18431
4544	MTNR1B	0.770285		284406	ZFP82	1.18432
6655	SOS2	0.770327		65123	INTS3	1.18441
64979	MRPL36	0.770418		23369	PUM2	1.18449
8817	FGF18	0.770424		64114	TMBIM1	1.18452
101927797	LOC101927797	0.770447		10098	TSPAN5	1.18454
27243	CHMP2A	0.770542		8082	SSPN	1.18462
6335	SCN9A	0.770548		377677	CA13	1.18467
259285	TAS2R39	0.770588		5269	SERPINB6	1.18477
90427	BMF	0.770776		56681	SAR1A	1.1849
10023	FRAT1	0.770798		170062	FAM47B	1.1849
9169	SCAF11	0.770848		5987	TRIM27	1.18492
29071	C1GALT1C1	0.770988		55623	THUMPD1	1.18501
100996624	LOC100996624	0.771078		5890	RAD51B	1.18508
119710	C11orf74	0.771285		89122	TRIM4	1.18513
4883	NPR3	0.7714		55654	TMEM127	1.18525
11075	STMN2	0.771469		8744	TNFSF9	1.18526
8123	PWAR5	0.77147		100272228	LINC00894	1.18539
100509303	LOC100509303	0.771485		1000	CDH2	1.1855
100131814	LINC00271	0.771592		79147	FKRP	1.18557
641467	TSC22D1-AS1	0.771896		2033	EP300	1.18557
1755	DMBT1	0.771909		57634	EP400	1.18563
8045	RASSF7	0.772007		57761	TRIB3	1.18577
100505659	LINC00967	0.772021		27079	RPUSD2	1.18595
330	BIRC3	0.772065		54981	NMRK1	1.18603
388581	FAM132A	0.772098		81857	MED25	1.18609
2046	EPHA8	0.772245		51154	MRTO4	1.18611
4133	MAP2	0.772325		83852	SETDB2	1.18612
83729	INHBE	0.772385		101927820	LOC101927820	1.18619
154822	LINC00689	0.772508		23165	NUP205	1.18635
5002	SLC22A18	0.772526		100506013	LOC100506013	1.18655
80206	FHOD3	0.772531		5780	PTPN9	1.18657
6594	SMARCA1	0.772551		28996	HIPK2	1.18662
10062	NR1H3	0.77257		8578	SCARF1	1.18677
63876	PKNOX2	0.772664		51078	THAP4	1.18677
10573	MRPL28	0.772772		3904	LAIR2	1.1868
475	ATOX1	0.772925		101929648	LOC101929648	1.18689
8139	GAN	0.772942		1294	COL7A1	1.18699
55609	ZNF280C	0.773072		100507040	LINC00427	1.18716
8935	SKAP2	0.773123		51552	RAB14	1.18717
6309	SC5D	0.773311		23271	CAMSAP2	1.18734
51032	CELA2B	0.773512		8874	ARHGEF7	1.18734
353132	LCE1B	0.773549		1514	CTSL	1.18735
525	ATP6V1B1	0.773621		8405	SPOP	1.18735
140836	BANF2	0.773664		11133	KPTN	1.18749
57817	HAMP	0.773718		57050	UTP3	1.1875
10565	ARFGEF1	0.773738		286753	TUSC5	1.18755
728730	LOC728730	0.773895		10899	JTB	1.18757
26071	FAM127B	0.773902		57333	RCN3	1.18761
3563	IL3RA	0.773903		2560	GABRB1	1.18765
55615	PRR5	0.773986		80215	RUNX1-IT1	1.18769
11247	NXPH4	0.774084		125988	C19orf70	1.18776
57404	CYP20A1	0.774143		4052	LTBP1	1.18778
93587	TRMT10A	0.774182		4807	NHLH1	1.18786
10821	OR7E12P	0.774194		4313	MMP2	1.18786
199713	NLRP7	0.774525		29953	TRHDE	1.18795
92092	ZC3HAV1L	0.774539		388569	ZNF324B	1.18795
100190939	TPT1-AS1	0.774743		389199	LOC389199	1.18798
126375	ZNF792	0.774768		868	CBLB	1.18821
113802	HENMT1	0.774915		493	ATP2B4	1.18823
2621	GAS6	0.775082		51068	NMD3	1.18836
51599	LSR	0.775171		914	CD2	1.18844
55074	OXR1	0.775406		6785	ELOVL4	1.18846
23295	MGRN1	0.77548		51321	AMZ2	1.1885
100874107	MTUS2-AS1	0.775489		2877	GPX2	1.18857
221491	C6orf1	0.775503		51124	IER3IP1	1.18869
101928433	LOC101928433	0.775507		10984	KCNQ1OT1	1.1888
8351	HIST1H3D	0.775528		100506783	HOXD-AS2	1.18881
92070	CTBP1-AS2	0.77554		51714	SELT	1.18882
670	BPHL	0.775586		80829	ZFP91	1.18893
4886	NPY1R	0.775781		79583	TMEM231	1.189
28990	ASTE1	0.775821		23729	SHPK	1.189
91300	R3HDM4	0.77586		400238	LINC00642	1.18905
26156	RSL1D1	0.776016		81887	LAS1L	1.18905
101929717	LOC101929717	0.776029		10198	MPHOSPH9	1.18909
4292	MLH1	0.776121		80777	CYB5B	1.18911
92129	RIPPLY1	0.776346		55105	GPATCH2	1.18922
3359	HTR3A	0.776413		83658	DYNLRB1	1.18965
401282	DKFZp451B082	0.776499		51018	RRP15	1.1897
11092	C9orf9	0.776564		7402	UTRN	1.18972
5076	PAX2	0.776586		51750	RTEL1	1.18976
100306951	PITPNA-AS1	0.776614		64122	FN3K	1.18983
54732	TMED9	0.776622		594	BCKDHB	1.18991
55277	FGGY	0.777017		27086	FOXP1	1.18995
9696	CROCC	0.77716		9204	ZMYM6	1.19006
6569	SLC34A1	0.777216		10614	HEXIM1	1.19019
101927849	LOC101927849	0.777269		2668	GDNF	1.19023
57062	DDX24	0.777313		85465	EPT1	1.19023
729991	MEF2BNB	0.777345		150368	FAM109B	1.19026
64080	RBKS	0.777356		101929520	LOC101929520	1.19027
3122	HLA-DRA	0.777359		56986	DTWD1	1.1903
23471	TRAM1	0.777367		55527	FEM1A	1.19035
101928054	LOC101928054	0.777396		727	C5	1.19035
23787	MTCH1	0.777453		10579	TACC2	1.1904
84924	ZNF566	0.777604		7531	YWHAE	1.19044
7111	TMOD1	0.777632		6431	SRSF6	1.1905
119032	C10orf32	0.777804		10666	CD226	1.19056
7277	TUBA4A	0.777812		55656	INTS8	1.19072
51533	PHF7	0.777822		84789	MGC2889	1.19076
9569	GTF2IRD1	0.777829		100996279	LINC00269	1.19089
63035	BCORL1	0.777889		140686	WFDC3	1.19089
101928725	LOC101928725	0.778079		5447	POR	1.19094
57096	RPGRIP1	0.778108		7716	VEZF1	1.19095
3113	HLA-DPA1	0.778114		100873979	RBMS3-AS3	1.19101
55062	WIPI1	0.778173		54991	C1orf159	1.19105
8766	RAB11A	0.778186		101929029	LOC101929029	1.19108
23334	SZT2	0.778238		9136	RRP9	1.19109
402779	LOC402779	0.778361		9325	TRIP4	1.19117
80144	FRAS1	0.778369		57214	KIAA1199	1.19117
567	B2M	0.778457		7534	YWHAZ	1.19122
3017	HIST1H2BD	0.778467		746	TMEM258	1.1913
79173	C19orf57	0.778574		28641	TRAV40	1.19131
145957	NRG4	0.778605		23585	TMEM50A	1.19156
767579	SNORD114-3	0.778648		65061	CDK15	1.19177
6402	SELL	0.778676		79712	GTDC1	1.19183
23095	KIF1B	0.778914		253832	ZDHHC20	1.19185
57526	PCDH19	0.778986		839	CASP6	1.19195
5292	PIM1	0.779087		652972	LRRC37A5P	1.19204
643314	KIAA0754	0.779108		3204	HOXA7	1.19208
207107	SFTA1P	0.779124		342897	NCCRP1	1.19213
6737	TRIM21	0.779138		84648	LCE3D	1.19216
158035	LINC00032	0.779316		399664	MEX3D	1.19218
2886	GRB7	0.77946		100862679	NAALADL2-AS3	1.1923
64359	NXN	0.779662		83755	KRTAP4-12	1.19243
1579	CYP4A11	0.779821		293	SLC25A6	1.19244
100134229	JHDM1D-AS1	0.779922		353355	ZNF233	1.19265
2650	GCNT1	0.780134		393	ARHGAP4	1.19265
23002	DAAM1	0.780173		133022	TRAM1L1	1.19265
440087	SMCO3	0.780189		146712	B3GNTL1	1.1927
84795	PYROXD2	0.780214		348801	LNP1	1.19275
101927455	LOC101927455	0.780253		1503	CTPS1	1.1928
51260	PBDC1	0.78027		4216	MAP3K4	1.19288
23522	KAT6B	0.780427		100506282	LOC100506282	1.19288
83660	TLN2	0.780466		11186	RASSF1	1.19291
7589	ZSCAN21	0.780595		81691	LOC81691	1.19301
286177	LOC286177	0.780815		339448	C1orf174	1.19311
126070	ZNF440	0.780873		152815	THAP6	1.19325
414332	LCN10	0.780877		3925	STMN1	1.19344
1997	ELF1	0.780946		285955	SPDYE1	1.19355
124923	SGK494	0.780969		9679	FAM53B	1.1937
22889	KIAA0907	0.781031		10989	IMMT	1.19378
202018	TAPT1	0.781052		1506	CTRL	1.19399
440307	TTLL13	0.781132		80127	CCDC176	1.194
100506371	LOC100506371	0.781133		51699	VPS29	1.1941
6586	SLIT3	0.781229		4012	LNPEP	1.19421
342184	FMN1	0.781291		200576	PIKFYVE	1.19422
132200	C3orf49	0.781354		494143	CHAC2	1.19424
7976	FZD3	0.78141		101928707	LOC101928707	1.1943
138649	ANKRD19P	0.781441		6881	TAF10	1.19454
157285	SGK223	0.781444		53944	CSNK1G1	1.19461
84100	ARL6	0.78152		6320	CLEC11A	1.19488
23761	PISD	0.781521		10282	BET1	1.19497
3732	CD82	0.781573		124997	WDR81	1.19499
4680	CEACAM6	0.781574		7728	ZNF175	1.19507
64320	RNF25	0.781636		4701	NDUFA7	1.19512
10400	PEMT	0.781678		79172	CENPO	1.19533
342979	PALM3	0.781752		8828	NRP2	1.19536
7760	ZNF213	0.781815		23498	HAAO	1.19545
115795	FANCD2OS	0.781952		100498859	LINC00881	1.19559
4043	LRPAP1	0.781965		4794	NFKBIE	1.19566
11126	CD160	0.782042		126661	CCDC163P	1.19583
140875	LINC00028	0.782165		3868	KRT16	1.19584
376412	RNF126P1	0.782169		127002	ATXN7L2	1.19588
100288152	LOC100288152	0.782185		256586	LYSMD2	1.1959
83937	RASSF4	0.782221		8859	STK19	1.19608
10842	PPP1R17	0.78227		9100	USP10	1.19626
4601	MXI1	0.782306		1374	CPT1A	1.19627
57716	PRX	0.782332		80153	EDC3	1.19652
84513	PPAPDC1B	0.782374		2357	FPR1	1.19663
84643	KIF2B	0.782394		388969	C2orf68	1.19669
10819	OR7E14P	0.782396		51108	METTL9	1.19674
722	C4BPA	0.782404		817	CAMK2D	1.19693
56704	JPH1	0.782459		9501	RPH3AL	1.19694
126204	NLRP13	0.782471		358	AQP1	1.19698
10462	CLEC10A	0.782523		54496	PRMT7	1.19702
2950	GSTP1	0.782633		10287	RGS19	1.19702
158358	KIAA2026	0.782642		246330	PELI3	1.19712
58497	PRUNE	0.78279		25973	PARS2	1.19718
29952	DPP7	0.782791		84337	ELOF1	1.1972
101928741	LOC101928741	0.782844		79982	DNAJB14	1.19725
203523	ZNF449	0.782848		2232	FDXR	1.1973
56969	RPL23AP32	0.78288		10726	NUDC	1.19732
5473	PPBP	0.782975		7756	ZNF207	1.19746
54460	MRPS21	0.78306		10772	SRSF10	1.19754
9798	IST1	0.783101		3625	INHBB	1.19786
7592	ZNF41	0.783209		11118	BTN3A2	1.19789
101929684	LOC101929684	0.783229		9694	EMC2	1.19795
375323	LHFPL4	0.783232		54915	YTHDF1	1.19796
79643	CHMP6	0.783317		101928618	LOC101928618	1.19803
8323	FZD6	0.783489		401124	DTHD1	1.19808
1762	DMWD	0.78354		101928588	LOC101928588	1.19809
91689	SMDT1	0.783632		84536	C21orf67	1.19818
7846	TUBA1A	0.78366		55357	TBC1D2	1.19839
80725	SRCIN1	0.783704		29803	REPIN1	1.19841
5524	PPP2R4	0.783715		440356	CDIPT-AS1	1.19842
4189	DNAJB9	0.783894		8820	HESX1	1.19851
100130100	LOC100130100	0.783969		7032	TFF2	1.19852
140733	MACROD2	0.783973		124056	NOXO1	1.19854
23066	CAND2	0.783981		641365	LINC00616	1.19859
8945	BTRC	0.784054		26515	TIMM10B	1.19861
4926	NUMA1	0.784073		23361	ZNF629	1.19875
7266	DNAJC7	0.784121		51559	NT5DC3	1.19878
54802	TRIT1	0.784154		6223	RPS19	1.1988
390980	ZNF805	0.78416		100506691	LOC100506691	1.19898
3628	INPP1	0.78426		23354	HAUS5	1.19911
54020	SLC37A1	0.784383		51429	SNX9	1.19927
374986	FAM73A	0.784533		285782	CAGE1	1.1993
28457	IGHV2-5	0.784545		2071	ERCC3	1.1993
285368	PRRT3	0.784714		64689	GORASP1	1.19941
4724	NDUFS4	0.784754		10484	SEC23A	1.19951
85443	DCLK3	0.784804		26585	GREM1	1.19957
401093	MBNL1-AS1	0.784848		29081	METTL5	1.19962
10782	ZNF274	0.784933		4898	NRD1	1.19979
677766	SCARNA2	0.784944		54982	CLN6	1.19981
145783	LOC145783	0.785026		3092	HIP1	1.19995
28410	IGHV3-72	0.785057		440434	LOC440434	1.20002
353	APRT	0.785079		5108	PCM1	1.20004
148413	LOC148413	0.785194		55814	BDP1	1.20016
4057	LTF	0.785454		91544	UBXN11	1.20027
126259	TMIGD2	0.785648		23014	FBXO21	1.20037
1339	COX6A2	0.785688		23523	CABIN1	1.20038
25782	RAB3GAP2	0.785791		101927626	LOC101927626	1.20045
83849	SYT15	0.78582		6294	SAFB	1.2006
6706	SPRR2G	0.785875		55103	RALGPS2	1.2006
100505938	LOC100505938	0.785927		101929609	LOC101929609	1.2006
3054	HCFC1	0.785944		348751	FTCDNL1	1.20064
79943	ZNF696	0.785979		80072	HEXA-AS1	1.20071
79969	ATAT1	0.786049		51433	ANAPC5	1.20079
27068	PPA2	0.786075		3434	IFIT1	1.20081
54910	SEMA4C	0.786095		339804	C2orf74	1.20083
10073	SNUPN	0.786186		4261	CIITA	1.20083
203062	TSNARE1	0.786207		92140	MTDH	1.20087
84322	C18orf12	0.786212		154007	SNRNP48	1.20089
51135	IRAK4	0.786443		55746	NUP133	1.20091
4542	MYO1F	0.786587		253639	ZNF620	1.20094
2162	F13A1	0.786681		7174	TPP2	1.20098
26151	NAT9	0.786723		219348	PLAC9	1.20103
10738	RFPL3	0.786929		197370	NSMCE1	1.20103
124512	METTL23	0.787074		64319	FBRS	1.20104
25999	CLIP3	0.787142		10004	NAALADL1	1.20108
11285	B4GALT7	0.787303		27247	NFU1	1.20115
10569	SLU7	0.787308		331	XIAP	1.20121
2548	GAA	0.787418		6748	SSR4	1.20134
26093	CCDC9	0.787462		9791	PTDSS1	1.20143
51307	FAM53C	0.787473		8777	MPDZ	1.20153
51651	PTRH2	0.787496		3295	HSD17B4	1.20161
338324	S100A7A	0.787513		654790	PCP4L1	1.20169
11234	HPS5	0.787524		57687	VAT1L	1.20189
54541	DDIT4	0.787662		2523	FUT1	1.20189
79974	CPED1	0.787678		6633	SNRPD2	1.2019
442184	OR2B3	0.787783		157247	MGC27345	1.20204
389362	PSMG4	0.787857		256643	CXorf23	1.20205
1277	COL1A1	0.787936		56951	C5orf15	1.20227
56260	C8orf44	0.788119		54517	PUS7	1.20229
8418	CMAHP	0.788138		153090	DAB2IP	1.20238
28962	OSTM1	0.788352		23008	KLHDC10	1.20244
4739	NEDD9	0.788374		9785	DHX38	1.20244
2787	GNG5	0.788427		123355	LRRC28	1.20251
4635	MYL4	0.788449		5529	PPP2R5E	1.20251
80817	CEP44	0.788818		55620	STAP2	1.20262
3741	KCNA5	0.789202		26190	FBXW2	1.20266
2220	FCN2	0.789243		54985	HCFC1R1	1.20279
10290	SPEG	0.78932		9989	PPP4R1	1.20292
55744	COA1	0.789339		1892	ECHS1	1.20292
5162	PDHB	0.789358		145438	FRMD6-AS1	1.20317
126147	NTN5	0.789386		4717	NDUFC1	1.20319
6873	TAF2	0.789397		9919	SEC16A	1.20335
2976	GTF3C2	0.789598		10914	PAPOLA	1.20344
9722	NOS1AP	0.789661		8087	FXR1	1.20345
134510	UBLCP1	0.789734		148362	BROX	1.20356
26263	FBXO22	0.789777		221504	ZBTB9	1.20369
26273	FBXO3	0.789838		112609	MRAP2	1.20372
255738	PCSK9	0.789877		286514	MAGEB18	1.20374
23052	ENDOD1	0.789943		127247	ASB17	1.20377
23357	ANGEL1	0.79014		5741	PTH	1.20383
84317	CCDC115	0.790216		1777	DNASE2	1.20384
100272147	CMC4	0.790246		27131	SNX5	1.20389
3274	HRH2	0.790277		100507043	LINC00617	1.20389
643837	LINC01128	0.790284		7078	TIMP3	1.20392
266743	NPAS4	0.790401		84153	RNASEH2C	1.20401
11120	BTN2A1	0.790421		11321	GPN1	1.20406
10016	PDCD6	0.790431		55367	PIDD	1.2041
23048	FNBP1	0.790792		8664	EIF3D	1.20418
100996634	LOC100996634	0.791017		270	AMPD1	1.20422
151516	ASPRV1	0.791024		116461	TSEN15	1.20426
6239	RREB1	0.791106		3726	JUNB	1.20428
5428	POLG	0.791223		49856	WRAP73	1.20449
10308	ZNF267	0.791232		138716	RPP25L	1.20454
55293	UEVLD	0.791237		100128731	OST4	1.20463
80235	PIGZ	0.791311		8613	PPAP2B	1.20474
101927291	LOC101927291	0.791492		55163	PNPO	1.20484
23303	KIF13B	0.791495		24139	EML2	1.20485
64802	NMNAT1	0.791609		80004	ESRP2	1.20496
11030	RBPMS	0.791706		10293	TRAIP	1.20502
137902	PXDNL	0.791775		9978	RBX1	1.20502
101928988	LOC101928988	0.791779		3772	KCNJ15	1.20505
[truncated: 3,635 more rows]

## Sheet: DS-iPSCs-Neurons
		List of the Top 1% Up-Regulated and Down-regulated Genes in iPSCs and Neurons Derived From Human with DS
Top1% Up-Regulated in Human DS iPSCs				Top1% Down-Regulated in Human DS iPSCs				Top1% Up-Regulated in Human DS Neurons				Top1% Down-Regulated in Human DS Neurons
ENTREZG_ID	Symbol	Ratio DS/Eup		ENTREZG_ID	Symbol	Ratio DS/Eup		ENTREZG_ID	Symbol	Ratio DS/Eup		ENTREZG_ID	Symbol	Ratio DS/Eup
1429	CRYZ	67.5693		4312	MMP1	0.0106904		4826	NNAT	371.847		1412	CRYBA2	0.0144211
127253	TYW3	33.7773		340542	BEX5	0.058628		100128252	ZNF667-AS1	18.1421		340542	BEX5	0.0162611
4826	NNAT	22.0699		10631	POSTN	0.0626888		9120	SLC16A6	12.1992		1411	CRYBA1	0.0207539
100128252	ZNF667-AS1	17.5686		7045	TGFBI	0.0659367		1429	CRYZ	11.9251		1414	CRYBB1	0.0221487
9350	CER1	9.89229		5054	SERPINE1	0.0824791		847	CAT	11.0538		635	BHMT	0.0223209
7276	TTR	7.9813		26585	GREM1	0.0875059		283120	H19	7.43692		1413	CRYBA4	0.0260109
336	APOA2	7.86144		1281	COL3A1	0.0892636		7076	TIMP1	5.51961		1409	CRYAA	0.0371515
147741	ZNF560	7.33448		10234	LRRC17	0.112141		89765	RSPH1	5.48769		140597	TCEAL2	0.054818
8722	CTSF	6.05269		3490	IGFBP7	0.11427		7276	TTR	5.38808		1417	CRYBB3	0.0569308
63934	ZNF667	5.12747		7857	SCG2	0.135075		63934	ZNF667	4.60635		57209	ZNF248	0.0606229
94234	FOXQ1	4.38203		1293	COL6A3	0.138909		63974	NEUROD6	4.31348		1427	CRYGS	0.0626529
847	CAT	4.33157		2	A2M	0.14777		3358	HTR2C	3.54617		116154	PHACTR3	0.068348
8123	PWAR5	4.02079		1960	EGR3	0.157649		153643	FAM81B	3.50358		92196	DAPL1	0.0818532
55655	NLRP2	3.85571		4319	MMP10	0.160764		10874	NMU	3.48402		28986	MAGEH1	0.0884798
6261	RYR1	3.56846		1959	EGR2	0.175004		335	APOA1	3.31447		220202	ATOH7	0.0940089
2627	GATA6	3.43648		5806	PTX3	0.182907		127253	TYW3	3.28286		1410	CRYAB	0.124641
285401	LINC00698	3.21052		2919	CXCL1	0.197955		152756	FAM218A	3.28008		220	ALDH1A3	0.138852
157627	LINC00599	3.13228		5327	PLAT	0.198727		257177	C1orf192	3.22469		84460	ZMAT1	0.147086
79915	ATAD5	3.03613		1958	EGR1	0.202586		201456	FBXO15	3.21609		51142	CHCHD2	0.150902
54541	DDIT4	3.02306		152573	SHISA3	0.211952		5570	PKIB	3.20667		4990	SIX6	0.156972
84870	RSPO3	3.02266		347689	SOX2-OT	0.212523		51710	ZNF44	3.00526		283514	SIAH3	0.162084
335	APOA1	2.9968		140597	TCEAL2	0.216763		79727	LIN28A	2.9735		150568	LINC01102	0.20102
8209	C21orf33	2.86456		9077	DIRAS3	0.23878		118491	TTC18	2.94516		1545	CYP1B1	0.210908
391712	TRIM61	2.79969		8187	ZNF239	0.249645		139221	MUM1L1	2.9164		6096	RORB	0.217763
7076	TIMP1	2.78353		4502	MT2A	0.256105		92565	FANK1	2.87224		3982	LIM2	0.223592
7031	TFF1	2.78044		1745	DLX1	0.258711		284390	ZNF763	2.80577		7587	ZNF37A	0.225406
94104	PAXBP1	2.76748		3804	KIR2DL3	0.267009		85395	FAM207A	2.7768		84709	MGARP	0.239857
7044	LEFTY2	2.7531		9023	CH25H	0.272823		400713	ZNF880	2.73102		1124	CHN2	0.259169
3223	HOXC6	2.71143		4852	NPY	0.288522		268	AMH	2.72946		8187	ZNF239	0.275168
11198	SUPT16H	2.7063		6347	CCL2	0.291128		57561	ARRDC3	2.72592		1749	DLX5	0.277477
54757	FAM20A	2.68456		2012	EMP1	0.30657		23213	SULF1	2.71688		1420	CRYGC	0.282677
55039	TRMT12	2.6559		574036	SERTAD4-AS1	0.308576		2040	STOM	2.69853		158880	USP51	0.289449
3655	ITGA6	2.64454		645682	POU5F1P4	0.309197		150274	HSCB	2.67304		1415	CRYBB2	0.300551
57116	ZNF695	2.62333		3642	INSM1	0.309385		84525	HOPX	2.62899		5265	SERPINA1	0.301577
145447	ABHD12B	2.61132		115908	CTHRC1	0.326616		5121	PCP4	2.54137		23040	MYT1L	0.302054
150	ADRA2A	2.57506		1848	DUSP6	0.328233		83657	DYNLRB2	2.53806		827	CAPN6	0.329322
283120	H19	2.57291		1295	COL8A1	0.331111		163051	ZNF709	2.5238		463	ZFHX3	0.337142
5837	PYGM	2.49658		419	ART3	0.336139		11197	WIF1	2.49416		1638	DCT	0.337775
8797	TNFRSF10A	2.49404		400680	LINC00664	0.346016		79973	ZNF442	2.48731		4602	MYB	0.338619
83729	INHBE	2.46932		9586	CREB5	0.347551		55039	TRMT12	2.47359		350	APOH	0.3406
6330	SCN4B	2.45816		64123	ELTD1	0.349483		4224	MEP1A	2.46912		55711	FAR2	0.342414
57007	ACKR3	2.45138		1289	COL5A1	0.352384		285175	UNC80	2.46731		6490	PMEL	0.345528
59272	ACE2	2.44071		347902	AMIGO2	0.36019		70	ACTC1	2.43481		317761	C14orf39	0.346835
9056	SLC7A7	2.4385		84691	FAM71F1	0.361725		6450	SH3BGR	2.37165		4036	LRP2	0.346847
268	AMH	2.40924		1961	EGR4	0.362001		56261	GPCPD1	2.34216		26578	OSTF1	0.34765
2150	F2RL1	2.40155		23764	MAFF	0.362071		8722	CTSF	2.33396		22915	MMRN1	0.351766
100131187	TSTD1	2.39882		100885775	BANCR	0.36408		124935	SLC43A2	2.30684		340252	ZNF680	0.355645
10628	TXNIP	2.36958		8544	PIR	0.372247		654790	PCP4L1	2.28292		4062	LY6H	0.367365
100996702	LOC100996702	2.3527		9582	APOBEC3B	0.37428		100996694	LOC100996694	2.2809		1750	DLX6	0.368397
56660	KCNK12	2.35189		258010	SVIP	0.374782		2537	IFI6	2.25913		431707	LHX8	0.369478
4973	OLR1	2.33907		55630	SLC39A4	0.377635		6285	S100B	2.25587		84189	SLITRK6	0.377882
3815	KIT	2.32988		22864	R3HDM2	0.378564		100506433	LINC00648	2.23651		29888	STRN4	0.383711
8614	STC2	2.31875		342926	ZNF677	0.378666		84221	SPATC1L	2.22185		4745	NELL1	0.388464
8334	HIST1H2AC	2.31481		29114	TAGLN3	0.378815		54102	CLIC6	2.21986		6326	SCN2A	0.392202
64284	RAB17	2.3141		6591	SNAI2	0.380798		80781	COL18A1	2.21013		2561	GABRB2	0.395361
147657	ZNF480	2.28881		207107	SFTA1P	0.382347		113691	TUBA3FP	2.19825		400680	LINC00664	0.396111
2290	FOXG1	2.27984		11013	TMSB15A	0.384885		154075	SAMD3	2.18445		3294	HSD17B2	0.397333
5950	RBP4	2.27295		79870	BAALC	0.385198		2139	EYA2	2.18245		793	CALB1	0.398918
92745	SLC38A5	2.2635		6863	TAC1	0.393655		115908	CTHRC1	2.17474		5458	POU4F2	0.399937
3487	IGFBP4	2.24874		2669	GEM	0.396143		3490	IGFBP7	2.1738		2266	FGG	0.400652
51663	ZFR	2.22514		7262	PHLDA2	0.402104		8334	HIST1H2AC	2.17065		10382	TUBB4A	0.402741
3249	HPN	2.21778		23237	ARC	0.404823		9459	ARHGEF6	2.15385		23089	PEG10	0.404911
8773	SNAP23	2.21042		28984	RGCC	0.404871		79088	ZNF426	2.15203		54112	GPR88	0.405758
116135	LRRC3B	2.20364		59	ACTA2	0.408877		4885	NPTX2	2.1435		197	AHSG	0.414799
375287	RBM43	2.19961		1195	CLK1	0.410131		10631	POSTN	2.14167		340146	SLC35D3	0.417069
4879	NPPB	2.19805		11211	FZD10	0.410249		54816	ZNF280D	2.14128		54715	RBFOX1	0.418359
642852	LOC642852	2.19782		1301	COL11A1	0.41406		25890	ABI3BP	2.13523		57337	SENP7	0.425965
10842	PPP1R17	2.19619		57552	NCEH1	0.419711		100132074	FOXO6	2.12891		6423	SFRP2	0.426062
7357	UGCG	2.19537		7041	TGFB1I1	0.421859		5764	PTN	2.12071		147381	CBLN2	0.427201
283431	GAS2L3	2.19062		858	CAV2	0.425468		150084	IGSF5	2.11151		345	APOC3	0.430131
284071	C17orf104	2.18505		8870	IER3	0.426723		113675	SDSL	2.10516		2554	GABRA1	0.432691
675	BRCA2	2.18313		201283	AMZ2P1	0.429395		2913	GRM3	2.10444		259	AMBP	0.433671
7079	TIMP4	2.17486		343069	HNRNPCL1	0.430041		126068	ZNF441	2.10304		203111	C8orf47	0.435314
221044	UCMA	2.16209		26032	SUSD5	0.43022		389023	DPP10-AS1	2.10146		56899	ANKS1B	0.435635
28951	TRIB2	2.16204		7130	TNFAIP6	0.430686		2286	FKBP2	2.10052		1995	ELAVL3	0.435869
7404	UTY	2.15987		150967	PKI55	0.432028		221074	SLC39A12	2.08819		152926	PPM1K	0.442531
10344	CCL26	2.15531		11010	GLIPR1	0.433877		57153	SLC44A2	2.07635		220382	FAM181B	0.443374
57466	SCAF4	2.15481		56126	PCDHB10	0.434864		54795	TRPM4	2.06931		25806	VAX2	0.446956
5033	P4HA1	2.15426		57209	ZNF248	0.435873		30061	SLC40A1	2.06266		29103	DNAJC15	0.453634
7113	TMPRSS2	2.14274		85480	TSLP	0.437552		4807	NHLH1	2.06239		51337	THEM6	0.453739
202781	PAXIP1-AS1	2.13076		7779	SLC30A1	0.437552		374946	DRAXIN	2.05383		4256	MGP	0.454401
5822	PWP2	2.12569		285203	EOGT	0.438942		374887	YJEFN3	2.05049		11098	PRSS23	0.455444
154796	AMOT	2.12111		10512	SEMA3C	0.440781		56683	C21orf59	2.04257		5368	PNOC	0.462328
5116	PCNT	2.11764		3956	LGALS1	0.441835		10964	IFI44L	2.04093		165530	CLEC4F	0.46488
221806	VWDE	2.11737		399959	MIR100HG	0.44278		400242	DICER1-AS1	2.01306		51083	GAL	0.469819
57146	TMEM159	2.1119		91353	IGLL3P	0.445598		11211	FZD10	2.00854		170261	ZCCHC12	0.472042
54103	GSAP	2.10834		79971	WLS	0.449876		100131187	TSTD1	2.00416		8277	TKTL1	0.473046
23522	KAT6B	2.10641		219790	RTKN2	0.450708		84267	C9orf64	1.99208		525	ATP6V1B1	0.473891
84851	TRIM52	2.10452		253639	ZNF620	0.451286		22795	NID2	1.98467		170691	ADAMTS17	0.474182
60	ACTB	2.10384		84288	EFCAB2	0.453562		7545	ZIC1	1.9845		129684	CNTNAP5	0.474729
53827	FXYD5	2.09714		5100	PCDH8	0.454032		3956	LGALS1	1.98167		4693	NDP	0.475552
79176	FBXL15	2.09318		5328	PLAU	0.459115		27319	BHLHE22	1.98164		1746	DLX2	0.476684
54800	KLHL24	2.09274		2963	GTF2F2	0.459525		65983	GRAMD3	1.9729		100507321	ERVK13-1	0.478996
7368	UGT8	2.0854		72	ACTG2	0.462361		3300	DNAJB2	1.97202		1404	HAPLN1	0.479653
5265	SERPINA1	2.07866		7071	KLF10	0.465521		10346	TRIM22	1.95106		9378	NRXN1	0.480136
114044	MCM3AP-AS1	2.06827		306	ANXA3	0.466663		158798	AKAP14	1.94978		408263	FNDC9	0.481869
1620	BRINP1	2.06563		3212	HOXB2	0.467124		133690	CAPSL	1.94664		26996	GPR160	0.482695
4144	MAT2A	2.06223		7587	ZNF37A	0.468344		3588	IL10RB	1.94568		324	APC	0.48316
7700	ZNF141	2.05022		10966	RAB40B	0.472922		150	ADRA2A	1.93965		55619	DOCK10	0.486493
3845	KRAS	2.04432		1294	COL7A1	0.474472		168544	ZNF467	1.93885		129607	CMPK2	0.487206
1025	CDK9	2.04176		2810	SFN	0.475902		347744	C6orf52	1.93604		429	ASCL1	0.487548
11019	LIAS	2.03605		56132	PCDHB3	0.476061		100505894	TMEM161B-AS1	1.93583		2572	GAD2	0.489306
2244	FGB	2.03081		1277	COL1A1	0.476677		253639	ZNF620	1.93347		64848	YTHDC2	0.490462
79843	FAM124B	2.02387		220992	ZNF485	0.477665		54148	MRPL39	1.92375		440311	LOC440311	0.492248
100505876	CEBPZ-AS1	2.02232		6646	SOAT1	0.477909		3489	IGFBP6	1.92312		4922	NTS	0.494876
2058	EPRS	2.01564		153733	CCDC112	0.478491		53820	RIPPLY3	1.92275		101927314	LOC101927314	0.495722
81606	LBH	2.01438		28638	TRBC2	0.480564		54857	GDPD2	1.92097		7306	TYRP1	0.501551
10959	TMED2	2.01168		3371	TNC	0.481823		5822	PWP2	1.91313		8775	NAPA	0.506559
196394	AMN1	2.00651		857	CAV1	0.48225		84791	LINC00467	1.91035		83699	SH3BGRL2	0.508461
80339	PNPLA3	1.99949		27031	NPHP3	0.483045		135154	C6orf57	1.90687		10512	SEMA3C	0.51214
7014	TERF2	1.99931		3725	JUN	0.483401		84795	PYROXD2	1.90299		1462	VCAN	0.513709
4258	MGST2	1.99635		389136	VGLL3	0.486137		54059	YBEY	1.90083		22943	DKK1	0.515161
84709	MGARP	1.99563		3398	ID2	0.486397		150381	LOC150381	1.89836		2047	EPHB1	0.521333
6857	SYT1	1.99328		266743	NPAS4	0.486581		131076	CCDC58	1.89389		3046	HBE1	0.521572
64332	NFKBIZ	1.99271		3781	KCNN2	0.487573		283212	KLHL35	1.88965		60	ACTB	0.521617
8433	UTF1	1.98813		84620	ST6GAL2	0.487725		3958	LGALS3	1.88679		26002	MOXD1	0.521686
347475	CCDC160	1.98581		2297	FOXD1	0.489965		100129794	SLC25A21-AS1	1.88499		84206	MEX3B	0.524168
3291	HSD11B2	1.97666		26035	GLCE	0.491629		1649	DDIT3	1.88319		407975	MIR17HG	0.526339
9028	RHBDL1	1.97657		10438	C1D	0.493089		220963	SLC16A9	1.88218		6690	SPINK1	0.528141
79957	PAQR6	1.97517		10398	MYL9	0.495545		7857	SCG2	1.8802		6529	SLC6A1	0.528323
79746	ECHDC3	1.96662		56122	PCDHB14	0.496169		101928521	LOC101928521	1.87567		171392	ZNF675	0.528329
724102	SNHG4	1.96626		3280	HES1	0.497646		5367	PMCH	1.87156		137970	UNC5D	0.529843
4838	NODAL	1.96389		387082	SUMO4	0.498031		9510	ADAMTS1	1.86424		185	AGTR1	0.530041
79887	PLBD1	1.95551		5454	POU3F2	0.500016		201626	PDE12	1.86298		1879	EBF1	0.530718
7267	TTC3	1.95322		116984	ARAP2	0.502232		84851	TRIM52	1.85601		8558	CDK10	0.531906
57134	MAN1C1	1.94955		8061	FOSL1	0.502609		419	ART3	1.85526		64577	ALDH8A1	0.53234
1469	CST1	1.94793		6876	TAGLN	0.502846		85016	C11orf70	1.85454		54899	PXK	0.533655
216	ALDH1A1	1.94693		28986	MAGEH1	0.503854		4781	NFIB	1.85427		6507	SLC1A3	0.534152
26050	SLITRK5	1.94145		80212	CCDC92	0.50412		100506013	LOC100506013	1.85203		3978	LIG1	0.536447
101926996	LOC101926996	1.93198		5396	PRRX1	0.504473		4312	MMP1	1.84759		7852	CXCR4	0.539521
259282	BOD1L1	1.92512		2913	GRM3	0.505511		3912	LAMB1	1.84473		220992	ZNF485	0.53968
139411	PTCHD1	1.92152		10587	TXNRD2	0.505522		54093	SETD4	1.83678		11281	POU6F2	0.540051
158228	FAM201A	1.91703		2014	EMP3	0.506572		388507	ZNF788	1.83323		170825	GSX2	0.541273
285025	CCDC141	1.90945		1416	CRYBB2P1	0.510616		219539	YPEL4	1.82972		89795	NAV3	0.541322
23612	PHLDA3	1.9092		91624	NEXN	0.511137		29104	N6AMT1	1.81955		4061	LY6E	0.541577
57722	IGDCC4	1.90507		8470	SORBS2	0.511306		151827	LRRC34	1.81664		23596	OPN3	0.542311
5196	PF4	1.90209		4907	NT5E	0.51165		5152	PDE9A	1.81087		10590	SCGN	0.544372
1476	CSTB	1.89923		840	CASP7	0.511965		307	ANXA4	1.79518		9369	NRXN3	0.544642
4935	GPR143	1.89913		122060	SLAIN1	0.513566		64714	PDIA2	1.79498		11279	KLF8	0.544836
3791	KDR	1.89364		1844	DUSP2	0.515093		5354	PLP1	1.7925		221120	ALKBH3	0.545946
26233	FBXL6	1.89308		22998	LIMCH1	0.515589		1476	CSTB	1.79116		4124	MAN2A1	0.547073
54020	SLC37A1	1.89099		7291	TWIST1	0.516868		100287896	LOC100287896	1.79054		2845	GPR22	0.547402
113251	LARP4	1.88618		4487	MSX1	0.51704		11000	SLC27A3	1.78926		4081	MAB21L1	0.547675
9555	H2AFY	1.8819		4494	MT1F	0.517652		126820	WDR63	1.78897		998	CDC42	0.548965
30061	SLC40A1	1.88125		6374	CXCL5	0.517848		388336	SHISA6	1.78869		101929724	LOC101929724	0.55169
255738	PCSK9	1.87984		9015	TAF1A	0.518932		2719	GPC3	1.78855		257194	NEGR1	0.551801
5652	PRSS8	1.87721		51142	CHCHD2	0.519428		10263	CDK2AP2	1.78726		55638	SYBU	0.554657
8291	DYSF	1.87538		8601	RGS20	0.520051		8548	BLZF1	1.78647		23647	ARFIP2	0.55504
10235	RASGRP2	1.86799		140609	NEK7	0.521012		153572	IRX2	1.78634		23424	TDRD7	0.555847
378938	MALAT1	1.86616		55212	BBS7	0.522479		58494	JAM2	1.78366		23440	OTP	0.556382
101060391	LOC101060391	1.86518		57717	PCDHB16	0.52319		100505761	LOC100505761	1.77765		213	ALB	0.559799
29761	USP25	1.86095		7545	ZIC1	0.52357		100288152	LOC100288152	1.77299		5142	PDE4B	0.562105
1525	CXADR	1.85684		1278	COL1A2	0.524976		10519	CIB1	1.77176		1804	DPP6	0.564521
11000	SLC27A3	1.85521		145389	SLC38A6	0.526011		2272	FHIT	1.77002		54811	ZNF562	0.564732
150135	LINC00479	1.8552		124739	USP43	0.526456		8614	STC2	1.76978		646113	LINC00643	0.564759
5584	PRKCI	1.85432		2353	FOS	0.527557		80303	EFHD1	1.76962		4004	LMO1	0.566491
57082	CASC5	1.85275		389072	PLEKHM3	0.527838		59342	SCPEP1	1.76688		134430	WDR36	0.567029
23198	PSME4	1.85135		23179	RGL1	0.52863		760	CA2	1.76567		6935	ZEB1	0.567442
5587	PRKD1	1.84881		100506844	LOC100506844	0.528856		255743	NPNT	1.76396		3159	HMGA1	0.568165
25960	GPR124	1.84842		100131211	TMEM194B	0.53033		92293	TMEM132C	1.76073		5229	PGGT1B	0.568321
89	ACTN3	1.84813		112937	GLB1L3	0.535011		57134	MAN1C1	1.75955		3670	ISL1	0.568598
80315	CPEB4	1.84595		4061	LY6E	0.535053		5308	PITX2	1.75913		79915	ATAD5	0.568683
7106	TSPAN4	1.84223		4837	NNMT	0.535521		10069	RWDD2B	1.75792		6228	RPS23	0.569397
2266	FGG	1.84212		22822	PHLDA1	0.535661		4147	MATN2	1.75758		72	ACTG2	0.570836
4297	KMT2A	1.84047		3213	HOXB3	0.535754		256691	MAMDC2	1.75728		7425	VGF	0.570848
523	ATP6V1A	1.83954		10020	GNE	0.536223		57795	BRINP2	1.75596		1009	CDH11	0.576085
3751	KCND2	1.83578		3624	INHBA	0.536776		146845	WDR16	1.75465		100506012	PPP5D1	0.576196
153469	JAKMIP2-AS1	1.83369		100505946	LOC100505946	0.539849		6453	ITSN1	1.753		7447	VSNL1	0.576399
84343	HPS3	1.83224		145567	TTC7B	0.541277		5211	PFKL	1.75172		51339	DACT1	0.578016
547	KIF1A	1.83108		7057	THBS1	0.542009		8568	RRP1	1.75125		150297	C22orf42	0.578838
57530	CGN	1.83015		10769	PLK2	0.542236		64094	SMOC2	1.74933		7042	TGFB2	0.583258
757	TMEM50B	1.82748		3400	ID4	0.542945		2954	GSTZ1	1.74909		91316	GUSBP11	0.584221
7447	VSNL1	1.82707		112464	PRKCDBP	0.54372		3625	INHBB	1.74905		26575	RGS17	0.584933
10678	B3GNT2	1.82671		196	AHR	0.544018		84688	C9orf24	1.74899		2566	GABRG2	0.585336
978	CDA	1.82507		55319	TMA16	0.545913		1465	CSRP1	1.7466		23352	UBR4	0.586041
100131564	LOC100131564	1.82335		6372	CXCL6	0.546215		138255	C9orf135	1.7463		2273	FHL1	0.586291
5152	PDE9A	1.82311		166929	SGMS2	0.547072		7327	UBE2G2	1.74534		2290	FOXG1	0.587178
94240	EPSTI1	1.82179		827	CAPN6	0.547198		342908	ZNF404	1.74435		80152	CENPT	0.587391
10312	TCIRG1	1.82129		100507436	MICA	0.547436		390205	LRRC10B	1.73899		90594	ZNF439	0.588625
80312	TET1	1.82028		1004	CDH6	0.547482		100506627	DCDC5	1.7382		100506274	LOC100506274	0.589422
26015	RPAP1	1.81978		8404	SPARCL1	0.547864		84870	RSPO3	1.73095		253970	SFTA3	0.590363
2618	GART	1.81958		55166	CENPQ	0.548827		6281	S100A10	1.72637		27164	SALL3	0.591167
9424	KCNK6	1.81948		2069	EREG	0.549098		400120	SERTM1	1.72564		58155	PTBP2	0.591887
11138	TBC1D8	1.81932		301	ANXA1	0.549151		128153	SPATA17	1.7233		167691	LCA5	0.59308
3017	HIST1H2BD	1.81628		54065	SMIM11	0.549612		51330	TNFRSF12A	1.71704		10100	TSPAN2	0.59312
65260	SELRC1	1.8151		4318	MMP9	0.550059		100506922	LOC100506922	1.71491		84899	TMTC4	0.593252
10600	USP16	1.81419		85015	USP45	0.551037		57677	ZFP14	1.7134		26115	TANC2	0.59382
1463	NCAN	1.81052		147923	ZNF420	0.55113		53346	TM6SF1	1.71328		404217	CTXN1	0.594329
6478	SIAH2	1.80753		23241	PACS2	0.551585		25777	SUN2	1.71207		2556	GABRA3	0.594609
23568	ARL2BP	1.80739		169270	ZNF596	0.55211		25849	PARM1	1.71093		1646	AKR1C2	0.594736
5376	PMP22	1.80711		79192	IRX1	0.553169		55733	HHAT	1.71082		6863	TAC1	0.595465
5090	PBX3	1.80597		83932	SPRTN	0.554503		1525	CXADR	1.70881		4858	NOVA2	0.595488
90378	SAMD1	1.80494		286097	MICU3	0.554866		4494	MT1F	1.70831		4137	MAPT	0.596567
83539	CHST9	1.80379		1264	CNN1	0.556483		1051	CEBPB	1.70756		1072	CFL1	0.596687
653483	MLLT4-AS1	1.79869		1618	DAZL	0.556777		7064	THOP1	1.70521		129804	FBLN7	0.597105
23566	LPAR3	1.79676		51276	ZNF571	0.557932		10169	SERF2	1.70326		216	ALDH1A1	0.597205

## Sheet: DS-Cerebellum-Cerebrum
		List of the Top 1% Up-Regulated and Down-regulated Genes in the Post-mortem Cerebrum and Cerebellum of Fetuses with DS
Top1% Up-Regulated in the Cerebellum of Human Fetuses With DS				Top1% Down-Regulated in the Cerebellum of Human Fetuses With DS				Top1% Up-Regulated in the Cerebrum of Human Fetuses With DS				Top1% Down-Regulated in the Cerebrum of Human Fetuses With DS
ENTREZG_ID	Symbol	Ratio DS/Eup		ENTREZG_ID	Symbol	Ratio DS/Eup		ENTREZG_ID	Symbol	Ratio DS/Eup		ENTREZG_ID	Symbol	Ratio DS/Eup
10586	MAB21L2	2.68215		1281	COL3A1	0.156009		4747	NEFL	2.47333		4886	NPY1R	0.382845
140578	CHODL	2.50649		1293	COL6A3	0.181212		6662	SOX9	2.11658		3048	HBG2	0.403168
57084	SLC17A6	2.29272		7276	TTR	0.185764		7485	WRB	1.96291		6588	SLN	0.456178
4155	MBP	2.03552		1278	COL1A2	0.199178		6647	SOD1	1.94204		1281	COL3A1	0.513975
5375	PMP2	2.02234		2348	FOLR1	0.224309		5179	PENK	1.93023		1293	COL6A3	0.523307
1381	CRABP1	2.00602		5176	SERPINF1	0.228095		23576	DDAH1	1.90614		1278	COL1A2	0.553685
9578	CDC42BPB	1.96989		5730	PTGDS	0.265448		522	ATP5J	1.89265		55885	LMO3	0.566561
8624	PSMG1	1.85353		26266	SLC13A4	0.39332		5445	PON2	1.88497		1984	EIF5A	0.576306
7447	VSNL1	1.84829		1277	COL1A1	0.403976		4852	NPY	1.88344		5730	PTGDS	0.579083
10769	PLK2	1.82589		5168	ENPP2	0.404334		2697	GJA1	1.87341		6723	SRM	0.581787
4504	MT3	1.81565		302	ANXA2	0.406651		10600	USP16	1.83985		3881	KRT31	0.587285
4915	NTRK2	1.80667		22795	NID2	0.40667		754	PTTG1IP	1.81511		4929	NR4A2	0.595372
29980	DONSON	1.7895		760	CA2	0.436515		57084	SLC17A6	1.78088		1592	CYP26A1	0.597871
7485	WRB	1.78297		3490	IGFBP7	0.441916		6696	SPP1	1.75501		55351	STK32B	0.623759
347	APOD	1.76986		81035	COLEC12	0.446531		26046	LTN1	1.7266		84809	CROCCP2	0.631273
2020	EN2	1.69815		1306	COL15A1	0.459419		3400	ID4	1.72352		1466	CSRP2	0.644645
10382	TUBB4A	1.68222		5348	FXYD1	0.460294		51299	NRN1	1.70971		8842	PROM1	0.646722
1471	CST3	1.62815		10581	IFITM2	0.46615		9946	CRYZL1	1.70346		55079	FEZF2	0.649163
3304	HSPA1B	1.62274		25928	SOSTDC1	0.467224		4023	LPL	1.68733		388796	SNHG17	0.68454
9946	CRYZL1	1.6226		4969	OGN	0.477268		64759	TNS3	1.68241		3671	ISLR	0.69707
4685	NCAM2	1.61911		10631	POSTN	0.479201		539	ATP5O	1.68115		6387	CXCL12	0.698447
43	ACHE	1.61024		4487	MSX1	0.485601		5764	PTN	1.65286		81539	SLC38A1	0.698762
794	CALB2	1.60614		2353	FOS	0.486853		8613	PPAP2B	1.64895		6712	SPTBN2	0.702204
4744	NEFH	1.60607		1832	DSP	0.494114		23515	MORC3	1.63864		6595	SMARCA2	0.706932
8382	NME5	1.59266		6387	CXCL12	0.495515		1476	CSTB	1.638		56475	RPRM	0.708803
4212	MEIS2	1.59065		56944	OLFML3	0.500755		56683	C21orf59	1.63379		2353	FOS	0.710169
6844	VAMP2	1.59022		9411	ARHGAP29	0.500793		26227	PHGDH	1.62881		1124	CHN2	0.711304
1524	CX3CR1	1.58964		1009	CDH11	0.522256		4741	NEFM	1.62613		10716	TBR1	0.712359
28673	TRAV12-2	1.58605		3671	ISLR	0.531934		5121	PCP4	1.62252		2137	EXTL3	0.713145
478	ATP1A3	1.5827		7644	ZNF91	0.542103		2670	GFAP	1.6178		5947	RBP1	0.713985
55153	SDAD1	1.56596		4060	LUM	0.547376		5152	PDE9A	1.61101		9760	TOX	0.714984
55885	LMO3	1.5622		79887	PLBD1	0.554513		6990	DYNLT3	1.60135		55068	ENOX1	0.716474
445	ASS1	1.56184		5919	RARRES2	0.555342		10950	BTG3	1.59975		5334	PLCL1	0.717646
1476	CSTB	1.55314		10234	LRRC17	0.55656		567	B2M	1.5965		259217	HSPA12A	0.721939
4821	NKX2-2	1.55087		4811	NID1	0.561765		3107	HLA-C	1.58767		1843	DUSP1	0.722775
79144	PPDPF	1.54922		6696	SPP1	0.564519		6678	SPARC	1.58203		54873	PALMD	0.723661
116987	AGAP1	1.54198		84809	CROCCP2	0.568617		5579	PRKCB	1.58074		23768	FLRT2	0.724538
57468	SLC12A5	1.54146		3048	HBG2	0.581495		1622	DBI	1.57687		56259	CTNNBL1	0.724989
11341	SCRG1	1.53998		2872	MKNK2	0.586564		10549	PRDX4	1.57115		80339	PNPLA3	0.73066
8507	ENC1	1.53671		3912	LAMB1	0.588665		4478	MSN	1.56169		11131	CAPN11	0.732289
7018	TF	1.52677		8519	IFITM1	0.589896		5066	PAM	1.55928		7503	XIST	0.734288
50632	CALY	1.52246		3043	HBB	0.598559		3397	ID1	1.55623		758	MPPED1	0.734326
56521	DNAJC12	1.51858		55851	PSENEN	0.60063		6782	HSPA13	1.54791		64919	BCL11B	0.735954
539	ATP5O	1.50243		51082	POLR1D	0.608257		5797	PTPRM	1.53639		19	ABCA1	0.737011
1822	ATN1	1.49946		2309	FOXO3	0.613938		57348	TTYH1	1.53181		79633	FAT4	0.737224
2840	GPR17	1.49748		9709	HERPUD1	0.615076		4502	MT2A	1.52615		57007	ACKR3	0.737506
3773	KCNJ16	1.49126		6529	SLC6A1	0.615264		9980	DOPEY2	1.51934		302	ANXA2	0.740841
58189	WFDC1	1.48772		6414	SEPP1	0.615383		3371	TNC	1.51698		23240	KIAA0922	0.742637
5354	PLP1	1.48745		869	CBLN1	0.621251		2628	GATM	1.51676		1052	CEBPD	0.742908
11031	RAB31	1.4857		5118	PCOLCE	0.624419		2878	GPX3	1.51673		9705	ST18	0.744139
6853	SYN1	1.47807		3646	EIF3E	0.624593		84747	UNC119B	1.51227		55294	FBXW7	0.747844
9900	SV2A	1.47742		23657	SLC7A11	0.625705		23022	PALLD	1.51064		1600	DAB1	0.748609
8566	PDXK	1.47438		23768	FLRT2	0.635047		51065	RPS27L	1.50843		5362	PLXNA2	0.751338
8506	CNTNAP1	1.45632		63917	GALNT11	0.636059		10178	TENM1	1.50667		5800	PTPRO	0.753198
6709	SPTAN1	1.45392		387082	SUMO4	0.639861		11222	MRPL3	1.50455		1846	DUSP4	0.756422
4974	OMG	1.45248		1003	CDH5	0.641759		1525	CXADR	1.50262		63973	NEUROG2	0.757187
808	CALM3	1.45216		3708	ITPR1	0.643158		757	TMEM50B	1.49788		6585	SLIT1	0.759078
80152	CENPT	1.4465		358	AQP1	0.64741		29081	METTL5	1.48766		1306	COL15A1	0.759772
80164	PRR36	1.44034		1289	COL5A1	0.647616		114908	TMEM123	1.48648		4760	NEUROD1	0.76229
163	AP2B1	1.43368		10627	MYL12A	0.647898		11341	SCRG1	1.48434		149111	CNIH3	0.763273
5270	SERPINE2	1.43204		10549	PRDX4	0.649369		3490	IGFBP7	1.48433		8835	SOCS2	0.763791
5906	RAP1A	1.42596		9705	ST18	0.649541		2882	GPX7	1.48363		3708	ITPR1	0.764786
26012	NSMF	1.42375		7123	CLEC3B	0.650056		308	ANXA5	1.48299		65012	SLC26A10	0.76997
754	PTTG1IP	1.42359		7162	TPBG	0.65028		84525	HOPX	1.48015		80034	CSRNP3	0.770508
26046	LTN1	1.42212		1601	DAB2	0.650803		23312	DMXL2	1.47488		79969	ATAT1	0.770648
1759	DNM1	1.41717		23627	PRND	0.652306		6507	SLC1A3	1.4748		3802	KIR2DL1	0.770899
51227	PIGP	1.41531		4062	LY6H	0.652987		481	ATP1B1	1.47151		157627	LINC00599	0.772149
51157	ZNF580	1.41432		63974	NEUROD6	0.660043		51144	HSD17B12	1.47024		1183	CLCN4	0.772418
8175	SF3A2	1.41264		1272	CNTN1	0.660225		55914	ERBB2IP	1.46863		23543	RBFOX2	0.772915
11076	TPPP	1.40984		5297	PI4KA	0.662309		2560	GABRB1	1.46415		6503	SLA	0.773074
6014	RIT2	1.40876		55714	TENM3	0.66394		5286	PIK3C2A	1.46374		3880	KRT19	0.774825
79957	PAQR6	1.40655		5501	PPP1CC	0.664158		4005	LMO2	1.46328		51082	POLR1D	0.775135
79171	RBM42	1.40485		1346	COX7A1	0.664544		6000	RGS7	1.46111		57109	REXO4	0.777817
6881	TAF10	1.4042		3053	SERPIND1	0.6646		51227	PIGP	1.46084		3398	ID2	0.777911
25966	C2CD2	1.40377		2619	GAS1	0.665048		55353	LAPTM4B	1.46044		8859	STK19	0.77882
9258	MFHAS1	1.39834		793	CALB1	0.665207		351	APP	1.45824		1198	CLK3	0.779647
7267	TTC3	1.39673		9741	LAPTM4A	0.666115		6612	SUMO3	1.45712		1277	COL1A1	0.78013
4922	NTS	1.39088		3115	HLA-DPB1	0.666201		22903	BTBD3	1.45684		1850	DUSP8	0.780828
3169	FOXA1	1.38962		4698	NDUFA5	0.670185		4267	CD99	1.45662		57016	AKR1B10	0.781134
8204	NRIP1	1.3866		7122	CLDN5	0.670553		4698	NDUFA5	1.45138		566	AZU1	0.781468
23500	DAAM2	1.38621		2335	FN1	0.672299		1524	CX3CR1	1.45063		27434	POLM	0.78199
9143	SYNGR3	1.38581		55353	LAPTM4B	0.673102		4735	37500	1.4494		440560	PRAMEF11	0.782428
27344	PCSK1N	1.38297		6876	TAGLN	0.673254		5654	HTRA1	1.44692		445	ASS1	0.782743
1780	DYNC1I1	1.38037		1984	EIF5A	0.673802		11076	TPPP	1.44394		79948	LPPR3	0.783005
10734	STAG3	1.37714		11167	FSTL1	0.673998		55745	AP5M1	1.44053		7625	ZNF74	0.783076
53822	FXYD7	1.37145		28969	BZW2	0.674682		55790	CSGALNACT1	1.43702		10628	TXNIP	0.783186
101929060	LOC101929060	1.37131		23394	ADNP	0.67603		3032	HADHB	1.43465		2254	FGF9	0.784537
7058	THBS2	1.36993		2296	FOXC1	0.676298		6742	SSBP1	1.43451		1579	CYP4A11	0.784738
55790	CSGALNACT1	1.36915		3015	H2AFZ	0.680269		2	A2M	1.43213		9079	LDB2	0.785735
2019	EN1	1.36222		3148	HMGB2	0.681651		9805	SCRN1	1.42827		4597	MVD	0.787894
84525	HOPX	1.3604		1634	DCN	0.682685		28984	RGCC	1.428		114	ADCY8	0.788221
6284	S100A13	1.35741		6605	SMARCE1	0.686101		10651	MTX2	1.42776		8336	HIST1H2AM	0.789773
8424	BBOX1	1.34533		55082	ARGLU1	0.687608		5274	SERPINI1	1.42304		1816	DRD5	0.790022
80741	LY6G5C	1.34469		65265	C8orf33	0.688585		477	ATP1A2	1.4205		100996433	#N/A	0.790503
230	ALDOC	1.34363		7818	DAP3	0.689639		29980	DONSON	1.42015		773	CACNA1A	0.792544
2560	GABRB1	1.3431		84159	ARID5B	0.690337		114088	TRIM9	1.42001		1244	ABCC2	0.793543
4886	NPY1R	1.34294		4081	MAB21L1	0.692829		7267	TTC3	1.41641		2257	FGF12	0.794243
3897	L1CAM	1.34218		1454	CSNK1E	0.693658		138046	RALYL	1.41502		51237	MZB1	0.795874
3429	IFI27	1.33909		23285	KIAA1107	0.694466		10694	CCT8	1.41469		10656	KHDRBS3	0.796453
3625	INHBB	1.33897		3915	LAMC1	0.694658		9355	LHX2	1.41454		1634	DCN	0.798183
22891	ZNF365	1.33774		57214	CEMIP	0.695432		1036	CDO1	1.41359		6880	TAF9	0.799067
8613	PPAP2B	1.33548		79625	NDNF	0.695769		8618	CADPS	1.41213		3043	HBB	0.799289
23148	NACAD	1.33429		29883	CNOT7	0.695843		4885	NPTX2	1.41019		23043	TNIK	0.799301
6508	SLC4A3	1.33429		22856	CHSY1	0.696411		3208	HPCA	1.40861		60681	FKBP10	0.799629
4338	MOCS2	1.33266		862	RUNX1T1	0.696785		29127	RACGAP1	1.40803		6666	SOX12	0.799855
55799	CACNA2D3	1.33099		7547	ZIC3	0.697405		404672	GTF2H5	1.40801		814	CAMK4	0.801716
2036	EPB41L1	1.33062		10186	LHFP	0.697738		6882	TAF11	1.40617		9376	SLC22A8	0.801767
10656	KHDRBS3	1.33046		10398	MYL9	0.699991		793	CALB1	1.40472		293	SLC25A6	0.802351
11127	KIF3A	1.33005		5947	RBP1	0.700994		1191	CLU	1.40439		1268	CNR1	0.803994
79583	TMEM231	1.3297		2192	FBLN1	0.701543		10234	LRRC17	1.40424		3697	ITIH1	0.804234
283876	LINC00921	1.3297		10054	UBA2	0.702116		653784	MZT2A	1.40218		25891	PAMR1	0.804697
54020	SLC37A1	1.32953		6670	SP3	0.70326		4780	NFE2L2	1.40161		2264	FGFR4	0.804721
4747	NEFL	1.32908		97	ACYP1	0.7034		10975	UQCR11	1.40126		2352	FOLR3	0.805087
51673	TPPP3	1.32876		56034	PDGFC	0.704702		51444	RNF138	1.40113		2782	GNB1	0.805742
10439	OLFM1	1.32523		58477	SRPRB	0.705222		5270	SERPINE2	1.40021		56955	MEPE	0.805766
6647	SOD1	1.32462		5420	PODXL	0.706715		54453	RIN2	1.3995		25822	DNAJB5	0.806087
6299	SALL1	1.32451		7168	TPM1	0.708153		8566	PDXK	1.39946		5260	PHKG1	0.80664
2550	GABBR1	1.3241		6738	TROVE2	0.709484		3429	IFI27	1.39703		1417	CRYBB3	0.807244
183	AGT	1.32369		51696	HECA	0.709543		8803	SUCLA2	1.39559		56107	PCDHGA9	0.808035
361	AQP4	1.32169		3975	LHX1	0.710558		11170	FAM107A	1.39492		7038	TG	0.80918
2246	FGF1	1.32158		6664	SOX11	0.711365		28951	TRIB2	1.39222		23518	R3HDM1	0.809597

## Sheet: Ts1Cje-Ts65Dn-Dp16 Mice
			List of the Top 1% Up-Regulated and Down-regulated Genes in the Embryonic Day 15.5 of Ts1Cje, Ts65Dn and Dp16 Mouse Model of DS
Top1% Up-Regulated in the Ts1Cje E15.5 Embryonic Brain					Top1% Down-Regulated in the Ts1Cje E15.5 Embryonic Brain					Top1% Up-Regulated in the Ts65Dn E15.5 Embryonic Brain					Top1% Down-Regulated in the Ts65Dn E15.5 Embryonic Brain					Top1% Up-Regulated in the Dp16 E15.5 Embryonic Brain					Top1% Down-Regulated in the Dp16 E15.5 Embryonic Brain
ENTREZG_ID	Symbol	Ratio Ts1Cje/WT	Log2 Ratio		ENTREZG_ID	Symbol	Ratio Ts1Cje/WT	Log2 Ratio		ENTREZG_ID	Symbol	Ratio Ts65Dn/WT	Log2 Ratio		ENTREZG_ID	Symbol	Ratio Ts65Dn/WT	Log2 Ratio		ENTREZG_ID	Symbol	Ratio Dp16/WT	Log2 Ratio		ENTREZG_ID	Symbol	Ratio Dp16/WT	Log2 Ratio
26908	Eif2s3y	34.2359	5.09744		213742	Xist	0.013112	-6.25297		22290	Uty	19.0439	4.25126		213742	Xist	0.0072067	-7.11645		21419	Tfap2b	6.28023	2.65082		100503803	Gm17434	0.624095	-0.680163
22290	Uty	12.5561	3.65032		11989	Slc7a3	0.294092	-1.76566		26900	Ddx3y	17.7862	4.15269		668725	Mrgpra9	0.38925	-1.36123		387246	Mirlet7c-1	3.52648	1.81823		667952	Gm8894	0.640116	-0.643595
26900	Ddx3y	9.98922	3.32037		668662	Gm9292	0.52057	-0.941836		26908	Eif2s3y	15.1316	3.9195		320845	A230056P14Rik	0.44264	-1.17579		387229	Mir99a	3.01211	1.59078		77134	Hnrnpa0	0.646528	-0.629215
13411	Dnahc11	9.56253	3.25739		17768	Mthfd2	0.528312	-0.920538		20592	Kdm5d	10.815	3.43497		654472	Gm12070	0.566525	-0.819788		100042514	Sprr2a3	1.93115	0.949462		66043	Atp5d	0.651438	-0.6183
20592	Kdm5d	8.84436	3.14476		20750	Spp1	0.542408	-0.882549		21419	Tfap2b	9.67999	3.27501		380795	Ighg3	0.572678	-0.804205		23937	Mab21l2	1.90283	0.928148		76308	Rab1b	0.653111	-0.6146
15129	Hbb-b1	2.25419	1.17261		69065	Chac1	0.566843	-0.818979		433100	AA388235	3.94158	1.97877		19215	Ptgds	0.573594	-0.801899		404235	Mrgpra5	1.7803	0.83212		77407	Rab35	0.654465	-0.611611
668825	Gm13931	1.69778	0.763649		27053	Asns	0.572289	-0.805185		21350	Tal2	3.69051	1.88382		14867	Gstm6	0.614399	-0.702752		14462	Gata3	1.7689	0.822851		53970	Rfx5	0.658846	-0.601986
100217456	Snord53	1.65911	0.730408		230784	Sesn2	0.576357	-0.794966		18996	Pou4f1	3.23031	1.69167		18125	Nos1	0.627569	-0.672155		100040213	Gm2666	1.74139	0.800241		68939	Rasl11b	0.658969	-0.601718
11656	Alas2	1.56035	0.641867		329502	Pla2g4e	0.607342	-0.71942		14462	Gata3	3.03974	1.60395		243755	Slc13a4	0.629462	-0.667808		17968	Ncam2	1.7304	0.791109		70458	2610318N02Rik	0.660279	-0.598853
100040213	Gm2666	1.54793	0.630343		110454	Ly6a	0.612173	-0.707989		23937	Mab21l2	2.85078	1.51136		264895	Acsf2	0.639745	-0.644432		100038909	Gm14548	1.72697	0.788247		620078	C130026I21Rik	0.665229	-0.588078
20655	Sod1	1.52309	0.606999		19872	Rny1	0.626377	-0.674897		13799	En2	2.30348	1.20382		19944	Rpl29	0.639853	-0.644188		666532	Gm13139	1.72679	0.788093		74747	Ddit4	0.665306	-0.58791
13185	Dscr3	1.48191	0.567463		627280	Vmn1r90	0.642591	-0.638027		320671	D130079A08Rik	2.29495	1.19846		12628	Cfh	0.647079	-0.627985		69797	1600029I14Rik	1.72472	0.78636		170461	Stard6	0.667082	-0.584063
665317	Gm7582	1.46819	0.554035		14664	Slc6a9	0.644991	-0.632649		17921	Myo7a	2.19318	1.13302		100502859	Mrgprx3-ps	0.652394	-0.616185		100125586	Vmn2r2	1.70255	0.767696		11781	Ap4m1	0.670226	-0.577281
15567	Slc6a4	1.44941	0.535464		320910	Itgb8	0.657971	-0.603905		18505	Pax3	2.1464	1.10192		258227	Olfr1418	0.65266	-0.615597		100038537	Gm16503	1.6795	0.748031		17252	Rdh11	0.671721	-0.574065
26559	Hunk	1.41716	0.503007		27267	Cars	0.676564	-0.563702		100038596	Gm10435	2.11441	1.08025		20708	Serpinb6b	0.665428	-0.587646		384813	Gm5346	1.66432	0.734934		100039489	Hmgn2-ps1	0.674545	-0.568014
110749	Chaf1b	1.40063	0.486077		11829	Aqp4	0.691971	-0.531216		20429	Shox2	2.0955	1.06729		258989	Olfr457	0.680526	-0.555279		66541	Immp1l	1.66274	0.733564		100217454	Snord37	0.676325	-0.564211
93871	Brwd1	1.39982	0.485237		55963	Slc1a4	0.695331	-0.524228		93702	Pcdhgb5	2.03951	1.02822		170461	Stard6	0.681173	-0.553907		258989	Olfr457	1.64108	0.714648		16832	Ldhb	0.676739	-0.563329
20658	Son	1.39749	0.482834		628268	Igkv2-109	0.705362	-0.503565		13593	Ebf3	2.02955	1.02116		76455	2310067E19Rik	0.68456	-0.546751		13508	Dscam	1.62939	0.704336		74954	4930503E14Rik	0.684257	-0.547389
60364	Donson	1.39519	0.480462		13685	Eif4ebp1	0.709969	-0.494171		21418	Tfap2a	2.02558	1.01834		66161	Pop4	0.688944	-0.537541		436002	Olfr243	1.59677	0.675156		102115	Dohh	0.685519	-0.544731
626391	Zfp951	1.38712	0.472098		17067	Ly6c1	0.713896	-0.486215		16898	Rps2	1.95856	0.969795		100502908	Gm12034	0.693502	-0.528028		385138	BC061237	1.59054	0.669517		77626	Smpd4	0.687197	-0.541204
67367	Gcfc1	1.38629	0.471231		217951	Tmem196	0.717408	-0.479134		17116	Mab21l1	1.87748	0.908796		13132	Dab2	0.696157	-0.522516		77994	2810055G20Rik	1.57941	0.659388		19719	Rfng	0.692491	-0.530133
228482	Arhgap11a	1.38579	0.470706		11606	Agt	0.71858	-0.47678		226896	Tfap2d	1.82331	0.866561		17533	Mrc1	0.696508	-0.521789		83380	Prp2	1.57696	0.657144		100040232	Gm9791	0.694736	-0.525464
75801	4930447C04Rik	1.38484	0.469723		382686	3110053B16Rik	0.725779	-0.462398		668178	Mettl7a3	1.77519	0.827971		258218	Olfr102	0.697369	-0.520006		30940	Usp25	1.56978	0.650562		77038	Arfgap2	0.694902	-0.525118
16551	Kif11	1.3847	0.469573		11911	Atf4	0.727555	-0.458871		330096	Shisa3	1.76352	0.818461		100038914	Gm16387	0.701198	-0.512106		544748	Olfr765	1.56833	0.649226		232187	Smyd5	0.696455	-0.521897
14450	Gart	1.37972	0.464381		433003	Gm5481	0.738138	-0.438037		93703	Pcdhgb6	1.76097	0.816367		50779	Rgs6	0.702646	-0.50913		723892	Mir100	1.55765	0.639375		235044	BC018242	0.696746	-0.521296
77975	Tmem50b	1.37183	0.456106		114672	1700007E05Rik	0.741821	-0.430857		20669	Sox14	1.6888	0.755995		22228	Ucp2	0.704083	-0.506183		67367	Gcfc1	1.55404	0.636028		12497	Entpd6	0.697832	-0.519049
53881	Slc5a3	1.36671	0.450704		22294	Uxt	0.755823	-0.403881		233637	Gm4887	1.68786	0.755199		56739	Rec8	0.704484	-0.505361		29848	Olfr29-ps1	1.54821	0.630598		208194	Exog	0.697951	-0.518802
56088	Psmg1	1.35005	0.433018		54376	Cacng3	0.758365	-0.399035		241118	Accn4	1.67956	0.748082		100502704	Gm19331	0.711487	-0.49109		791352	Gm9930	1.54355	0.62625		67674	Trmt112	0.700371	-0.513808
13508	Dscam	1.34839	0.431238		100043194	Sult2a2	0.76064	-0.394714		258629	Olfr1487	1.67809	0.746816		382686	3110053B16Rik	0.712541	-0.488955		195531	Gm13152	1.54195	0.624759		30052	Pcsk1n	0.701187	-0.51213
15975	Ifnar1	1.34784	0.430649		20539	Slc7a5	0.760946	-0.394134		104382	Barhl2	1.66272	0.733548		108735	Sft2d2	0.712699	-0.488635		667476	Trav8d-1	1.52999	0.613524		29859	Sult4a1	0.703158	-0.508078
70028	Dopey2	1.34571	0.428368		404235	Mrgpra5	0.77016	-0.37677		13592	Ebf2	1.64878	0.721397		735278	Mir701	0.713919	-0.486167		258315	Olfr767	1.52147	0.605462		71691	Pnmal1	0.703256	-0.507877
22017	Tpmt	1.34287	0.425315		627967	Gm6816	0.771019	-0.375163		636177	Rhox4f	1.64295	0.716292		114332	Lyve1	0.714926	-0.484135		276865	Olfr1371	1.51904	0.603164		100502859	Mrgprx3-ps	0.703707	-0.506953
16443	Itsn1	1.34264	0.425069		19395	Rasgrp2	0.771239	-0.374751		360198	Hist1h3a	1.63479	0.709104		30785	Cttnbp2	0.716963	-0.480029		258064	Olfr316	1.51744	0.601638		68666	Svop	0.704086	-0.506176
338467	Morc3	1.3419	0.424278		11987	Slc7a1	0.773337	-0.370831		20618	Sncg	1.60999	0.687051		433031	Olfr194	0.717565	-0.478819		735281	Mir297b	1.51131	0.595804		226971	Plekhb2	0.705522	-0.503236
67712	Slc25a37	1.33172	0.413295		93709	Pcdhga1	0.773483	-0.370559		114871	Psg28	1.59921	0.677359		15129	Hbb-b1	0.722717	-0.468498		17138	Magea2	1.51106	0.595559		723936	Mir411	0.705849	-0.502568
100310813	Snora16a	1.32798	0.409235		625068	Vmn2r84	0.773662	-0.370225		633640	Gm7120	1.59485	0.673419		11922	Neurod6	0.724995	-0.463958		74112	Usp16	1.50354	0.588361		22384	Eif4h	0.706954	-0.500311
217653	Mis18bp1	1.32648	0.407604		216188	Aldh1l2	0.780777	-0.357018		636752	Igkv4-62	1.58234	0.662057		53970	Rfx5	0.72566	-0.462635		338467	Morc3	1.50055	0.585488		13660	Ehd1	0.708789	-0.496571
66578	Mis18a	1.32599	0.407073		56454	Aldh18a1	0.782362	-0.354092		67374	Jam2	1.57567	0.655965		18032	Nfix	0.727654	-0.458675		78913	Ltn1	1.49865	0.583668		94214	Spock2	0.708821	-0.496506
74645	Fam46c	1.3198	0.400321		216443	Mars	0.782908	-0.353085		258668	Olfr823	1.55919	0.640793		18295	Ogn	0.729304	-0.455408		723890	Mir181b-1	1.4951	0.580243		268860	Abat	0.710008	-0.494093
28080	Atp5o	1.31912	0.39957		20856	Stc2	0.784986	-0.349262		258992	Olfr1494	1.54918	0.631505		21923	Tnc	0.730169	-0.453698		667550	Igkv10-94	1.48792	0.573299		235604	Camkv	0.711453	-0.49116
207932	Urb1	1.31745	0.397746		108037	Shmt2	0.786855	-0.345831		16869	Lhx1	1.54911	0.631441		13190	Dct	0.7341	-0.445952		23968	Nlrp5	1.48619	0.57162		330171	Kctd10	0.7117	-0.490658
66609	Cryzl1	1.31662	0.396838		258329	Olfr135	0.793024	-0.334563		100042057	Gm3643	1.54771	0.630135		258242	Olfr955	0.738965	-0.436421		100124344	Traj44	1.48559	0.571041		100302592	Snord14a	0.712401	-0.489239
211484	Tsga10	1.30968	0.389218		66425	Pcp4l1	0.793495	-0.333707		100126434	Trgj4	1.53703	0.620143		209378	Itih5	0.739278	-0.435811		723820	Mir196b	1.48409	0.569578		76792	2410131K14Rik	0.713564	-0.486885
12408	Cbr1	1.3083	0.38769		320145	Sp8	0.793947	-0.332885		242509	Bnc2	1.50821	0.592838		19771	Rlbp1	0.741155	-0.432153		13593	Ebf3	1.48255	0.568085		26373	Clcn7	0.713856	-0.486294
15976	Ifnar2	1.30772	0.387049		384514	Igkv4-57-1	0.796537	-0.328186		16372	Irx2	1.50358	0.588399		69574	Cmbl	0.742035	-0.430441		320671	D130079A08Rik	1.48118	0.566749		107271	Yars	0.71509	-0.483803
54720	Rcan1	1.30428	0.383259		100038596	Gm10435	0.797671	-0.326135		239659	C1ql4	1.49877	0.58378		110558	H2-Q9	0.745111	-0.424473		18546	Pcp4	1.47437	0.5601		11803	Aplp1	0.716163	-0.48164
14867	Gstm6	1.30418	0.383141		259116	Olfr559	0.798657	-0.324352		546487	Olfr766	1.4956	0.58072		110612	Iglv2	0.745524	-0.423674		387244	Mirlet7a-1	1.47313	0.558886		668661	2410002F23Rik	0.716603	-0.480753
67985	Ssxb1	1.30219	0.380939		20688	Sp4	0.798658	-0.32435		18424	Otx2	1.49521	0.580346		667550	Igkv10-94	0.745554	-0.423615		546770	Olfr1175-ps	1.47209	0.557867		330485	Tmem145	0.716738	-0.480482
237246	BC022960	1.29994	0.378446		53970	Rfx5	0.800165	-0.321631		195531	Gm13152	1.49503	0.580171		66448	Mrpl20	0.745663	-0.423404		100126434	Trgj4	1.47186	0.55764		13638	Efna3	0.71712	-0.479714
207781	C2cd2	1.29938	0.377828		234734	Aars	0.800272	-0.321438		18509	Pax7	1.48968	0.575002		723967	Mir9-2	0.746485	-0.421815		544763	Hbq1b	1.46823	0.554082		20597	Smpd1	0.718601	-0.476738
319172	Hist1h2ab	1.29728	0.375488		69430	1700048O20Rik	0.801289	-0.319606		66496	Ppdpf	1.4752	0.560914		237886	Slfn9	0.746581	-0.421629		20658	Son	1.46819	0.554042		74342	Lrrtm1	0.719257	-0.47542
75317	4930547N16Rik	1.29049	0.367915		19944	Rpl29	0.802072	-0.318196		69797	1600029I14Rik	1.46992	0.555737		18124	Nr4a3	0.749796	-0.415429		100124467	Mir568	1.46655	0.552422		26934	Racgap1	0.719878	-0.474176
14934	Gypa	1.28947	0.366779		20302	Ccl3	0.80403	-0.314679		21823	Th	1.4681	0.553948		12843	Col1a2	0.751045	-0.413029		320586	A630089N07Rik	1.46576	0.551648		100042069	Gm15210	0.720113	-0.473704
104015	Synj1	1.28809	0.365233		382156	Fbxw22	0.805788	-0.311528		16873	Lhx5	1.4577	0.543689		67896	Ccdc80	0.751707	-0.411758		71898	Apol9b	1.46361	0.549531		100303746	Snora20	0.720577	-0.472776
246738	Dnajc28	1.28118	0.357475		94060	Lce3c	0.806204	-0.310784		625281	Gm6570	1.45468	0.540702		18186	Nrp1	0.752181	-0.410848		54150	Rdh7	1.46259	0.548527		28106	D17Wsu104e	0.7207	-0.472529
66442	Spc25	1.27969	0.355791		70223	Nars	0.806481	-0.310288		93688	Klhl1	1.45334	0.539371		723934	Mir376b	0.752487	-0.410261		269094	D730002M21Rik	1.45944	0.545417		71971	Zswim1	0.722312	-0.469305
69713	Pin4	1.27943	0.355504		433492	Bpifb9b	0.808305	-0.307028		60364	Donson	1.45059	0.53664		18214	Ddr2	0.75297	-0.409336		93871	Brwd1	1.45884	0.544817		100756	Usp30	0.723634	-0.466667
208595	Gm9897	1.27887	0.354875		97908	Hist1h3g	0.808474	-0.306727		69430	1700048O20Rik	1.44937	0.535427		14412	Slc6a13	0.753028	-0.409225		100124452	Mir598	1.45728	0.543276		319586	Celf5	0.723768	-0.466402
51944	D2Ertd750e	1.2724	0.347552		258444	Olfr694	0.808706	-0.306312		223970	Rmi2	1.44237	0.528442		93723	Pcdhga11	0.753085	-0.409115		66578	Mis18a	1.45446	0.540488		11676	Aldoc	0.723873	-0.466192
545874	Vmn2r25	1.27226	0.347392		64011	Nrgn	0.812286	-0.299941		20465	Sim2	1.44103	0.527098		66425	Pcp4l1	0.753539	-0.408245		626854	Gm6712	1.45303	0.539067		622052	Gm6280	0.724034	-0.46587
15980	Ifngr2	1.27146	0.346489		93716	Pcdhga8	0.812326	-0.299869		14725	Lrp2	1.44074	0.52681		212712	Satb2	0.754275	-0.406838		100041379	Gm13242	1.45271	0.53875		214240	Disp2	0.724082	-0.465775
77908	9230113P08Rik	1.27018	0.345032		258477	Olfr197	0.813058	-0.29857		170788	Crb1	1.43023	0.516244		384622	Gm5331	0.756434	-0.402714		16155	Il10rb	1.45062	0.53667		668092	Gm8973	0.72443	-0.465082
110789	Gpr98	1.26886	0.343535		75033	Mei4	0.814402	-0.296186		258771	Olfr473	1.42685	0.512829		23967	Osr1	0.756569	-0.402457		243881	Cyp2b23	1.44909	0.535149		11669	Aldh2	0.724542	-0.464859
209195	Clic6	1.2683	0.342901		27226	Pla2g7	0.814686	-0.295685		16876	Lhx9	1.42545	0.511416		433968	Gm5566	0.75769	-0.40032		723902	Mir7-1	1.44797	0.534033		69309	Slc16a13	0.725466	-0.463021
121022	Mrps6	1.26653	0.34088		258361	Olfr495	0.817506	-0.290699		53318	Pdlim3	1.42354	0.509485		79560	Ublcp1	0.757726	-0.400252		245405	Gm4987	1.44264	0.528712		27211	Snord35a	0.726107	-0.461746
15951	Ifi204	1.26641	0.340747		105148	Iars	0.817532	-0.290653		54720	Rcan1	1.4209	0.506809		13136	Cd55	0.757899	-0.399923		387132	Ssxb2	1.44141	0.527483		15939	Ier5	0.726373	-0.461218
71988	Esco2	1.26627	0.340582		64209	Herpud1	0.818449	-0.289035		15132	Hbb-bh1	1.41908	0.504954		21944	Tnfsf12	0.75854	-0.398703		58865	Tdh	1.43976	0.525824		100217427	Snord52	0.726373	-0.461217
15366	Hmmr	1.26341	0.337324		100302565	Snord68	0.819745	-0.286753		668662	Gm9292	1.4186	0.504471		667865	Igkv6-17	0.759381	-0.397105		110786	Iglc2	1.43895	0.525021		223726	Mpped1	0.726786	-0.460397
224432	Scaf4	1.26181	0.335497		320024	Nceh1	0.820111	-0.286109		321007	Serac1	1.41532	0.501129		16956	Lpl	0.760402	-0.395166		723967	Mir9-2	1.43809	0.524153		208638	Slc25a38	0.727317	-0.459343
71446	Wrb	1.2599	0.333304		66141	Ifitm3	0.821271	-0.28407		77975	Tmem50b	1.4142	0.499983		18399	Slc22a6	0.762959	-0.390322		217653	Mis18bp1	1.43691	0.522974		98766	Ubac1	0.727746	-0.458493
72745	Tmem161b	1.25924	0.332552		22228	Ucp2	0.824071	-0.27916		330581	Vmn2r69	1.41163	0.497361		654810	D630032N06Rik	0.764378	-0.387642		667977	Gm8909	1.43589	0.521948		27883	D16H22S680E	0.728289	-0.457416
636752	Igkv4-62	1.25724	0.330261		751522	Mir495	0.824889	-0.277729		15126	Hba-x	1.40696	0.492581		18071	Nhlh1	0.76451	-0.387393		330096	Shisa3	1.42825	0.514249		19944	Rpl29	0.728657	-0.456688
20877	Aurkb	1.25383	0.326339		110558	H2-Q9	0.825184	-0.277213		207781	C2cd2	1.40436	0.489908		17750	Mt2	0.764871	-0.386712		394433	Ugt1a5	1.42631	0.512284		83669	Wdr6	0.728666	-0.45667
12235	Bub1	1.25377	0.326268		66589	Ube2v1	0.825196	-0.277192		71446	Wrb	1.40298	0.488496		15902	Id2	0.76497	-0.386526		15135	Hbb-y	1.42626	0.512238		140904	Caln1	0.72923	-0.455555
12571	Cdk6	1.25269	0.325029		93701	Pcdhgb4	0.82723	-0.27364		382275	Gm5168	1.40064	0.486086		56544	Vmn2r1	0.765531	-0.385467		433801	Gm13212	1.42531	0.511277		13033	Ctsd	0.729289	-0.455438
353208	Zfp931	1.2522	0.324469		404316	Olfr403	0.827693	-0.272832		11438	Chrna4	1.39946	0.484867		67405	Nts	0.766622	-0.383414		60364	Donson	1.425	0.510965		97484	Cog8	0.729532	-0.454957
11431	Acp1	1.25028	0.322248		93710	Pcdhga2	0.827737	-0.272755		121022	Mrps6	1.39817	0.483539		217262	Abca9	0.766886	-0.382917		723827	Mir221	1.42326	0.509199		213742	Xist	0.729819	-0.454389
12316	Aspm	1.25027	0.322243		330627	Trim66	0.827795	-0.272655		104015	Synj1	1.39703	0.482363		14234	Foxc2	0.768363	-0.380141		54607	Socs6	1.42135	0.507257		14870	Gstp1	0.729936	-0.454158
216343	Tph2	1.24574	0.317002		723933	Mir369	0.828495	-0.271435		100502887	Olfr331	1.39655	0.481865		170744	Tlr8	0.768512	-0.379861		629383	Gm6969	1.42033	0.506225		94044	Bcl2l13	0.730775	-0.452501
100217424	Snord38a	1.24559	0.316825		17254	Slc3a2	0.828563	-0.271317		13185	Dscr3	1.39566	0.480945		791346	Gm10118	0.76891	-0.379114		723929	Mir325	1.41471	0.500506		16480	Jup	0.730889	-0.452276
19201	Pstpip2	1.2439	0.314873		70727	Rasgef1a	0.829168	-0.270264		14461	Gata2	1.39516	0.480432		108024	Igkv6-20	0.769015	-0.378917		18689	Phxr4	1.40933	0.495012		67115	Rpl14	0.731149	-0.451764
100126434	Trgj4	1.24344	0.314333		15135	Hbb-y	0.830029	-0.268767		20112	Rps6ka2	1.39375	0.478977		14619	Gjb2	0.769596	-0.377827		22362	Vpreb1	1.40789	0.493538		387155	Mir137	0.731327	-0.451411
229841	Cenpe	1.24281	0.313608		100041449	Cyp3a59	0.831876	-0.265559		626347	Igkv3-4	1.39118	0.476308		140492	Kcnn2	0.770488	-0.376155		100038587	Gm10278	1.40765	0.493284		13478	Dpagt1	0.732216	-0.449659
227095	Hibch	1.24148	0.312059		14706	Gng4	0.831966	-0.265404		27393	Mrpl39	1.38654	0.471494		18028	Nfib	0.771071	-0.375065		606736	C920009B18Rik	1.40735	0.492983		723934	Mir376b	0.732468	-0.449163
54392	Ncapg	1.24135	0.311913		20702	Serpina1c	0.83269	-0.264148		66931	1700010I14Rik	1.38618	0.471111		14457	Gas7	0.775108	-0.367532		751527	Mir19b-1	1.40725	0.492878		108911	Rcc2	0.732577	-0.448947
100503794	Gm9920	1.23876	0.308892		209027	Pycr1	0.832943	-0.26371		14450	Gart	1.38416	0.469011		16017	Ighg1	0.7752	-0.367359		30054	Rnf17	1.40682	0.492442		30853	Mlf2	0.732939	-0.448234
104383	Rcor2	1.23769	0.30765		240776	Kcnt2	0.834152	-0.261618		15980	Ifngr2	1.38413	0.468979		216616	Efemp1	0.775374	-0.367036		353208	Zfp931	1.40628	0.491881		108660	Rnf187	0.732974	-0.448167
100044509	Gm14378	1.23769	0.307647		105853	Mal2	0.834488	-0.261037		330267	Thsd7a	1.38334	0.468157		258215	Olfr506	0.775897	-0.366063		242509	Bnc2	1.40509	0.490659		72022	Slc35f2	0.733574	-0.446986
93843	Pnck	1.23688	0.306704		353172	Gars	0.834546	-0.260937		15375	Foxa1	1.38201	0.466771		215029	Prl3d3	0.776097	-0.365691		21944	Tnfsf12	1.40476	0.490327		67046	Tbc1d7	0.734399	-0.445364
72973	Fbxo47	1.23587	0.305529		387181	Mir186	0.835977	-0.258465		15484	Hsd11b2	1.38178	0.466527		171248	Vmn1r214	0.777199	-0.363644		723815	Mir128-2	1.40475	0.490313		319152	Hist1h3h	0.735031	-0.444124
215653	Rassf2	1.23464	0.304086		381393	4921509C19Rik	0.83607	-0.258305		66578	Mis18a	1.38107	0.465784		13179	Dcn	0.779075	-0.360167		258292	Olfr446	1.40418	0.489733		54006	Deaf1	0.735115	-0.443958
56334	Tmed2	1.23276	0.301893		72927	Hepacam	0.836358	-0.257807		140477	Dmbx1	1.37604	0.46052		140792	Colec12	0.779709	-0.358992		378466	Gm10033	1.40414	0.489685		192156	Mvd	0.735297	-0.443601
74107	Cep55	1.2324	0.301469		258529	Olfr313	0.836418	-0.257703		20658	Son	1.37439	0.458794		237711	Eml6	0.779948	-0.35855		258042	Olfr487	1.404	0.489542		23945	Mgll	0.735642	-0.442924
546913	Vmn2r22	1.22918	0.297694		13180	Pcbd1	0.836947	-0.256793		406176	Olfr151	1.37406	0.45845		15273	Hivep2	0.780152	-0.358172		382551	Cd300lh	1.40394	0.489477		71780	Isyna1	0.735648	-0.442912
68014	Zwilch	1.22817	0.296508		20195	S100a11	0.836987	-0.256723		54422	Barhl1	1.37151	0.455765		13426	Dync1i1	0.780192	-0.358099		751520	Mir680-3	1.40343	0.488956		110854	Ppp2r4	0.735982	-0.442257
26434	Prnd	1.22816	0.296504		382243	Gm10439	0.839811	-0.251863		12469	Cct8	1.36968	0.453844		546644	Ly6g	0.781492	-0.355696		100038657	7420461P10Rik	1.40101	0.486463		230903	Fbxo44	0.736083	-0.442059
234258	Neil3	1.22792	0.296222		170638	Hpcal4	0.841532	-0.248909		13646	Klk1b22	1.36923	0.45336		67042	Ift27	0.781734	-0.355251		71138	Tmem217	1.40082	0.486267		751529	Mir692-1	0.736391	-0.441456
110948	Hlcs	1.2279	0.296198		77288	9430021M05Rik	0.842767	-0.246794		16373	Irx3	1.3669	0.450905		240638	Slc16a12	0.783326	-0.352315		71623	Krtap5-2	1.40071	0.486161		19771	Rlbp1	0.737314	-0.43965
56176	Pigp	1.2275	0.295725		93699	Pcdhgb1	0.844953	-0.243057		208595	Gm9897	1.36498	0.448875		93712	Pcdhga4	0.783388	-0.352201		55948	Sfn	1.40025	0.485687		329934	Foxo6	0.737892	-0.438519
23872	Ets2	1.22709	0.295241		19871	Rnu73b	0.84546	-0.242192		66609	Cryzl1	1.36381	0.447642		100040260	Gm1862	0.783897	-0.351263		100093700	Gm10400	1.39832	0.483698		18389	Oprl1	0.738152	-0.43801
387155	Mir137	1.22593	0.293875		14226	Fkbp1b	0.845861	-0.241507		399673	Tdpoz2	1.36376	0.447595		100038633	Gm10776	0.784682	-0.34982		636177	Rhox4f	1.3976	0.482955		55963	Slc1a4	0.738202	-0.437913
68001	1110004E09Rik	1.22581	0.293739		381677	Vgf	0.845898	-0.241444		384514	Igkv4-57-1	1.36291	0.446693		387175	Mir15b	0.78483	-0.349548		18997	Pou4f2	1.39566	0.480943		56795	Arl10	0.738699	-0.436941
22171	Tyms	1.22348	0.290996		637898	Vmn2r60	0.845998	-0.241273		67367	Gcfc1	1.36282	0.446592		22045	Trhr	0.785161	-0.34894		434423	Dppa5a	1.39565	0.480932		66494	Prelid1	0.738775	-0.436793
13813	Eomes	1.22247	0.289804		100043123	Gm11710	0.846975	-0.239608		224481	Tfb1m	1.36246	0.446209		22370	Vtn	0.785733	-0.347888		27393	Mrpl39	1.39522	0.480497		66448	Mrpl20	0.740303	-0.433812
668725	Mrgpra9	1.22101	0.288073		258041	Olfr485	0.847218	-0.239195		72368	2310045N01Rik	1.36084	0.444496		546672	Gm5965	0.785828	-0.347714		20709	Serpinb9f	1.39465	0.479899		224617	Tbc1d24	0.740303	-0.433812
109801	Glo1	1.22057	0.287554		259078	Olfr656	0.847234	-0.239168		13195	Ddc	1.35719	0.440625		723892	Mir100	0.786331	-0.346791		104015	Synj1	1.39438	0.479621		66121	Chchd1	0.740313	-0.433794
57431	Dnajc4	1.21791	0.284411		72393	Faim2	0.847307	-0.239044		23984	Pde10a	1.35714	0.440571		20532	Slc3a1	0.786371	-0.346717		723879	Mir503	1.39229	0.477455		23871	Ets1	0.740675	-0.433088
623474	Rad54b	1.21741	0.283814		627569	Vmn2r12	0.848153	-0.237603		64214	Rgs18	1.35608	0.43944		394433	Ugt1a5	0.786764	-0.345997		110920	Hspa13	1.39024	0.475337		22318	Vamp2	0.741021	-0.432414
110094	Phka2	1.21629	0.282485		110960	Tars	0.848362	-0.237248		100503803	Gm17434	1.35597	0.439327		394432	Ugt1a7c	0.7869	-0.345747		394430	Ugt1a10	1.39014	0.475233		102462	Imp3	0.741219	-0.432029
232223	Txnrd3	1.21585	0.281969		546347	Gm5941	0.848745	-0.236597		258505	Olfr97	1.35472	0.437995		210801	Unc5d	0.787494	-0.34466		387175	Mir15b	1.38842	0.473442		193670	Rnf185	0.741374	-0.431726
21973	Top2a	1.21572	0.281808		76681	Trim12a	0.849238	-0.235759		67366	Tmed11	1.34748	0.430261		11475	Acta2	0.787634	-0.344403		210297	Lrch2	1.38768	0.472678		75210	Prr3	0.74146	-0.431559
433466	Jmjd7	1.2148	0.280724		667803	C920025E04Rik	0.849458	-0.235386		257884	Olfr744	1.34676	0.429498		66266	Eapp	0.787824	-0.344055		246084	Defb35	1.38757	0.472565		12568	Cdk5	0.741473	-0.431534
93961	B3galt5	1.21375	0.279472		224756	H2-M1	0.849651	-0.235057		12795	Plk3	1.34517	0.427788		18166	Npy1r	0.789063	-0.341788		140477	Dmbx1	1.38634	0.471276		67603	Dusp6	0.741809	-0.430881
320586	A630089N07Rik	1.21357	0.279261		12565	Cdh9	0.849944	-0.234561		22294	Uxt	1.34511	0.427728		74145	F13a1	0.790036	-0.34001		320913	Trdv2-2	1.38633	0.471276		68401	G6pc3	0.741847	-0.430807
20533	Slc4a1	1.21311	0.278714		14580	Gfap	0.850141	-0.234226		94094	Trim34a	1.34476	0.427353		320705	Bend6	0.790127	-0.339843		67374	Jam2	1.3858	0.470724		26913	Gprin1	0.742151	-0.430216
69668	Ccdc115	1.21202	0.277413		258113	Olfr748	0.850798	-0.233111		70544	Tmem242	1.34436	0.426924		100123473	Trdc	0.790225	-0.339665		15019	H2-Q8	1.38572	0.470633		20974	Syngr3	0.742303	-0.42992
22129	Ttc3	1.21075	0.275895		243616	Slc6a11	0.85084	-0.23304		207932	Urb1	1.3416	0.42395		19378	Aldh1a2	0.790503	-0.339158		387252	Mirlet7f-1	1.38571	0.470625		224619	Traf7	0.742399	-0.429733
100038914	Gm16387	1.20914	0.273977		237694	4932414J04Rik	0.850991	-0.232784		66898	Baiap2l1	1.34084	0.423134		73656	Ms4a6c	0.790899	-0.338435		321015	5330439B14Rik	1.38502	0.469906		54608	Abhd2	0.743303	-0.427978
319167	Hist1h2ag	1.2088	0.273578		16939	Lor	0.851068	-0.232653		239985	Arid1b	1.33853	0.420649		18605	Enpp1	0.791456	-0.337419		544710	Krtap10-10	1.38499	0.46988		233877	Kctd13	0.743428	-0.427735
13548	Dyrk1a	1.20821	0.272872		73719	Lce1c	0.851205	-0.232421		66467	Gtf2h5	1.33781	0.419871		67985	Ssxb1	0.791695	-0.336983		387189	Mir194-1	1.38427	0.469123		22421	Wnt7a	0.743722	-0.427165
14793	Cdca3	1.20494	0.268963		258913	Olfr1377	0.851323	-0.232221		13162	Slc6a3	1.33538	0.417252		93710	Pcdhga2	0.791707	-0.336962		258470	Olfr91	1.38422	0.469071		60613	Kcnq4	0.744352	-0.425944
209737	Kif15	1.20387	0.267678		723858	Mir379	0.851447	-0.232012		94222	Olig3	1.33415	0.415918		20927	Abcc8	0.792838	-0.334902		218921	4930474N05Rik	1.38385	0.468688		245469	Pdzd4	0.744815	-0.425046
319152	Hist1h3h	1.20318	0.266853		17951	Naip5	0.85145	-0.232005		232426	5530400C23Rik	1.33175	0.413328		94064	Mrpl27	0.793951	-0.332878		14390	Gabpa	1.38361	0.468437		67219	Med18	0.744954	-0.424778
12479	Cd1d1	1.20285	0.266462		20630	Snrpc	0.851478	-0.23196		21844	Tiam1	1.33136	0.412906		15476	Hs3st1	0.794001	-0.332787		404737	Iglj1	1.38127	0.465997		328734	Pisd-ps2	0.745213	-0.424275
16522	Kcnj6	1.20268	0.266255		22339	Vegfa	0.851887	-0.231265		28080	Atp5o	1.32993	0.411355		68298	Ncapd2	0.794588	-0.331722		213480	Trav7-6	1.38125	0.465974		13807	Eno2	0.745508	-0.423705
12614	Celsr1	1.20149	0.26483		96957	Tmem62	0.852192	-0.23075		319358	C530047H08Rik	1.32913	0.410485		67968	Ooep	0.794762	-0.331405		68936	Fam165b	1.38119	0.465908		14788	Gpr162	0.745861	-0.423022
319472	9330158H04Rik	1.20149	0.264828		76187	Adhfe1	0.853971	-0.227741		75296	Fgfr1op	1.32762	0.408837		14623	Gjb6	0.795296	-0.330436		259003	Olfr172	1.37872	0.463327		22185	U2af2	0.746319	-0.422135
71878	Fam83d	1.19977	0.262764		433100	AA388235	0.854117	-0.227494		73626	1810009J06Rik	1.32567	0.406726		223726	Mpped1	0.795304	-0.330421		676676	F530104D19Rik	1.37625	0.460737		268822	Adck5	0.746396	-0.421988
258519	Olfr859	1.19926	0.262139		13601	Ecm1	0.854406	-0.227006		75276	Ppp1r1c	1.32174	0.402443		100043040	1110002L01Rik	0.796644	-0.327992		78403	2900041M22Rik	1.37599	0.460467		665255	Vmn2r28	0.74647	-0.421844
791069	Mir301b	1.19924	0.262126		29817	Igfbp7	0.854812	-0.22632		215856	Taar7a	1.32174	0.402436		381651	Gm1045	0.79665	-0.327982		723843	Mir337	1.37532	0.459764		68929	Mospd3	0.74692	-0.420974
60525	Acss2	1.19897	0.261802		406176	Olfr151	0.855235	-0.225608		11820	App	1.32165	0.402337		56744	Pf4	0.796673	-0.327941		257917	Olfr314	1.37468	0.459094		231803	Mepce	0.746947	-0.420922
68549	Sgol2	1.19872	0.2615		100503724	Gm15118	0.855805	-0.224647		677044	Gm10653	1.32096	0.401588		245282	Apol10a	0.796679	-0.327929		14805	Grik1	1.37346	0.457817		71968	Wdr73	0.747005	-0.420811
18669	Abcb1b	1.19747	0.259985		278174	Ssxb3	0.855846	-0.224576		621430	Vmn2r79	1.31753	0.397832		72978	Cnih3	0.796886	-0.327554		791303	Gm10277	1.37279	0.457106		67898	Pef1	0.747436	-0.419978
108907	Nusap1	1.19744	0.259956		107271	Yars	0.856388	-0.223664		328734	Pisd-ps2	1.31693	0.397181		223332	Ranbp3l	0.797079	-0.327206		93883	Pcdhb12	1.37182	0.45609		11769	Ap1s1	0.747464	-0.419925
17279	Melk	1.19733	0.259817		259056	Olfr584	0.856765	-0.223029		17035	Lxn	1.31693	0.397176		14999	H2-DMb1	0.798778	-0.324134		72580	Zufsp	1.3716	0.455865		258668	Olfr823	0.747949	-0.418989
12532	Cdc25c	1.19729	0.259775		74747	Ddit4	0.857071	-0.222514		224454	Zdhhc14	1.31689	0.39713		381570	Oog2	0.799382	-0.323043		50774	Krtap5-1	1.37118	0.455416		213027	Evi5l	0.748013	-0.418865
100302594	Snord14e	1.19722	0.259689		227627	Obp2a	0.857129	-0.222415		13798	En1	1.31679	0.397023		26968	Islr	0.800375	-0.321253		723822	Mir218-1	1.37116	0.4554		71779	March8	0.748084	-0.418728
269951	Idh2	1.19634	0.258631		16859	Lgals9	0.857247	-0.222217		20997	T	1.3163	0.396485		59058	Bhlhe22	0.800879	-0.320344		13162	Slc6a3	1.37081	0.455032		18247	Oaz2	0.748134	-0.418631
17345	Mki67	1.19555	0.25767		52118	Pvr	0.857724	-0.221415		259003	Olfr172	1.31619	0.396363		93717	Pcdhga9	0.801598	-0.31905		667914	Igkv3-12	1.37036	0.454551		20677	Sox4	0.74825	-0.418408
16571	Kif4	1.1953	0.257374		15944	Irgm1	0.857877	-0.221158		11957	Atp5j	1.31616	0.396335		258466	Olfr1261	0.801896	-0.318513		56426	Pdcd10	1.36928	0.453419		13105	Cyp2d9	0.748408	-0.418103
71149	4933413G19Rik	1.19449	0.256393		27280	Phlda3	0.857883	-0.221148		387178	Mir183	1.31516	0.395241		319152	Hist1h3h	0.80236	-0.317679		723850	Mir361	1.36918	0.453308		79044	Mrps34	0.748907	-0.417141
11924	Neurog2	1.19444	0.256334		18619	Penk	0.857952	-0.221031		68936	Fam165b	1.31212	0.391897		20491	Sla	0.802471	-0.31748		56622	Adam21	1.36874	0.452846		330581	Vmn2r69	0.749184	-0.416608
70099	Smc4	1.19376	0.25551		258036	Olfr198	0.858015	-0.220925		21416	Tcf7l2	1.31132	0.391017		233870	Tufm	0.802683	-0.317098		213068	Tmem71	1.36845	0.452544		74104	Abcb6	0.749424	-0.416145
80838	Hist1h1a	1.19074	0.251863		57780	Fxyd7	0.858033	-0.220896		258960	Olfr171	1.31126	0.390954		105445	Dock9	0.802692	-0.317082		387161	Mir143	1.36748	0.451525		72029	Cnpy3	0.749821	-0.415381
114604	Prdm15	1.18961	0.250494		69717	Gm10499	0.858355	-0.220353		74112	Usp16	1.31126	0.39095		13813	Eomes	0.802884	-0.316736		654810	D630032N06Rik	1.36684	0.450848		80283	Abtb1	0.749824	-0.415377
11600	Angpt1	1.18748	0.247901		21380	Tbx1	0.858484	-0.220137		14998	H2-DMa	1.31067	0.39031		17110	Lyz1	0.803475	-0.315675		73532	1700080E11Rik	1.36672	0.450717		59028	Rcl1	0.750032	-0.414975
12442	Ccnb2	1.18698	0.247296		384009	Glipr2	0.858684	-0.219801		14170	Fgf15	1.3095	0.389018		100503605	Beta-s	0.803856	-0.314991		723958	Mir196a-2	1.36613	0.450095		69654	Dctn2	0.750062	-0.414919
404337	Olfr1383	1.18657	0.2468		70291	2510049J12Rik	0.859746	-0.218018		12013	Bach1	1.30916	0.388642		14745	Lpar1	0.803929	-0.31486		258055	Olfr524	1.36612	0.450086		66461	Ptpmt1	0.750241	-0.414575
57810	Cdon	1.18615	0.246292		258759	Olfr1408	0.86116	-0.215647		78913	Ltn1	1.30579	0.38492		632793	Vmn1r204	0.803999	-0.314734		66609	Cryzl1	1.36598	0.449934		72552	Hsdl1	0.750272	-0.414515
56175	Bace2	1.18615	0.246287		723857	Mir377	0.861403	-0.21524		434040	Igkv8-28	1.30537	0.384458		76681	Trim12a	0.80403	-0.31468		257881	Olfr205	1.3657	0.449643		100217428	Snord57	0.750992	-0.41313
103511	Fam26e	1.18489	0.244756		69642	Mlip	0.862244	-0.213833		56088	Psmg1	1.30455	0.383556		546981	Vmn2r75	0.804171	-0.314426		387176	Mir181a-2	1.3653	0.449223		107702	Rnh1	0.751097	-0.412928
100038371	Zfp389	1.18363	0.243215		100040220	Gm9892	0.863278	-0.212103		780960	Ighv8-12	1.30354	0.382433		100503971	Gm3468	0.80448	-0.313871		58206	Zbtb32	1.36387	0.447702		19339	Rab3a	0.751564	-0.412032
68024	Hist1h2bc	1.18304	0.242504		93722	Pcdhga10	0.863572	-0.211612		15379	Onecut1	1.30264	0.381439		236604	Pisd-ps1	0.804837	-0.313231		387236	Mir125b-1	1.36303	0.446816		19337	Rab33a	0.751648	-0.411871
84035	Kremen1	1.18252	0.241867		19711	Resp18	0.864784	-0.209589		13508	Dscam	1.30179	0.380495		20315	Cxcl12	0.805792	-0.311521		751545	Mir505	1.36277	0.446544		231807	BC037034	0.751832	-0.411517
20135	Rrm2	1.18251	0.241848		258020	Olfr213	0.864937	-0.209333		545874	Vmn2r25	1.30111	0.379738		100554	AA792892	0.806325	-0.310567		258069	Olfr787	1.36136	0.445046		66193	Pithd1	0.752472	-0.410291
109652	Acy1	1.18235	0.241659		229949	Ak5	0.865977	-0.207599		15497	Hsd3b6	1.30088	0.379493		18417	Cldn11	0.806623	-0.310034		258764	Olfr1099	1.36082	0.444477		74325	Cltb	0.752569	-0.410105
18546	Pcp4	1.18201	0.241239		23968	Nlrp5	0.866314	-0.207039		57257	Vav3	1.30007	0.378594		74665	Lrrc48	0.806685	-0.309922		16522	Kcnj6	1.36074	0.444389		545384	BC094916	0.752722	-0.409812
16155	Il10rb	1.18181	0.240999		258963	Olfr539	0.866335	-0.207004		93871	Brwd1	1.29914	0.377557		213389	Prdm9	0.807196	-0.309008		216453	Rdh19	1.35982	0.443417		17192	Mbd3	0.753017	-0.409246
100040322	3830408C21Rik	1.18082	0.239793		18424	Otx2	0.866647	-0.206484		81010	Vmn1r172	1.29817	0.376481		53945	Slc40a1	0.807243	-0.308925		67120	Ttc14	1.35963	0.443211		50909	C1ra	0.753202	-0.408891
76815	Calcoco2	1.18023	0.239064		234159	Gm4889	0.866739	-0.20633		622222	Vmn1r175	1.29611	0.374183		380928	Lmo7	0.807338	-0.308755		330513	Gm5114	1.35854	0.442054		100043771	Gm10651	0.753216	-0.408864
258989	Olfr457	1.17871	0.237212		101544	Zfp575	0.866918	-0.206032		18994	Pou3f4	1.29479	0.37272		69352	Necab1	0.80744	-0.308573		671003	Gm9513	1.3585	0.442016		625249	Gpx4	0.753682	-0.407972
71687	Tmem25	1.17832	0.236737		50722	Dkkl1	0.86718	-0.205597		353371	Oxct2b	1.29462	0.37253		239408	Tmem74	0.808083	-0.307425		73233	Zfp942	1.3584	0.441911		69900	Mfsd11	0.753734	-0.407872
320528	Vps13c	1.17708	0.235218		16639	Klra8	0.867487	-0.205087		329509	1810024B03Rik	1.29226	0.369897		109620	Dsp	0.808389	-0.306878		258928	Olfr477	1.35837	0.441873		237868	Sarm1	0.753996	-0.407371
15452	Hprt	1.175	0.232663		258265	Olfr1333	0.8675	-0.205065		98582	Khdc1b	1.2896	0.366922		258304	Olfr498	0.808675	-0.306368		723957	Mir194-2	1.35798	0.441467		104175	Sbk1	0.754192	-0.406995
76464	Casc5	1.17442	0.231953		22371	Vwf	0.868322	-0.203698		258042	Olfr487	1.28882	0.366047		21367	Cntn2	0.808758	-0.306219		26367	Ceacam2	1.35789	0.441366		53418	B4galt2	0.754527	-0.406355
15185	Hdac6	1.17393	0.231343		228543	Rhov	0.868395	-0.203577		21349	Tal1	1.28834	0.36551		637896	Vmn2r78	0.809595	-0.304728		723868	Mir449a	1.3574	0.440846		11544	Adprh	0.754777	-0.405878
11722	Amy1	1.17365	0.231002		257963	Olfr857	0.868444	-0.203495		71296	4933436C20Rik	1.28768	0.364777		22289	Kdm6a	0.809868	-0.304241		19877	Rock1	1.35673	0.440139		106840	Unc119b	0.754814	-0.405807
218442	Serinc5	1.17303	0.230235		434117	Vmn2r50	0.868626	-0.203193		432910	Trav13-3	1.28636	0.363297		54713	Fezf2	0.810117	-0.303799		626848	Etohi1	1.35512	0.438424		20756	Sprr2b	0.754878	-0.405685
108000	Cenpf	1.17297	0.230172		76072	Rnf183	0.869425	-0.201867		68842	Tulp4	1.28576	0.362621		100101484	Trac	0.810259	-0.303545		225609	Gm9949	1.35384	0.43706		68066	Slc25a39	0.754958	-0.405532
21335	Tacc3	1.17288	0.230061		100312484	Vmn1r196	0.869648	-0.201497		170780	Cd209e	1.28574	0.362604		258036	Olfr198	0.810271	-0.303523		723955	Mir135a-2	1.35296	0.436115		105245	Txndc5	0.755097	-0.405266
68223	Fam24a	1.17278	0.229936		77041	Arsk	0.869806	-0.201234		99709	AI747448	1.28552	0.362356		16000	Igf1	0.810528	-0.303066		70004	1700028J19Rik	1.35225	0.435367		67226	Tmem19	0.755267	-0.404941
67492	Zfand4	1.17276	0.229912		12509	Cd59a	0.869876	-0.201119		19275	Ptprn	1.28467	0.361397		353169	Slc2a12	0.810753	-0.302665		211378	6720489N17Rik	1.35201	0.435109		93712	Pcdhga4	0.755461	-0.40457
75625	Mageh1	1.17245	0.229528		80910	Gpr84	0.870203	-0.200575		17123	Madcam1	1.28288	0.359389		99543	Olfml3	0.810939	-0.302335		258481	Olfr137	1.35085	0.433867		20353	Sema4c	0.75548	-0.404535
218977	Dlgap5	1.17234	0.229391		258727	Olfr488	0.870423	-0.200212		54352	Irx5	1.2826	0.359073		627280	Vmn1r90	0.811533	-0.301278		75507	Pou5f2	1.35027	0.43325		57436	Gabarapl1	0.755937	-0.403662
723825	Mir103-2	1.1721	0.229099		12873	Cpa3	0.870464	-0.200143		12095	Bglap-rs1	1.28147	0.357797		93806	Serpinb9g	0.813301	-0.298138		21378	Tbrg3	1.35008	0.43304		231070	Insig1	0.756105	-0.403341
71801	Plekhf2	1.17202	0.229003		12145	Cxcr5	0.871055	-0.199164		231201	AF366264	1.28124	0.357539		399603	Fam84b	0.813858	-0.297151		654821	Gcnt7	1.34976	0.432707		102423	Hinfp	0.756404	-0.402771
30054	Rnf17	1.17198	0.228948		18101	Nmbr	0.871123	-0.199051		110749	Chaf1b	1.2812	0.357492		231591	Vmn2r14	0.813878	-0.297116		791408	Gm16496	1.34964	0.432571		192163	Pcdha3	0.756564	-0.402467
81014	Vmn1r58	1.17197	0.22894		243944	4930433I11Rik	0.871479	-0.198462		258722	Olfr611	1.28053	0.356738		12939	Pcdha7	0.814132	-0.296665		433481	Gm5535	1.34948	0.432404		59043	Wsb2	0.756716	-0.402177
13437	Dnpep	1.17194	0.228903		21354	Tap1	0.871608	-0.198249		56554	Raet1d	1.2794	0.355466		76365	Tbx18	0.814146	-0.296641		29846	Olfr156	1.3493	0.432206		93711	Pcdhga3	0.756776	-0.402061
170788	Crb1	1.17168	0.228573		433273	Gm5523	0.872033	-0.197546		677858	Igkv8-24	1.27781	0.353671		20709	Serpinb9f	0.814599	-0.295839		258286	Olfr113	1.34866	0.431531		18830	Pltp	0.756872	-0.401879
100040540	Gm10288	1.17097	0.227708		258547	Olfr803	0.872107	-0.197423		238447	Igha	1.27757	0.353405		93709	Pcdhga1	0.815051	-0.295037		347712	Pramel7	1.34844	0.431286		67840	Mrp63	0.757019	-0.401598
68272	Rbm28	1.17084	0.227546		634322	Trav14d-3-dv8	0.872202	-0.197265		13548	Dyrk1a	1.2775	0.353327		21930	Tnfaip6	0.816599	-0.292301		70977	Cabs1	1.34832	0.431165		22321	Vars	0.7571	-0.401443
100043472	Gm4459	1.17061	0.227258		434858	Gm5643	0.872242	-0.197199		12895	Cpt1b	1.27679	0.352517		104362	Meig1	0.816669	-0.292176		18775	Prl3d1	1.34793	0.430744		76252	Atp6v0e2	0.757498	-0.400686
108912	Cdca2	1.17022	0.226779		242519	Ifna12	0.872459	-0.196841		26559	Hunk	1.27669	0.352413		93716	Pcdhga8	0.817378	-0.290925		21418	Tfap2a	1.3478	0.430603		217737	Ahsa1	0.757526	-0.400633
71743	Coasy	1.16999	0.226497		70026	Tspo2	0.872495	-0.196782		109218	Tmem139	1.27663	0.352345		78816	Gmip	0.817389	-0.290905		231296	Lrrc66	1.34769	0.430491		258466	Olfr1261	0.757655	-0.400388
212167	Pion	1.16998	0.22649		80876	Ifitm2	0.873532	-0.195068		68001	1110004E09Rik	1.27569	0.351279		751527	Mir19b-1	0.818101	-0.28965		331424	C230004F18Rik	1.34694	0.42968		66498	Dda1	0.757829	-0.400056
14979	H2-Ke6	1.16958	0.225995		118452	Baalc	0.873681	-0.194821		12745	Clgn	1.27519	0.350713		69922	Vrk2	0.818226	-0.289429		231591	Vmn2r14	1.34675	0.42948		12424	Cck	0.758314	-0.399132
632534	Vmn1r191	1.16929	0.225636		17084	Ly86	0.87377	-0.194675		68690	1110028F11Rik	1.27389	0.349245		18830	Pltp	0.818956	-0.288143		26428	Orc4	1.3458	0.428468		17220	Mcm7	0.758833	-0.398146
246792	Obox2	1.16924	0.225567		258494	Olfr318	0.873824	-0.194586		258095	Olfr119	1.27332	0.34859		20442	St3gal1	0.819035	-0.288002		171262	Vmn1r70	1.34568	0.428334		22228	Ucp2	0.758851	-0.398111
77048	Ccdc41	1.16786	0.223862		17116	Mab21l1	0.874306	-0.193789		15135	Hbb-y	1.27304	0.348283		394430	Ugt1a10	0.819067	-0.287946		57014	Htr3b	1.3452	0.427823		56275	Rbm14	0.759457	-0.396959
114565	Zfp295	1.16591	0.221456		100502887	Olfr331	0.874571	-0.193352		268527	Greb1	1.27272	0.347912		244745	Dpy19l1	0.819673	-0.28688		751555	Mir665	1.3452	0.427819		192192	Shkbp1	0.759696	-0.396506
246133	Kcne2	1.16544	0.220869		17843	Mup4	0.874674	-0.193183		20863	Stfa3	1.2722	0.347323		68644	Abhd14a	0.819839	-0.286587		72672	Zfp518a	1.34496	0.427566		68911	Pygo2	0.759814	-0.396282
66273	1810020D17Rik	1.16492	0.22023		103172	Chchd10	0.874706	-0.19313		15376	Foxa2	1.27163	0.346681		68695	Hddc3	0.819879	-0.286518		546913	Vmn2r22	1.34433	0.426891		207785	Csrnp2	0.75991	-0.3961
171252	Vmn1r208	1.16489	0.220189		433229	Gm5514	0.874831	-0.192923		100303646	AF357355	1.27131	0.346317		259073	Olfr603	0.820133	-0.286069		22403	Wisp2	1.34409	0.426633		218454	Lhfpl2	0.760877	-0.394264
60411	Cenpk	1.1648	0.220084		258373	Olfr323	0.87486	-0.192876		15975	Ifnar1	1.27039	0.345275		667803	C920025E04Rik	0.820196	-0.285959		224432	Scaf4	1.34407	0.426611		56462	Mtch1	0.760972	-0.394084
12236	Bub1b	1.1647	0.21996		545527	Fam194a	0.874983	-0.192673		317677	Gm5077	1.27029	0.345156		18027	Nfia	0.82025	-0.285864		100503427	Gm10390	1.34349	0.425982		381921	Taok2	0.760997	-0.394037
72000	1600016N20Rik	1.16425	0.219405		242574	C130073F10Rik	0.875766	-0.191383		23957	Nr0b2	1.26808	0.342644		20322	Sord	0.821093	-0.284382		387216	Mir23a	1.34315	0.425619		15561	Htr3a	0.761016	-0.394002
12534	Cdk1	1.16389	0.218958		13798	En1	0.875803	-0.191322		18546	Pcp4	1.26726	0.341711		66541	Immp1l	0.82119	-0.284213		639655	Trav13d-4	1.34166	0.42402		17122	Mxd4	0.761286	-0.39349
360198	Hist1h3a	1.16323	0.218138		404743	Iglv3	0.875833	-0.191272		13842	Epha8	1.26706	0.341487		12290	Cacna1e	0.821294	-0.284029		100554	AA792892	1.34163	0.423989		58248	1700123O20Rik	0.761358	-0.393352
15312	Hmgn1	1.1628	0.217608		735285	Mir700	0.875892	-0.191176		13172	Dbx1	1.26651	0.340864		328381	Sh2d4b	0.821756	-0.283219		22129	Ttc3	1.34118	0.423505		74122	Tmem43	0.761508	-0.393068
102566	Ano10	1.16258	0.217331		232156	Slc4a5	0.875921	-0.191127		18857	Pmp2	1.26649	0.340838		637873	Vmn2r61	0.823123	-0.280821		77522	Tmem213	1.34061	0.422895		104885	Tmem179	0.761921	-0.392287
18415	Hspa4l	1.16241	0.217123		71803	Slc25a18	0.875928	-0.191116		230735	Epha10	1.26542	0.339612		16847	Lepr	0.823203	-0.28068		240034	Zfp760	1.34054	0.422809		19156	Psap	0.762015	-0.392109
76585	Lce1i	1.16211	0.216752		211001	8030423F21Rik	0.876029	-0.19095		67505	Prl7c1	1.2651	0.339252		67293	3110039M20Rik	0.823282	-0.280541		258181	Olfr406-ps	1.34018	0.422425		20598	Smpd2	0.76204	-0.392062
70951	Spata1	1.16208	0.216713		14570	Arhgdig	0.876292	-0.190516		15976	Ifnar2	1.26452	0.338584		353234	Pcdha2	0.823298	-0.280513		627967	Gm6816	1.33999	0.422219		15468	Prmt2	0.762077	-0.391991
140488	Igf2bp3	1.16208	0.216711		12891	Cpne6	0.876772	-0.189727		75071	4930524N10Rik	1.26445	0.338507		74476	4933439C10Rik	0.823852	-0.279542		242891	Cct8l1	1.33873	0.420863		217219	Fam171a2	0.762197	-0.391764
72017	Cyb5r1	1.16206	0.216679		327978	Slfn5	0.876801	-0.189679		14805	Grik1	1.26443	0.338492		73708	Dppa3	0.824279	-0.278795		258352	Olfr692	1.33841	0.420516		100038519	Gm9900	0.762451	-0.391283
12351	Car4	1.16189	0.216469		107272	Psat1	0.87704	-0.189285		72287	Plekhf1	1.26425	0.338277		402747	D630004N19Rik	0.824374	-0.278629		217122	Gm11545	1.33762	0.419665		78894	Aacs	0.762505	-0.391181
637873	Vmn2r61	1.1615	0.215984		383787	Gm1337	0.877203	-0.189018		16636	Klra5	1.26376	0.33772		208618	Etl4	0.824468	-0.278465		20669	Sox14	1.33661	0.418576		100042625	Gm3934	0.762507	-0.391178
228421	Kif18a	1.16129	0.215728		320225	Catsperg1	0.877429	-0.188646		666184	Gm15080	1.26375	0.337711		266459	Gm5039	0.824499	-0.278411		238447	Igha	1.33499	0.41683		330671	B4galnt4	0.7626	-0.391002
18817	Plk1	1.16083	0.215151		224997	Dlgap1	0.877445	-0.188619		75163	4930542C16Rik	1.26344	0.337359		675325	2410017I17Rik	0.825222	-0.277146		100038506	Gm10873	1.33297	0.414647		18747	Prkaca	0.762837	-0.390553
66333	Aqp11	1.1605	0.214744		26380	Esrrb	0.877496	-0.188535		16443	Itsn1	1.26311	0.336979		258724	Olfr784	0.825263	-0.277074		66373	Lsm5	1.33263	0.41428		381633	Gm1673	0.763206	-0.389856
620143	Gm6132	1.16037	0.214579		14254	Flt1	0.877823	-0.187997		100039691	Gm2373	1.2625	0.336282		30928	Zfp238	0.825326	-0.276964		194738	Rhox11	1.33201	0.41361		16792	Laptm5	0.763236	-0.389798
