# Supplementary material for: An Integrated Human/Murine Transcriptome and Pathway Approach To Identify Prenatal Treatments For Down Syndrome
Source: Sci Rep. 2016 Sep 2;6:32353. doi: 10.1038/srep32353 (PMC5009456; doi:10.1038/srep32353)
Supplement: Supplementary Table S4 [file srep32353-s5.xlsx]

## Sheet: DAVID-Summary
			An Integrated Human/Murine Transcriptome and Pathway Approach To Identify Prenatal Treatments For Down Syndrome Faycal Guedj1*, Jeroen LA Pennings2, Lauren J Massingham1, Heather C Wick3, Ashley E Siegel1, Umadevi Tantravahi4, Diana W Bianchi1**
			DAVID Pathway Analyses Summary in Human Cell Types/Tissues and Mouse Models Embryonic Forebrains
Cellular Process Category	Enriched GO Terms	Human DS Amniocytes		Human DS IPSCs		Human DS Neurons		Human DS Cerebellum		Human DS Cerebrum		Ts1Cje E15.5 Brain		Ts65Dn E15.5 Brain		Dp16 E15.5 Brain
		Gene Count	Enrich Score	Gene Count	Enrich Score	Gene Count	Enrich Score	Gene Count	Enrich Score	Gene Count	Enrich Score	Gene Count	Enrich Score	Gene Count	Enrich Score	Gene Count	Enrich Score
Embryo Development	GO:0009792 Embryo Development Ending in Birth or Egg Hatching	12	0.23	20	3.35	8	0.24	9	0.95	9	0.97	7	0.18	16	2.65	6	0.11
	GO:0001701 In Utero Embryonic Development	9		10		4		6		6		4				5
Central Nervous System Development & Function	GO:0051960 Regulation of Central Nervous Development	10	0.51	9	0.99	7	1.16	13	2.06	7	1.21	0	0	10	1.27	0	0
	GO:0050767 Regulation of Neurogenesis	12		19		7		11		7		0	0	7		0	0
	GO:0030182 Neuron Differentiation	15		7		31	4.4	9		5		10	0.15	7		7	0.28
	GO:0043005 Neuron Projection (Axogenesis)	5	0.51	7	0.31	17	3.25	15	2.7	11	4.17	3	0.15	8	1.27	6	0.4
	GO:0045202 Synaptogenesis	10	0.05	6	0.31	11	0.88	15	1.93	10	0.64	5	0.13	8	0.31	10	1.15
	GO:0051960 Synaptic Transmission	3	0.02	15	2.35	15	2.22	10	1.19	0	0.9	5	0.22	6	0.31	7	0.83
	GO:0042063 Gliogenesis	0	0	0	0	0	0	5	2.19	0	0	0	0	0	0	0	0
	GO:0042552 Myelination	4	0.51	3	1.01	0	0	3	0.73	0	0	0	0	0	0	0	0
Regulation of Transcription	GO:0006355 Regulation of transcription, DNA-Templated	55		51	1.69	47	2.22	24	0.79	23	0.7	23	0.09	59	6.04	34	0.53
	GO:0003700 Transcription factor activity	34	0.27	28		31		20		12		11		43		14
Cell Cycle Regulation	GO:0007049 Cell cycle	63	5.62	17	0.77	8	0.04	0	0	6	0.09	32	8.07	11	0.29	8	0.24
	GO:0000279 Mitosis	35		0	0	3		0		0	0	21		4		4
Chromosome & Kinetochore Organization	GO:0000775 Chromosome, Centromeric Region	14	2.62	0	0	0	0	0	0	0	0	12	3	0	0	3	0.24
	GO:0000776 Kinetochore	13		0		0		0		0		9		0		0	0
DNA Damage and Repair	GO:0006974 Cellular Response to DNA Damage Stimulus	34	2.78	7	0.81	7	0.07	4	0.09	3	0.07	9	0.34	0	0	0	0
	GO:0006281 DNA Repair	25		3		4		3		3		6		0		0	0
Cytoskeleton Organization	GO:0005856 Cytoskeleton	71	2.57	26	1	17	0.27	13	1.12	16	0.14	23	2.78	15	0.09	15	0.3
	GO:0015630 Microtubule Cytoskeleton	34		7		6		6		6		16		7		6
Kinase Activity & ATP Binding	GO:0004672 Protein Kinase Activity	26	0.41	14	0.87	8	0.73	5	0.05	9	0.35	14	2.22	12	0.07	7	0.1
	GO:0005524 ATP Binding	86	3.96	21		13		14		25		43		17		20
Protease & Proteasome Activity	GO:0006508 Proteolysis	43	1.24	25	1.18	19	0.59	5	0	10	0.03	9	0.01	10	1.08	16	0.24
	GO:0006511 Ubiquitin-Dependent Protein Catabolic Process	16		6		3		0		0	0	0	0	0	0	3
Immune System Development & Response	GO:0002520 Immune System Development	14	0.43	11	1.19	6	0.37	0	0	6	0.64	10	0.67	7	0.99	4	0.56
	GO:0006952 Defense Response	9	1.04	20	2.97	10		0		9		9		9		7
	GO:0005125 Cytokine Activity	0	0	13		0	0	0		0	0	5		5		0	0
Regulation of Apoptosis	GO:0042981 Regulation of Programmed Cell Death	39	1.25	29	0.81	21	0.63	15	0.5	20	0.84	11	0. 58	9	0.08	10	0.25
	GO:0043066 Apoptosis	16		6		16		5		8		11		6		9
Calmodulin Binding	GO:0005516 Calmodulin Binding	10	1.39	6	0.57	0	0	0	0	0	0	0	0	0	0	0	0
Mitochondria	GO:0005743 Mitochondrial Inner Membrane	15	0.59	4	0.26	5	0.01	4	0.17	10	0.81	9	0.41	7	0.31	9	1.49
Oxidative Stress & Anti-Oxidant Capacity	GO:0006979 Response to Oxidative Stress	8	0.36	9	2.78	3	0.31	6	1.36	9	1.81	19	1.17	11	0.24	12	0.52
	GO:0010035 Response to hydr	3		6		3		0	0	5		0	0	0	0	0	0
Cell Migration	GO:0006928 Cell Motion	20	0.36	26	4.23	21	4.4	12	1.12	17	1.61	8	0.28	16	1.95	3	0.28
	GO:0016477 Cell Migration	11		19		12		8		10		5		13		0	0
Hormone Stimulus	GO:0009725 Response to Hormone	13	0.34	24	3.76	11	0.77	12	1.9	15	2.43	4	0.29	6	0.82	3	0.25
	GO:0048545 Response to Steroid Hormone	6		17		7		11		12		0	0	5		3
Cellular Homeostasis	GO:0042592 Homeostatic Process	24	0.12	30	1.45	16	0.33	18	1.9	16	1.56	4	0.29	6	0.82	3	0.25
	GO:0055074 Calcium Ion Homeostasis	6		8		4		6		9		0	0	5		3
Amine Transmembrane Transport	GO:0005275 Amine Transmembrane Transport Activity	0	0	4	0.25	5	0.51	3	0.74	4	0.51	8	1.81	0	0	0	0
G-Protein Signaling	GO:0007186 GPCR signaling Pathway	17	0.03	17	0.01	21	0.07	10	0.08	14	0.33	39	0.39	36	0.54	30	0.44
	GO:0004984 Olfactory Receptor Activity	0	0	0	0	0	0	0	0	0	0	26		24		24	0.44
Polysaccharide binding	GO:0030246 Carbohydrate Binding	12	0.03	14	2.22	16	1.85	16	4.48	10	2.57	0	0	15	2.52	3	0.16
Catecholamine Synthesis	GO:0042423 Catcholamine Biosynthetic Process	0	0	0	0	3	0.69	0	0	0	0	0	0	4	1.32	0	0
JAK-STAT Signaling	KEGG Pathway JAK-STAT Signaling Pathway	0	0	0	0	0	0	0	0	0	0	5	0.53	4	0.41	0	0
Other Organ System Development	GO:0001501 Skeletal System Development	9	1.1	16	2.25	12	1.09	16	2.53	10	2.14	0	0	5	0.75	3	0.11
	GO:0007283 Spermatogenesis	19	0.83	6	0.77	0	0	4	1.67	3	0.07	5	0.43	3	0.17	3	0.02
	GO:0007507 Heart Development	0	0	0	0	8	0.68	8	1.36	8	0.35	0	0	9	1.58	0	0
	GO:0001944 Vasculature Development	14	0.73	16	2.25	6	0.65	13	3.45	10	2.14	0	0.28	7	0.57	0	0
	GO:0001654 Eye Development	7	0.39	0	0	17	7.08	8	1.53	3	0.29	6	0.82	10	1.78	4	0.34
	GO:0008544 Epidermis Development	0	0	13	2.87	0	0	5	3.45	6	2.14	0	0	0	0	4	0.46

## Sheet: DAVID-AF-Amniocytes
	DAVID Pathway Analyses Results in Human Amniotic Fluid Supernatant and Amniocytes Derived From Second Trimester Live Fetuses With DS
Cellular Process Category	Enriched GO Terms	Human DS Amniocytes		Human DS Amniotic Fluid Supernatant
		Up-Regulated Genes	Down-Regulated Genes	Up-Regulated Genes	Down-Regulated Genes
Embryo Development	GO:0009792 Embryo Development Ending in Birth or Egg Hatching
	GO:0001701 In Utero Embryonic Development
Central Nervous System Development & Function	GO:0051960 Regulation of Central Nervous Development
	GO:0050767 Regulation of Neurogenesis
	GO:0030182 Neuron Differentiation
	GO:0043005 Neuron Projection (Axogenesis)
	GO:0045202 Synaptogenesis
	GO:0051960 Synaptic Transmission
	GO:0042063 Gliogenesis
	GO:0042552 Myelination
Regulation of Transcription	GO:0006355 Regulation of transcription, DNA-Templated
	GO:0003700 Transcription factor activity
Cell Cycle Regulation	GO:0007049 Cell cycle
	GO:0000279 Mitosis
Chromosome & Kinetochore Organization	GO:0000775 Chromosome, Centromeric Region
	GO:0000776 Kinetochore
DNA Damage and Repair	GO:0006974 Cellular Response to DNA Damage Stimulus
	GO:0006281 DNA Repair
Cytoskeleton Organization	GO:0005856 Cytoskeleton
	GO:0015630 Microtubule Cytoskeleton
Kinase Activity & ATP Binding	GO:0004672 Protein Kinase Activity
	GO:0005524 ATP Binding
Protease & Proteasome Activity	GO:0006508 Proteolysis
	GO:0006511 Ubiquitin-Dependent Protein Catabolic Process
Immune System Development & Response	GO:0002520 Immune System Development
	GO:0006952 Defense Response
	GO:0005125 Cytokine Activity
Regulation of Apoptosis	GO:0042981 Regulation of Programmed Cell Death
	GO:0043066 Apoptosis
Calmodulin Binding	GO:0005516 Calmodulin Binding
Mitochondria	GO:0005743 Mitochondrial Inner Membrane
Oxidative Stress & Anti-Oxidant Capacity	GO:0006979 Response to Oxidative Stress
	GO:0010035 Response to hydr
Cell Migration	GO:0006928 Cell Motion
	GO:0016477 Cell Migration
Hormone Stimulus	GO:0009725 Response to Hormone
	GO:0048545 Response to Steroid Hormone
Cellular Homeostasis	GO:0042592 Homeostatic Process
	GO:0055074 Calcium Ion Homeostasis
Amine Transmembrane Transport	GO:0005275 Amine Transmembrane Transport Activity
G-Protein Signaling	GO:0007186 GPCR signaling Pathway
	GO:0004984 Olfactory Receptor Activity
Polysaccharide binding	GO:0030246 Carbohydrate Binding
Catecholamine Synthesis	GO:0042423 Catcholamine Biosynthetic Process
JAK-STAT Signaling	KEGG Pathway JAK-STAT Signaling Pathway
Other Organ System Development	GO:0001501 Skeletal System Development
	GO:0007283 Spermatogenesis
	GO:0007507 Heart Development
	GO:0001944 Vasculature Development
	GO:0001654 Eye Development
	GO:0008544 Epidermis Development

## Sheet: DAVID-IPSCs-Neurons
		DAVID Pathway Analyses Results in Human IPSCs and Neurons Derived From Individuals With DS
Cellular Process Category	Enriched GO Terms	Human DS IPSCs		Human DS Neurons
		Up-Regulated Genes	Down-Regulated Genes	Up-Regulated Genes	Down-Regulated Genes
Embryo Development	GO:0009792 Embryo Development Ending in Birth or Egg Hatching	GATA6, AMOT, BRCA2, HOXC6, NODAL, RBP4, TERF2	COL1A1, COL11A1, DLX1, HES1, HOXB2, HOXB3, LY6E, MSX1, PRRX1, PCDH8, SLC30A1, TWIST1, MAFF	CEBPB, HOXP	CFL1, DLX2, LY6E, MAN2A1, SFRP2, ZEB1
	GO:0001701 In Utero Embryonic Development
Central Nervous System Development & Function	GO:0051960 Regulation of Central Nervous Development	FOXG1, KIT, TTC3	POU3F2, DLX1, HES1, ID4,	FOXG1, KIT, TTC3	POU3F2, DLX1, HES1, ID4
	GO:0050767 Regulation of Neurogenesis
	GO:0030182 Neuron Differentiation	FOXG1, SLITRK5, ACTB, FOXG1	POU3F2, HES1, ID4, EGR2,	CEBPB, EFHD1, S100B, BHLHE22, LAMB1, NNAT	EPHB1, GSX2, ISL1, LHX8, NAPA, POU4F2, RORB, SLITRKG, ASCL1, ACTB, APC, CDC42, CXCR4, DLX2, DLX5, FOXG1, NRXN1, NRXN3, OTP, SALL3, TGFB2, VAX2, VCAN
	GO:0043005 Neuron Projection (Axogenesis)			S100B	EPHB1, ISL1, POU4F2, SLITRKG, ACTB, APC, CXCR4, DLX5, FOXG1, NRXN1, NRXN3, VAX2, VCAN
	GO:0045202 Synaptogenesis	FOSL1, ARC, GRM3, CAV2, NPY, PLAT, PCDHB10, PCDHB14, TAC1	KCND2, SLC40A1, SYT1, LPAR3, NCAN, PM22	SLC40A1, GRM3, ITSN1, HTR2C, NPTX2, PMCH, PLP1	ANKS1B, GABRA1, GABRB2, GABRA3, GABRG2, GAD2, NRXN1, SLC1A3, NRXN3, PNOC, SLC6A1, TAC1
	GO:0051960 Synaptic Transmission
	GO:0042063 Gliogenesis	PMP22	POU3F2, EGR2	0	0
	GO:0042552 Myelination
Regulation of Transcription	GO:0006355 Regulation of transcription, DNA-Templated	GATA6, BRCA2, FOXQ1, HOXC6, MLL, PRRX1, PBX3, USP16, UTF1, ZNF141, ZNF480, ZNF560, ZNF667, ZNF695	FOSL1, KLF10, POU3F2, AHR, CREB5, DLX1, GTF2F2, HES1, HOXB2, HOXB3, INHBA, ID2, ID4, IRX1, JUN, MSX1, NPAS4, NODAL, SNAI2, TGFB1I1, TWIST1, FOS, MAFF, ZNF248, ZNF37A, ZNF420, ZNF485, ZNF571, ZNF596, ZNF620, ZNF677, ZIC1, EGR1, EGR2, EGR3, EGR4, FOXD1	CEBPB, DDIT3, DOPX, BLZF1, FOXO6, IRX2, LIN28A, PITX2, TRIM22, ZNF404, ZNF426, ZNF44, ZNF442, ZNF620, ZNF667, ZNF709, ZNF763	GSX2, ISL1, LHX8, POU4F2, POU6F2, RORB, SIX6, ASCL1, DLX2, DLX5, DLX6, EBF1, FOXG1, HMGA1, MYT1L, OTP, MYB, VAX2, ZEB1, ZFHX3, ZFP14, ZNF248, ZNF37A, ZNF439, ZNF485, ZNF562, ZNF675, ZNF680
	GO:0003700 Transcription factor activity			CEBPB, DDIT3, GSX2, HOPX, ZIC1, BLZF1, FOXO6, IRX2, NFIB, PITX2, TRIM22	GSX2, ISL1, LMO1, LHX8, POU4F2, POU6F2, RORB, SIX6, ASCL1, DLX2, DLX5, DLX6, EBF1, FOXG1, HMGA1, MYT1L, OTP, VAX2, ZEB1, ZFHX3, ZNF37A
Cell Cycle Regulation	GO:0007049 Cell cycle		DIRAS3, FOSL1, CAV2, DAZL, EREG, INHBA, ID2, JUN, SFN	DDIT3, RSPH1, SUN2	APC, CRYAA, CDK10, LIG1, TGFB2, APC, CDK10
	GO:0000279 Mitosis	0
Chromosome & Kinetochore Organization	GO:0000775 Chromosome, Centromeric Region	0	0	0	0
	GO:0000776 Kinetochore
DNA Damage and Repair	GO:0006974 Cellular Response to DNA Damage Stimulus	ATAD5, BRCA2, PHLDA3, SUPT16H, TERF2	SFN	DDIT3, CIB1, EYA2	ATAD5, APC, ALKBH3, LIG1
	GO:0006281 DNA Repair	BRCA2, SUPT16H		CIB1, EYA2	ALKBH3, LIG1
Cytoskeleton Organization	GO:0005856 Cytoskeleton	ARL2BP, ACTB, ACTN3, AMOT, BRCA2, C21ORF33, CGN, KIF1A, PCTN, KCND2, TRIB2	ACTA2, ACTG2, ARC, ANXA1, GTF2F2, GNE, GRM3, MYL9, SLC38A6, SORBS2, TMSB15A, TGFB1I1	ACTC1, DYNLRB2, GRM3, GDPD2, STOM, ZNF44	LCA5, ACTB, ACTG2, APC, ANKS1B, CFL1, CRYAB, MAPT, TUBB4, UBR4
	GO:0015630 Microtubule Cytoskeleton			DYNLRB2	LCA5, APC, CRYAB, MAPT, TUBB4A
Kinase Activity & ATP Binding	GO:0004672 Protein Kinase Activity	ADRA2A, LPAR3, KIT, ATAD5, ATP6V1A, NLRP2, ACTB, CDK9, EPRS, KDR, KIF1A, MAT2A, GART, PRKCI, PRKD1, KIT	DIRAS3, CAV1, DUSP2, DUSPG, EREG, SFN, THBS1, CLK1, NEK7, ACTA2, ACTG2, GTF2G2, GNE, PLK2	CAT, ITSN1, LGALS1, SLC44A2	APC, AMBP, TGFB2, ZNF675
	GO:0005524 ATP Binding
Protease & Proteasome Activity	GO:0006508 Proteolysis	FBXL15, FBXLG, PNP2, ACE, CTSF, HPN, OLR1, PCSK9, PRSS8, SIAH2, TMPRSS2, SIAH2, USP16, USP25	RAB40B, SUMO4, CAPN6, CASP7, MMP1, MMP10, MMP9, PLAT, PLAU, TGFB1I1, TGFB1I1, USP43, USP45	ADAMTS1, PWP2, CTSF, MMP1, MEP1A, SCPEP1, THOP1, UBE2G2	ADAMTS17, SENP7, APOH, CAPN6, DPP6, PEG10, PRSS23, SIAH3, UBR4, USP51
	GO:0006511 Ubiquitin-Dependent Protein Catabolic Process			FBXO15, TRIM22, UBE2G2	SIAH3, SENP7, UBR4, USP51
Immune System Development & Response	GO:0002520 Immune System Development	TIMP1, BRCA2, KDR, MLLT4-AS1, KIT	EGR1, HOXB3, INHBA, ID2, MMP9, RTKN2	TIMP1	APC, CDC42, LIG1, TGFB2, ZNF675
	GO:0006952 Defense Response	TCIRG1, APOA2, CCL26, IGFBP4, NFKBIZ, OLR1	FOSL1, A2M, ANXA1, CCL2, CXCL1, CXCL6, INHBA, PTX3, SCG2, TAC1, THBS1, TNFAIP6, FOS	CEBPB, INHBB, IL10RB, SCG2, AMH, INHBB, TNFRSF12A	PXK, AHSG, CXCR4, SERPINA1, TAC1, CXCR4, TGFB2
	GO:0005125 Cytokine Activity
Regulation of Apoptosis	GO:0042981 Regulation of Programmed Cell Death	DDIT4, GATA6, NLRP2, PHLDA3, SIAH2, KIT, INFRSF10A, KRAS	C1D, AHR, CASP7, GREM1, IER3, JUN, LGALS1, MAGEH1, PACS2, PHLDA1, PHLDA2, SFN, THBS1, TWIST1	CEBPB, DDIT3, ARHGEF6, ANXA4, CAT, COL18A1, CSTB, IFI6, ITSN1, LGALS1, SCG2	NELL1, APC, ALB, ALDH1A3, APOH, CFL1, CRAYAB, GAL, TGFB2
	GO:0043066 Apoptosis
Calmodulin Binding	GO:0005516 Calmodulin Binding	PCNT	GEM, CNN1, KCNN2	0	0
Mitochondria	GO:0005743 Mitochondrial Inner Membrane	ARL2BP, CAT, TXNIP	CASP7	EFHD1, CAT, MRPL39	PPM1K, SLC1A3, TDRD7
Oxidative Stress & Anti-Oxidant Capacity	GO:0006979 Response to Oxidative Stress	CAT, OLR1, TXNIP	FOSL1, COL1A1, JUN, SERPINE1, TXNRD2, FOS, FOSL1	DDIT3, CAT	CRYAB
	GO:0010035 Response to hydr
Cell Migration	GO:0006928 Cell Motion	ACTB, ADRA2A, AMOT, APOA1, CER1, FOXG1, ITGAG, KDR, NODAL, PF4, KIT	POU3F2, ANXA1, CAV2, CCL2, CTHRC1, COL5A1, PLAT, PLAU, SCG2, SEMA3C, THBS1, TWIST1	ADRA2A, APOA1, CTHRC1, SCG2, TNFRSF12A	ARFIP2, EPHB1, ISL1, POU4F2, ASCL, ACTB, APC, CXCR4, CFL1, FOXG1, NRXN1, NRXN3, SEMA3C, TGFB2, VCAN
	GO:0016477 Cell Migration
Hormone Stimulus	GO:0009725 Response to Hormone	TIMP4, APOA2, BRCA2, MAT2A, HSD11B2, PCSK9, PRSS8, PRKCI, RBP4, SERPINA1, TXNIP, TFF1, KRAS	FOSL1, A2M, CAV1, CAV2, CCL2, COL1A1, EGR2, IGFBP7, TAC1, THBS1, FOS	CA2, IGFBP7	VGF, AHSG, CRYAB, GAL, MGP, SERPINA, SLC6A1, TAC1, TGFB2
	GO:0048545 Response to Steroid Hormone
Cellular Homeostasis	GO:0042592 Homeostatic Process	TIMP4, APOA1, APOA2, F2LR1, KDR, LPAR3, NPPB, PMP22, PYGM, KCND2, PCSK9, RBP4, SLC40A1, TERF2, TFF1	POU3F2, CAV1, CCL2, EGR2, INHBA, ID2, JUN, ITT2A, SERPINE1, SLC30A1, SLC39A4, SOAT1, TAC1, TXNRD2	DDIT3, TIMP1, APOA1, PMCH, PDIA2, PLP1, SLC40A1	ATP6V1B1, VGF, APC, AGTR1, APOC3, CXCR4, TAC1, ZNF675
	GO:0055074 Calcium Ion Homeostasis
Amine Transmembrane Transport	GO:0005275 Amine Transmembrane Transport Activity	SLC38A5, SLC7A7	LY6E, SLC38A6	SLC43A2, SLC44A2	LY6E, SLC1A3, SLC6A1
G-Protein Signaling	GO:0007186 GPCR signaling Pathway	GPR124, GPR143, ADRA2A, APOA1, FR2L1, LPAR3, PF4	ELTD1, CCL2, CXCL1, CXCL5, CXCL6, FZD10, GRM3, NP4, TAC1	HTR2C, ADRA2A, APOA1, FZD10, GRM3, NMU, PMCH	GPR160, GPR22, GPR88, AGTR1, APOC3, CXCR4, GAL, GABRA1, GABRA3, GABRB2, GABRG2, OPN3, PNOC, TAC1
	GO:0004984 Olfactory Receptor Activity	0	0	0	0
Polysaccharide binding	GO:0030246 Carbohydrate Binding	RSPO3, NCAN, OLR1, PYGM, PF4	CCL2, CXCL6, COL5A1, LGALS1, POSTN, SUSD5, THBS1, TNFAIP6	ADAMTS1, MAMDC2, RSPO3, GPCPD1, LGALS1, LGALS3, NPTX2, POSTN, PFKL, PTN	CLEC4F, APOH, FBLN7, HAPLN1, MAN2A1, VCAN
Catecholamine Synthesis	GO:0042423 Catcholamine Biosynthetic Process	0	0	0	LY6E, MOXD1, TGFB2
JAK-STAT Signaling	KEGG Pathway JAK-STAT Signaling Pathway			0	0
Other Organ System Development	GO:0001501 Skeletal System Development	HOXC6, IGFBP4, NODAL, RBP4	KLF10, COL1A1, COL1A2, COL3A1, COL11A1, DLX1, HOXB2, INHBA, MMP9, MSX1, PRRX1, POSTN, TWIST1	LGALS3, POSTN, PTN	ATP6V1B1, AHSG, CDH11, DLX2, DLX5, DLX6, MGP, OSTF1, ZEB1
	GO:0007283 Spermatogenesis	BRCA2, CASC5, PSME4, RBP4, KIT	DAZL	0	0
	GO:0007507 Heart Development	0	0	ADAMTS1, HOPX, ACTC1, CXADR	ISL1, LY6E, SEMA3C, TGFB2
	GO:0001944 Vasculature Development	AMOT, KDR, NODAL	CAV1, COL1A1, COL1A2, COL3A1, COL5A1, EREG, JUN, PRRX1, PLAT, PLAU, SCG2, SEMA3C, THBS1	COL18A1, SCG2, TNFRSF12A	CXCR4, SEMA3C, TGFB2
	GO:0001654 Eye Development	PRKCI, RBP4	COL5A1, COL8A1	BHLHE22, BA1	EPHB1, POU4F2, RORB, APC, ALDH1A3, ZEB1, CRYAA, CRYAB, CRYBA1, CRYBB2, CRYGC, CRYGS, MAB21L1, TGFB2, VAX2
	GO:0008544 Epidermis Development	UGCG, FOXQ1, TXNIP	POU3F2, ANXA1, COL1A1, COL1A2, COL3A1, COL5A1, COL7A1, EREG, EMP1, SFN	0	0

## Sheet: DS-Cerebellum-Cerebrum
	DAVID Pathway Analyses Results in Post-Mortem Fetal Cerebrum and Cerebellum
Cellular Process Category	Enriched GO Terms	Human DS Cerebellum		Human DS Cerebrum
		Up-Regulated Genes	Down-Regulated Genes	Up-Regulated Genes	Down-Regulated Genes
Embryo Development	GO:0009792 Embryo Development Ending in Birth or Egg Hatching	HOXP, EN1	SP3, COL1A1, DAB2, FOXC1, GAS1, MSX1, TPM1	0	0
	GO:0001701 In Utero Embryonic Development
Central Nervous System Development & Function	GO:0051960 Regulation of Central Nervous Development	NKX2-2, ATN1, FOXA1, MT3, MBP, NEFL, NTRK2, OMG, TTC3, TF	LHX1, SPP1, SERPINF1	ID4, NEFL, NEFM, SPP1, TTC3,	CACNA1A, NEUROD1
	GO:0050767 Regulation of Neurogenesis			SERPINE2	FEZF2, SMARCA2, DAB1, NEUROD1, NEUROG2, SLIT1
	GO:0030182 Neuron Differentiation	L1CAM, NKX2-2, EN1, EN2, FOXA1, NCAM2, NEFL, NTRK2, SOD1, ALDOC, AGAP1, CNTNAP1, MBP, NEFL, NPY1R, SLC12A5, SOD1, TUBB4A	LHX1, CXCL12, GAS1, LAMB1, CA2, SLC6A1	LHX2, APP, CLU, GJA1, ID4, NEFL, PHGDH, PTPRM, SLC1A3, SOD1	BCL11B, FEZF2, TBR1, CACNA1A, CXCL12, NEUROG2, NR4A2, SLIT1
	GO:0043005 Neuron Projection (Axogenesis)
	GO:0045202 Synaptogenesis	L1CAM, ACHE, GABRB1, NPY1R, GABBR1, MT3, NTRK2, SLC17A6, SYN1, SV2A, SYNGR3, VAMP2	CBLN1, ITPR1, PPP1CC	ATP1A2, CADPS, DMXL2, APP, GABRB1, NEFM, SLC1A3, SLC17A6, NPTX2	ITPR1, NPY1R, CACNA1A, CAMK4, DRD5, NPY
	GO:0051960 Synaptic Transmission
	GO:0042063 Gliogenesis	NKX2-2, AGT, PLP1, SOD1, MBP, PLP1	SOX11	0	0
	GO:0042552 Myelination
Regulation of Transcription	GO:0006355 Regulation of transcription, DNA-Templated	HOPX, MEIS2, NKX2-2, ATN1, EN1, EN2, FOXA1, NRIP1, TAF10, SALL1	ARID5B, LHX1, SOX11, SMARCE1, SP3, ZIC3, ADNP, FOXA1, FOXC1, FOXO3, HMGB2, MSX1, RUNX1T1, ST18, FOS, ZNF91, ADNP	HOPX, LHX2, SOX9, APP, ID1, ID4, NFE2L2, USP16	BCL11B, CEBPD, REXO4, SOX12, SMARCA2, TBR1, TAF9, CSRNP3, ID2, NEUROD1, NEUROG2, NR4A2, ST18, FOS, ZNF74
	GO:0003700 Transcription factor activity
Cell Cycle Regulation	GO:0007049 Cell cycle	0	0	RACGAP1, APP, ID4, PHGDH, USP16	RPRM
	GO:0000279 Mitosis			0	0
Chromosome & Kinetochore Organization	GO:0000775 Chromosome, Centromeric Region	0	0	0	0
	GO:0000776 Kinetochore			0	0
DNA Damage and Repair	GO:0006974 Cellular Response to DNA Damage Stimulus	SOD1	CSNK1E, FOXO3, HMGB2	GTF2H5, RPS27L, SOD1	0
	GO:0006281 DNA Repair
Cytoskeleton Organization	GO:0005856 Cytoskeleton	ALDOC, DAAM2, DYNC1I1, ENC1, EPB41L1, SPTAN1, SYN1, TPPP, TPPP3, DNM1, KIF3A, TUBB4A	ANXA2, TAGLN, TPM1	RACGAP1, APP, DYNLT3, GFAP, MSN, NEFL, NEFM, PALLD, TRIB2, TPPP	ITPR1, KRT19, KRT31, SPTBN2
	GO:0015630 Microtubule Cytoskeleton
Kinase Activity & ATP Binding	GO:0004672 Protein Kinase Activity	CDC42BPB, NTRK2, PLK2, PDXK, ATP1A3, ASS1, HSPA1A, KIF3A, NME5, SYN1	MKNK2, CSNK1E, PI4KA, ASS1, UBA2	PRKCB, TRIB2, ATP1A2, HSPA13, PIK3C2A, PRKCB, PDXK, CCT8, SUCLA2	CLK3, TNIK, CAMK4, FGFR4, PHKG1, STK19, STK32B, ABCA1, ABCC2, CLK3, SMARCA2, TAF9, TNIK, ADCY8, ASS1, CLCN4, HSPA12, MVD, PHKG1, STK19, STK32B
	GO:0005524 ATP Binding
Protease & Proteasome Activity	GO:0006508 Proteolysis	ENC1, PCSK1N	SUMO4, PSENEN, UBA2	CLU, RNF138, USP16	FBXW7, HTRA1, AZU1, CAPN11, PAMR1, RNF138, SOCS2
	GO:0006511 Ubiquitin-Dependent Protein Catabolic Process	0	0	0	0
Immune System Development & Response	GO:0002520 Immune System Development	0	0	LMO2, SOD1	BCL11B, CTNNBL1, ID2, POLM
	GO:0006952 Defense Response	0	0	A2M, CX3CR1, CLU, CDO1, PENK, SPP1	AZU1, FOS
	GO:0005125 Cytokine Activity	AGT, INHBB, SOD1	0	0	0
Regulation of Apoptosis	GO:0042981 Regulation of Programmed Cell Death	AGT, CSTB, NEFL, NME5, SOD1, ALDOC	ADNP, DAP3, EIF5A, FOXC1, FOXO3, GAS1, HERPUD1, MSX1, PSENEN	SOX9, APP, ANXA5, CLU, CSTB, NEFL, SOD1	BCL11B, TAF9, AZU1, CACNA1A, CTNNBL1, CSRNP3, DUSP1, EIF5A, NEUROD1, NR4A2, RPS27L,SOCS2, TXNIP
	GO:0043066 Apoptosis
Calmodulin Binding	GO:0005516 Calmodulin Binding	0	0	0	0
Mitochondria	GO:0005743 Mitochondrial Inner Membrane	ATP5O, ALDOC, NEFH, SOD1	NDUFA5, COX7A1, DAP3, DSP, PRDX4, PPP1CC, COL1A1, MT3, SEPP1, TPM1, FOS	ATP5J, ATP50, NDUFA5, GJA1, GATM, HADHB, MTX2, MRPL3, SSBP1, SLC1A3, SOD1	SLC25A6, TXNIP
Oxidative Stress & Anti-Oxidant Capacity	GO:0006979 Response to Oxidative Stress	SOD1	COL1A1, MT3, SEPP1, TPM1, FOS	CLU, GPX3, GPX7, GATM, SOD1	COL1A1, DUSP1, TXNIP, FOS
	GO:0010035 Response to hydr	0	0
Cell Migration	GO:0006928 Cell Motion	L1CAM, PPAP2B	ARID5B, CXCL12, COL5A1, ENPP2, FN1, FOXC1, GAS, LAMC1, PODXL, TPM1	LHX2, APP, PPAP2B, ID1, MSN, PTPRM, TNS3	FEZF2, TBR1, AZU1, CXCL12, DAB1, NEUROG2, NPY, NR4A2, PLXNA2, SLIT1
	GO:0016477 Cell Migration
Hormone Stimulus	GO:0009725 Response to Hormone	WFDC1, NEFL, NPY1R	CA2, COL1A1, HMGB2, IGFBP7, SPP1, SLC6A1, FOS	A2M, CDO1, GATM, IGFBP7, NEFL, PP1	ADCY8, COL1A1, DUSP1, GNB1, KRT19, NPY1R, SOCS2, TNXIP, FOS
	GO:0048545 Response to Steroid Hormone
Cellular Homeostasis	GO:0042592 Homeostatic Process	AGT, FOXA1, MT3, MBP, NPY1R, PLP1, SLC12A5, SOD1, SV2A, TF	FXYD1, SP3, CXCL12, FOXO3, HERPUD1, ITPR1, PRDX4, PRND	LPL, MT2A, PRDX4, PRKCB, SOD1	ABCA1, ATP1A2, APP, CACNA1A, CXCL21, DRD5, GNB1, ID2, ITPR1, NEUROD1, NPY1R
	GO:0055074 Calcium Ion Homeostasis	NPY1R, SV2A	FXYD1, CXCL12, HERPUD1, ITPR1	ATP1A2, APP, PRKCB	CACNA1A, CXCL12, DRD5, GNB1, ITPR1, NPY1R
Amine Transmembrane Transport	GO:0005275 Amine Transmembrane Transport Activity	SLC17A6	SLC6A1, SLC7A11	SLC17A6, SLC1A3	SLC38A1
G-Protein Signaling	GO:0007186 GPCR signaling Pathway	GPR17, AGT, CALY, CX3CR1, GABBR1, NPY1R, PCSK1N	CXCL12, ENPP2	RGS7, CX3CR1, PENK	ABCA1, ADCY8, AZU1, CACNA1A, CNR1, CXCL12, DRD5, GNB1, NPY, NPY1R
	GO:0004984 Olfactory Receptor Activity	0	0	0	0
Polysaccharide binding	GO:0030246 Carbohydrate Binding	L1CAM, CHODL, FGF1, SERPINE2, THBS2	CLEC3B, GALNT11, COL5A1, COLEC12, DCN, ENPR, FN1, FSTL1, POSTN, SERPIND1	APP, HSD17B12, LPL, NPTX2, PTN, SERPINE2	AZU1, DCN, FGF9
Catecholamine Synthesis	GO:0042423 Catcholamine Biosynthetic Process	0	0	0	0
JAK-STAT Signaling	KEGG Pathway JAK-STAT Signaling Pathway	0	0	0	0
Other Organ System Development	GO:0001501 Skeletal System Development	ACHE, EN1, GABBR1	ARID5B, CLEC3B, SP3, ANXA2, CDH11, COL1A1, COL1A1, COL3A1, FOXC1, GAS1, MSX1, POSTN, SPP1	SOX9, PTN, SPP1, SPARC	ANXA2, COL1A1, COL1A2, COL3A1, FGF9, MEPE
	GO:0007283 Spermatogenesis	KHDRBS3, NME5, SOD1	HMGB2	RACGAP1, SOD1	KHDRBS3
	GO:0007507 Heart Development	HOPX, KIF3A	ZIC3, COL3A1, COL5A1, FOXC1, MSX1, TPM1	HOPX, SOX9, CXADRP2, GJA1, ID1	COL3A1, FGF12, ID2
	GO:0001944 Vasculature Development	AGT, NTRK2, PPAP2B	ANXA2, CDH5, CXCL12, COL1A1, COL1A2, COL3A1, COL5A1, COL15A1, FOXC1	LMO2, ID1, PPAP2B	ANXA2, CXCL12, COL1A1, COL1A2, COL3A1, COL5A1, FGF9
	GO:0001654 Eye Development	MEIS2, MAB21L2, NTRK2	SP3, COL5A1, FOXC1, GAS1, MAB21L1	PTPRM	BCL11B, NEUROD1
	GO:0008544 Epidermis Development	0	COL1A1, COL1A2, COL3A1, COL5A1, DSP	SOX9	COL1A1, COL1A2, COL3A1, KRT31, TXNIP

## Sheet: Ts1Cje-Ts65Dn-Dp16
	DAVID Pathway Analyses Results in Embryonic Day 15.5 Forebrain From the Ts1Cje, Ts65Dn and Dp16 Mouse Models of DS
Cellular Process Category	Enriched GO Terms	Ts1Cje E15.5 Brain		Ts65Dn E15.5 Brain		Dp16 E15.5 Brain
		Up-Regulated Genes	Down-Regulated Genes	Up-Regulated Genes	Down-Regulated Genes	Up-Regulated Genes	Down-Regulated Genes
Embryo Development	GO:0009792 Embryo Development Ending in Birth or Egg Hatching	Celsr1, Ccnb2, Eomes	Nlrp5, En1, Esrrb, Tbx1	Gata2, En1, Foxa2, Pax3, Pax7, Shox2, Tcf7l2, Tfap2a	Tbx18, Dab2, Etl4, Eomes, Foxc2, Ooep,	Gabpa, Nlrp5, Tcfap2a	Mbd3, Pygo2
	GO:0001701 In Utero Embryonic Development
Central Nervous System Development & Function	GO:0051960 Regulation of Central Nervous Development	0	0	Barhl2, Irx3, Lhx, Tiam1, Foxa1, Foxa2	Igfn, Nrp1	0	0
	GO:0050767 Regulation of Neurogenesis	0	0			0	0
	GO:0030182 Neuron Differentiation	Dscam, Gpr98, Eomes, Cbr1, Hprt, Neurog2, Sod1	En1, Otx2, Vegfa	Dscam, App, Myo7a, Klhl1	Fezf2, Cxcl12, Nrp1, Gas7	Dscam, Pou4f2	Gprin1, Rab3a, Cck, Cdk5, Wnt7a
	GO:0043005 Neuron Projection (Axogenesis)	Dscam, Hprt, Neurog2				Grik1, Ncam2	Dctn2,
	GO:0045202 Synaptogenesis	Itsn1	Faim2, Rasgap2, Dlgap1, Nrgn	App, Chrna4, Grik1, Itsn1, Myo7a, Th, Synj1	Nos1, Slc40a1	Htr3b, Grik1, Synj1	Htr3a, Rab3a, Svop, Cdk5, Prkaca, Sema46, Syngr3, Vamp2, Abat, Wnt7a
	GO:0051960 Synaptic Transmission	Sod1, Serpinc5, Synj1	Fkbp1b
	GO:0042063 Gliogenesis	0	0	0	0	0	0
	GO:0042552 Myelination	0	0	0	0	0	0
Regulation of Transcription	GO:0006355 Regulation of transcription, DNA-Templated	Ets2, Brwd1, Cenpk, Eomes, Ifnar2, Ifi204, Neurog2, Obox2, Top2a	Atf4, En1, Esrrb, Otx2, Rfx5, Tbx1, Trim66, Vegfa	Bach1, Barhl1, Barhl2, Gata2, Gata3, Irx3, Irx5, Lhx1, Lhx5, Lhx9, Pouf4, Sox14, Tal1, App, Brwd1, Dbx1, Ebf2, Ebf3, En1, En2, Foxa1, Foxa2, Hba-x, Ifnar2, Nr0b2, Onecut1, Otx2, Pax3, Pax7, Phox4f, Shox2, Irx2, Sim2, Tcf7l2, Usp16, Gcfc1, Dmbx1	Prdm9, Tbx18, Eomes, Id2, Igf1, Nfia, Nfib, Nfix, Nr4a3, Rfx5, Satb2, Zfp238, Hivep2	Gabpa, Gata3, Pou5f2, Pou4f2, Sox14, Brwd1, Dmbx1, Ebf3, Rhox11, Rhox4f, Etohi1, Usp16, Zfp760, Gcfc1	Ets1, Rbm14, Sox4, Csrnp2, Foxo6, Med18, Mbd3, Rfx5, Hinfp
	GO:0003700 Transcription factor activity	Ets2, Rcor2, Gcfc1, Eomes, Tbx1	Atf4, En1, Esrrb, Otx2
Cell Cycle Regulation	GO:0007049 Cell cycle	Rassf2, Spc25, Zwilch, Mki67, Aspm, Aurkb, Bub1, Bub1b, Cdk1, Cdc25c, Cdac2, Cdac3, Cenpe, Cenpf, Cep55, Chaf1b, Ccnb2, Cdk6, Dlgap5, Esco2, Fam83d, Kif11, Kif18a, Nusap1, Plk1, Sgol2, Smc4, Tacc3	Hepacam, Sesn2	App, Clgn, Plk3, Rps6ka2, Usp16	Prdm9, Rec8, Meig1, Ncapd2	Usp16	Racgap1, Cdk5, Mcm7, Rcc2, Hinfp
	GO:0000279 Mitosis
Chromosome & Kinetochore Organization	GO:0000775 Chromosome, Centromeric Region	Spc25, Zwilch, Mki67, Aurkb, Bub1, Bub1b, Cenpe, Cenpf, Sgol2		0	0		Rcc
	GO:0000776 Kinetochore			0	0	0	0
DNA Damage and Repair	GO:0006974 Cellular Response to DNA Damage Stimulus	Cdk1, Chaf1b, Esco2, Ifi204, Neil3, Phlda5, Hmgn1, Sod1		0	0	0	0
	GO:0006281 DNA Repair			0	0	0	0
Cytoskeleton Organization	GO:0005856 Cytoskeleton	Aspm, Aurkb, Cenpe, Cenpf, Cep55, Dlgap5, Fam83d, Kif11, Kif15, Kif18a, Kif4, Calcoco2, Pstpip2, Pin4, Slc4a1	Dlgap1, Gfap, Lor, Nusap1, Uxt, Slc1a4	Fgfr1op, Pdlim3, App, Klhl1, Myo7a, Uxt, Rps6ka2, Sncg	Acta2, Cttnbp2, Dync1i1, Gas7, Nos1	Rock1, Krtap10-10, Krtap5-1, Krtp5-2	Racgap1, Dctn2, Gabrapl1, Jup, Rcc2, Sema4c, Sprr2b, Slc1a4, Sarm1
	GO:0015630 Microtubule Cytoskeleton			Fgfr1op, App, Uxt, Rps6ka2, Sncg	Dync1i1
Kinase Activity & ATP Binding	GO:0004672 Protein Kinase Activity	Aurkb, Bub1, Bub1b, Cdk1, Cdk6, Dyrk1a, Melk, Plk1, Pnck, Hunk	Flt1	Epha10, Epha8, Dyrk1a, Plk3, Rps6ka2, Hunk, Gart	Cttnbp2, Ddr2, Nrp1, Vrk2, Abca9, Abcc8, Acta2, Acsf2	Rock1	Camkv, Sbk1, Taok2, Adck5, Cdk5, Prkaca
	GO:0005524 ATP Binding	Abcb1b, Coasy, Ddx3y, Acss2, Aurkb, Bub1, Bub1b, Cdk1, Cenpe, Cdk6, Dyrk1a, Hspa4l, Hlcs, Kif15, Kif18a, Kif4, Melk, Gart, Plk1, Pnck, Hunk, Smc4, Top2a	Nlrp5, Ak5, Aars, Aldh18a1, Asns, Nars, Cars, Iars, Kif11, Mars, Tars, Tap1, Yars			Nlrp5, Rock1, Hspa13, Morc3, Orc4	Abcb6, Camkv, Ehd1, Sbk1, Taok2, Aacs, Clcn7, Cdk5, Mvd, Mcm7, Prkaca, Ppp2r4, Yars, Vars
Protease & Proteasome Activity	GO:0006508 Proteolysis	Fbo47, Acy1, Dnpep, Bace2, Cdac3, Hdac6	Cpa3, Ube2v1	Klk1b22, Gm5077, Tulp4	Cd55, Immp1l, Cfh, Ighg1, Usp16	Immp1l, Adam21, Gm5346, Socs6, Usp16, Usp25	Dda1, Traf7, Wsb2, Ctsd, C1ra, March8, Pcsk1n, Fbxo44, Ubac1, Usp30
	GO:0006511 Ubiquitin-Dependent Protein Catabolic Process	0	0	0	0	Usp16, Usp25	Usp30
Immune System Development & Response	GO:0002520 Immune System Development	Cd1d1, Alas2, Ccnb2, Cdk6, Eomes, Hbb-b1, Tacc3	Tbx1, Vgfa	Tal1, Hba-x, H2-DMa, Onecut1	Eomes, Heb-b1, Id2	Vpreb1, Zbtb32	Sox4, Slc25a38
	GO:0006952 Defense Response	Cd1d1	Ccl3, Irgm1, Ifna12, Ly86, Pla2g7, Penk, Tap1	Em5077	Cd55, Cfh, Ighg1, Lyz1, Tlr8	Defb35	Cnpy3, C1ra, Mlf2, Sarm1, Vars
	GO:0005125 Cytokine Activity	Cd1d1, Cenpf, Ifnar1, Sod1		Gata3, Ifnar1, Raet1d	Tlr8	0	0
Regulation of Apoptosis	GO:0042981 Regulation of Programmed Cell Death	Cenpf, Glo1, Ifi204, Itsn1, Sod1, Prnd	Aars, Agt, Phlda3, Spp1, Vegfa	Khdc1b, Pou4f1, Itsn1, Plekhf1, App	Barhl1, Foxc2, Ighg1, Igf1, Gjb6, Tnfsf12, Unc5d	Rock1, Pdcd10, Tnfsf12	Bcl2l13, Ddit4, Traf7, Aplp1, Cdk5, Csrnp2, Mtch1
	GO:0043066 Apoptosis	Bub1, Bub1b	Chac1, Ddit4, Faim2, Naip5, Phlda3
Calmodulin Binding	GO:0005516 Calmodulin Binding	0	0	0	0	0	0
Mitochondria	GO:0005743 Mitochondrial Inner Membrane	H2-ke6, Alas2, Idh2, Atp5o, Slc25a37	Aldh18a1, Upc2, Shmt2, Slc25a18	Atp5j, Cpt1b, Atp5o	Immp1l, Nos1, Tufm, Slc3a1, Ucp2	Immp1l, Ugt1a10	Atp5d, Abcb6, Exog, Gpx4, Slc25a38, Mtch1, Ptpmt1, Slc25a39, Sarm1, Usp30, Ucp2
Oxidative Stress & Anti-Oxidant Capacity	GO:0006979 Response to Oxidative Stress	H2-ke6, Cryzl1, Cyb5r1, Idh2, Kdm5d, Cbr1, Sod1, Prm2, Txnrd3, Tph2, Uty	Adhfe1, Aldh1l2, Aldh18a1, Cyp3a25, Mthfd2, Pycr1	Cryzl1, Hsd3b6, Hsd11b2, Kdm5d, Th, Uty	Kdm6a, Aldh1a2, Nos1, Sord	Tdh, Cryzl1, Cyp2b23, Rdh19, Rdh7	Aldh2, Cyp2d9, Dohh, Gpx4, Hsdl1, Rdh11
	GO:0010035 Response to hydr	0	0	0	0
Cell Migration	GO:0006928 Cell Motion	Neurog2	Flt1, Pvr, Tbx1, Vegfa	Barhl1, Barhl2, Pou4f1, App, Fgf15, Pax3, Vav3	Fezf2, Cxcl12, Cntn2, Cttnbp2, Nrp1, Pf4, Satb2	Pou4f2	Cck, Cdk5
	GO:0016477 Cell Migration
Hormone Stimulus	GO:0009725 Response to Hormone	Rcan1	Vgf, Eif4ebp1, Serpina1c	Rcan1, Th	Cttnbp2, Foxc2, Lepr, Ugt1a10	Ugt1a1	Sprr2b
	GO:0048545 Response to Steroid Hormone	0	0				Stard6, Insig1, Mvd, Sult4a1
Cellular Homeostasis	GO:0042592 Homeostatic Process	Alas2, Aqp11, Ccnb2, Sod1, Prnd, Txnrd3	Fkbp1b, Vgf, Aqp4, Serpinc5, Vegfa	Tal1, App, Chrna4, Foxa1, Grik1, Hba-x	Cacna1e, Cldn11, Id2, Igf1, Mt2	Grik1, Vpreb1, Socs6	Cdk5, Slc25a38, Txndc5
	GO:0055074 Calcium Ion Homeostasis	0	0	0	0	Pcp4, Pcdhb12	Ehd1, Caln1, Cltb, C1ra, Pef1, Pcdha3, Pcdhga4, Spock2
Amine Transmembrane Transport	GO:0005275 Amine Transmembrane Transport Activity	Slc6a9, Slc6a4	Slc7a5, Slc1a4a, Slc3a2, Slc6a11, Slc7a1, Slc7a3	0	0	0	0
G-Protein Signaling	GO:0007186 GPCR signaling Pathway	Gpr98, Mrgpra5, Celsr1, Olfr1383, Olfr457, Olfr1383, Vmn1r191, Vmn1r208, Vmn2r25, Vmn1r58	Gpr84, Cxcr5, Gng4, Nmbr, Olfr1333, Olfr135, Olfr1377, Olfr1408, Olfr151, Olfr197, Olfr198, Olfr213, Olfr313, Olfr318, Olfr323, Olfr403, Olfr485, Olfr488, Olfr495, Olfr539, Olfr559, Olfr584, Olfr656, Olfr694, Olfr748, Olfr803, Olfr857, Penk	Olfr119, Olfr1487, Olfr171, Olfr172, Olfr473, Olfr487, Olfr611, Olfr744, Olfr823, Rgs18, Taar7a, Vmn1r172, Vmn2r25	Lpar1, Npy1r, Olfr1261, Olfr1418, Olfr1494, Olfr151, Olfr194, Olfr198, Olfr457, Olfr498, Olfr506, Olfr603, Olfr784, Olfr955, Rgs6, Trhr, Vmn1r214	Htr3b, Mrgpra5, Olfr316, Olf1099, Olf113, Olf1175, Olf137, Olf1371, Olf156, Olf172, Olf205, Olf314, Olf406, Olf446, Olf457, Olf477, Olf487, Olf524, Olf692, Olf765, Olf767, Olf787, Vmn1r70	Olfr1261, Olfr823, Gpr162, Oprl1, Pcsk1n
	GO:0004984 Olfactory Receptor Activity
Polysaccharide binding	GO:0030246 Carbohydrate Binding	Hmmr	Lgals9, Vegfa	Cd209e, App, Klra5	Ccdc80, Colec12, Cfh, Dcn, Enpp1, Lpl, Lyve1, Mrc1, Pf4, Tnfaip6, Vtn		Alp1, Rpl29, Spock2
Catecholamine Synthesis	GO:0042423 Catcholamine Biosynthetic Process	0	0	Gata3, Ddc, Slc6a3, Th		0	0
JAK-STAT Signaling	KEGG Pathway JAK-STAT Signaling Pathway	Ifnar1, Ifnar2, Ifngr2, Il10rb	Ifna12	Ifnar1, Ifnar2, Ifngr2	Lepr	0	0
Other Organ System Development	GO:0001501 Skeletal System Development	0	0	Pax7, Shox2	Etl4, Foxc2, Satb2		Insig1, Wnt7a
	GO:0007283 Spermatogenesis	Hist1h1a, Sod1, Rnf17, Txnrd3	S100a11	Clgn	Rec8, Cldn11	Rnf17	Racgap1, Gpx4
	GO:0007507 Heart Development	0	0	Pdlim3, Fgf15, Pax3, Th	Aldh1a2, Foxc2, Id2, Nrp1, Osr1	0	0
	GO:0001944 Vasculature Development		Flt1, Angpt1, Tbx1, Vegfa		Aldh1a2, Cxcl2, Foxc2, Lepr, Nrp1, Tnfsf12	0	0
	GO:0001654 Eye Development	Dscam, Crb1, Hmgn	Mab21l1, Otx2, Vegfa	Dscam, Irx5, Mab21l1, Mab21l2, Otx2, Th	Aldh1a2, Bhlhe22, Foxc2	Dscam, Pou4f2, Mab21l2	Pygo2
	GO:0008544 Epidermis Development	0	0	0	0	Sfn	Sprr2b, Wnt7a
