# Supplementary material for: An Integrated Human/Murine Transcriptome and Pathway Approach To Identify Prenatal Treatments For Down Syndrome
Source: Sci Rep. 2016 Sep 2;6:32353. doi: 10.1038/srep32353 (PMC5009456; doi:10.1038/srep32353)
Supplement: Supplementary Table S5 [file srep32353-s6.xlsx]

## Sheet: Amniocytes-Canonical Pathways
An Integrated Human/Murine Transcriptome and Pathway Approach To Identify Prenatal Treatments For Down Syndrome Faycal Guedj1*, Jeroen LA Pennings2, Lauren J Massingham1, Heather C Wick3, Ashley E Siegel1, Umadevi Tantravahi4, Diana W Bianchi1**
Ingenuity Pathway Analysis Results in Amniocytes From Fetuses with DS- Canonical Pathways
Ingenuity Canonical Pathways	-log(p-value)	zScore	Enrichment Ratio	Dysregulated Genes
Breast Cancer Regulation by Stathmin1	2.62E00	NaN	9.95E-02	ARHGEF4,CCNE2,ARHGEF12,GNAS,ARHGEF1,ITPR1,CDK1,GNB1,ROCK1,GNB4,GNAI3,E2F6,PIK3C3,E2F1,PIK3CD,PRKCH,PPP2R2C,UHMK1,PRKCA
Role of NFAT in Regulation of the Immune Response	2.4E00	-0.6324555320336759	9.94E-02	HLA-DOA,GNAS,GNA11,CSNK1A1,PLCG1,ITPR1,GNB1,GNB4,GNAI3,HLA-DRB1,NFKBIA,NFAT5,PIK3C3,RCAN3,GNAT2,PIK3CD,GSK3B
Androgen Signaling	1.72E00	0.4472135954999579	9.91E-02	GNB1,GNB4,GNAI3,KAT2B,GNAS,SMAD3,GNA11,GNAT2,HSP90AA1,PRKCH,PRKCA
Amyloid Processing	1E00	NaN	9.80E-02	CDK5,CSNK1A1,BACE1,GSK3B,MAPK12
Pyrimidine Ribonucleotides De Novo Biosynthesis	7.25E-01	NaN	9.68E-02	CMPK2,UMPS,CANT1
Endometrial Cancer Signaling	9.73E-01	NaN	9.62E-02	PIK3C3,CTNNA1,PIK3CD,GSK3B,PTEN
Leukocyte Extravasation Signaling	2.44E00	0.8320502943378437	9.60E-02	CD99,SPN,CLDN18,CTNNA1,PLCG1,MAPK12,RHOH,PTK2,ROCK1,GNAI3,NCF1,ITGAM,RASGRP1,PIK3C3,CD44,ARHGAP35,PIK3CD,PRKCH,PRKCA
GPCR-Mediated Nutrient Sensing in Enteroendocrine Cells	1.3E00	NaN	9.52E-02	PLCD1,GNAI3,GNAS,GNA11,PLCG1,PRKCH,ITPR1,PRKCA
Melanoma Signaling	8.39E-01	NaN	9.52E-02	PIK3C3,E2F1,PIK3CD,PTEN
Role of NFAT in Cardiac Hypertrophy	2.2E00	-0.2581988897471611	9.50E-02	MAP2K7,GNAS,CSNK1A1,HDAC10,PLCG1,ITPR1,MAPK12,PLCD1,GNB1,GNB4,GNAI3,PIK3C3,RCAN3,PIK3CD,PRKCH,GSK3B,PRKCA
Glioma Signaling	1.39E00	0.7071067811865475	9.47E-02	E2F6,TFDP1,PIK3C3,E2F1,PLCG1,PIK3CD,PRKCH,PRKCA,PTEN
Pancreatic Adenocarcinoma Signaling	1.48E00	0.8164965809277261	9.43E-02	E2F6,TFDP1,SMAD3,PIK3C3,E2F1,PIK3CD,JAK2,MAPK12,BIRC5,PLD1
14-3-3-mediated Signaling	1.57E00	1.507556722888818	9.40E-02	PLCD1,YWHAE,PIK3C3,VIM,PLCG1,PIK3CD,PRKCH,GSK3B,MAPK12,SNCA,PRKCA
Gα12/13 Signaling	1.57E00	1.2649110640673518	9.40E-02	ROCK1,PTK2,MAP2K7,NFKBIA,PIK3C3,TBXA2R,CDH6,CDH17,PIK3CD,ARHGEF1,MAPK12
HIPPO signaling	1.25E00	0.8164965809277261	9.30E-02	TJP2,YWHAE,SMAD3,CD44,FRMD6,PPP2R2C,MOB1A,SKP2
GNRH Signaling	1.64E00	2.3094010767585034	9.30E-02	PTK2,GNAI3,MAP2K7,PAK4,GNAS,MAP3K6,GNA11,PRKCH,MAP3K8,ITPR1,MAPK12,PRKCA
Role of IL-17A in Arthritis	9.21E-01	NaN	9.26E-02	CXCL8,NFKBIA,PIK3C3,PIK3CD,MAPK12
IL-8 Signaling	2.08E00	1.0	9.24E-02	CXCL8,ANGPT2,GNAS,RHOT2,MAPK12,RHOH,PLD1,GNB1,PTK2,ROCK1,GNB4,GNAI3,ITGAM,PIK3C3,PIK3CD,PRKCH,PRKCA
p53 Signaling	1.32E00	0.0	9.18E-02	PCNA,KAT2B,PIK3C3,E2F1,PIK3CD,GSK3B,BIRC5,CHEK1,PTEN
phagosome formation	1.41E00	NaN	9.17E-02	PLCD1,MARCKS,SCARA3,PIK3C3,RHOT2,PLCG1,PIK3CD,PRKCH,RHOH,PRKCA
Huntington's Disease Signaling	2.41E00	2.4494897427831783	9.17E-02	ATP5J,MAP2K7,CASP3,PACSIN1,HSPA1A/HSPA1B,GNA11,HSPA9,HDAC10,ITPR1,ZDHHC17,TAF9B,GNB1,GNB4,CDK5,PIK3C3,CLTCL1,PIK3CD,PRKCH,SNCA,BET1L,PRKCA
Ovarian Cancer Signaling	1.59E00	NaN	9.16E-02	TCF4,TFDP1,PIK3C3,E2F1,CD44,MSH6,PIK3CD,WNT6,GSK3B,TCF3,FZD2,PTEN
Telomerase Signaling	1.29E00	1.1338934190276817	9.09E-02	HSP90B1,HSP90AB1,ETS2,PIK3C3,E2F1,HSP90AA1,HDAC10,PIK3CD,PPP2R2C
CTLA4 Signaling in Cytotoxic T Lymphocytes	1.2E00	NaN	9.09E-02	HLA-A,PIK3C3,HLA-B,CLTCL1,PLCG1,PIK3CD,PPP2R2C,JAK2
Natural Killer Cell Signaling	1.39E00	NaN	9.09E-02	KIR2DL1/KIR2DL3,SYNJ2,PAK4,SYNJ1,PIK3C3,PLCG1,PIK3CD,PRKCH,NCK1,PRKCA
Role of Tissue Factor in Cancer	1.39E00	NaN	9.09E-02	CXCL8,CASP3,PIK3C3,GNA11,RPS6KA3,PIK3CD,JAK2,MAPK12,PRKCA,PTEN
Pentose Phosphate Pathway	3.76E-01	NaN	9.09E-02	TKT,
Purine Nucleotides De Novo Biosynthesis II	3.76E-01	NaN	9.09E-02	GART,
Tryptophan Degradation X (Mammalian, via Tryptamine)	5.39E-01	NaN	9.09E-02	DDC,ALDH7A1
B Cell Development	6.7E-01	NaN	9.09E-02	HLA-DOA,HLA-DRB1,SPN
RhoA Signaling	1.46E00	1.0	9.02E-02	ROCK1,PTK2,ACTR2,PFN1,ARHGEF12,NRP2,ANLN,ARHGAP35,ARHGEF1,PI4KA,PLD1
Nitric Oxide Signaling in the Cardiovascular System	1.27E00	1.6666666666666667	9.00E-02	HSP90B1,HSP90AB1,PIK3C3,CAV1,HSP90AA1,PIK3CD,PRKCH,ITPR1,PRKCA
PPARα/RXRα Activation	1.86E00	-1.0	8.94E-02	MAP2K7,GNAS,SMAD3,GNA11,PLCG1,JAK2,ADIPOR1,AIP,PLCD1,HSP90B1,NFKBIA,HSP90AB1,GK,HSP90AA1,IL1RAP,PRKCA
Actin Nucleation by ARP-WASP Complex	8.72E-01	1.0	8.93E-02	ROCK1,ACTR2,RHOT2,NCK1,RHOH
Paxillin Signaling	1.25E00	1.889822365046136	8.91E-02	PTK2,DOCK1,PAK4,ITGAM,PIK3C3,PIK3CD,ITGB8,NCK1,MAPK12
Relaxin Signaling	1.51E00	-1.3416407864998738	8.89E-02	GNB1,GNB4,GNAI3,NFKBIA,GNAS,PDE7B,PIK3C3,GNA11,GNAT2,PIK3CD,PDE4D,MPPE1
NRF2-mediated Oxidative Stress Response	1.84E00	NaN	8.89E-02	MAP2K7,SOD1,DNAJB14,MAFG,BACH1,PIK3C3,CYP4Z1,DNAJC14,PIK3CD,PRKCH,FOSL1,SQSTM1,GSK3B,FKBP5,MGST3,PRKCA
Inhibition of Angiogenesis by TSP1	6.45E-01	NaN	8.82E-02	CD47,CASP3,MAPK12
GDNF Family Ligand-Receptor Interactions	9.54E-01	0.4472135954999579	8.82E-02	PIK3C3,PLCG1,PIK3CD,ITPR1,NCK1,MAPK12
TCA Cycle II (Eukaryotic)	5.12E-01	NaN	8.70E-02	IDH3G,SDHD
MSP-RON Signaling Pathway	7.39E-01	NaN	8.70E-02	ITGAM,PIK3C3,PIK3CD,JAK2
B Cell Receptor Signaling	1.65E00	0.8320502943378437	8.62E-02	MAP2K7,MAP3K6,MAPK12,TCF3,PTEN,SYNJ2,PTK2,EBF1,NFKBIA,NFAT5,SYNJ1,PIK3C3,PIK3CD,MAP3K8,GSK3B
IL-17A Signaling in Fibroblasts	6.2E-01	NaN	8.57E-02	NFKBIA,GSK3B,MAPK12
Melatonin Signaling	9.09E-01	1.6329931618554523	8.57E-02	PLCD1,GNAI3,MAP2K7,PLCG1,PRKCH,PRKCA
Hereditary Breast Cancer Signaling	1.31E00	NaN	8.53E-02	PBRM1,PIK3C3,E2F1,RFC2,MSH6,HDAC10,PIK3CD,DDB2,CDK1,CHEK1,PTEN
Cardiac Hypertrophy Signaling	1.9E00	0.24253562503633297	8.52E-02	MAP2K7,GNAS,MAP3K6,GNA11,RHOT2,PLCG1,MAPK12,RHOH,PLCD1,ROCK1,GNB1,GNB4,GNAI3,PIK3C3,GNAT2,PIK3CD,MAP3K8,GSK3B,ADRA1B
CD28 Signaling in T Helper Cells	1.22E00	1.1338934190276817	8.47E-02	ACTR2,HLA-DOA,HLA-DRB1,NFKBIA,NFAT5,PIK3C3,PLCG1,PIK3CD,ITPR1,MAPK12
PTEN Signaling	1.22E00	0.0	8.47E-02	MAST2,PTK2,SYNJ2,SYNJ1,CASP3,SHARPIN,PIK3CD,GSK3B,DDR1,PTEN
Integrin Signaling	1.73E00	0.7276068751089989	8.46E-02	ACTR2,PAK4,RHOT2,PLCG1,ITGB8,NCK1,RHOH,PTEN,PTK2,ROCK1,PARVB,DOCK1,ITGAM,PIK3C3,CAV1,PIK3CD,GSK3B
Caveolar-mediated Endocytosis Signaling	8.88E-01	NaN	8.45E-02	ITGAM,HLA-A,HLA-B,CAV1,ITGB8,PRKCA
GPCR-Mediated Integration of Enteroendocrine Signaling Exemplified by an L Cell	8.88E-01	NaN	8.45E-02	PLCD1,GNAI3,GNAS,GNA11,PLCG1,ITPR1
P2Y Purigenic Receptor Signaling Pathway	1.2E00	-0.3333333333333333	8.40E-02	GNB1,PLCD1,GNB4,GNAI3,GNAS,PIK3C3,PLCG1,PIK3CD,PRKCH,PRKCA
p70S6K Signaling	1.2E00	0.3333333333333333	8.40E-02	PLCD1,GNAI3,YWHAE,PIK3C3,PLCG1,PIK3CD,PRKCH,PPP2R2C,PLD1,PRKCA
Gap Junction Signaling	1.41E00	NaN	8.39E-02	GNAS,CSNK1A1,PLCG1,ITPR1,PLCD1,GNAI3,SP3,PIK3C3,SGSM3,CAV1,PRKCH,PIK3CD,PRKCA
Fc Epsilon RI Signaling	1.1E00	1.0	8.33E-02	SYNJ2,MAP2K7,SYNJ1,PIK3C3,PLCG1,PIK3CD,PRKCH,MAPK12,PRKCA
iCOS-iCOSL Signaling in T Helper Cells	1.1E00	-0.4472135954999579	8.33E-02	HLA-DOA,HLA-DRB1,NFKBIA,NFAT5,PIK3C3,PLCG1,PIK3CD,ITPR1,PTEN
Production of Nitric Oxide and Reactive Oxygen Species in Macrophages	1.54E00	0.7745966692414834	8.33E-02	MAP2K7,MAP3K6,RHOT2,PLCG1,JAK2,MAPK12,RHOH,NCF1,NFKBIA,PIK3C3,PIK3CD,PRKCH,PPP2R2C,MAP3K8,PRKCA
BER pathway	3.48E-01	NaN	8.33E-02	PCNA,
Cleavage and Polyadenylation of Pre-mRNA	3.48E-01	NaN	8.33E-02	WDR33,
Glutaryl-CoA Degradation	3.48E-01	NaN	8.33E-02	HADHB,
Role of JAK1, JAK2 and TYK2 in Interferon Signaling	4.87E-01	NaN	8.33E-02	JAK2,IFNAR2
Tumoricidal Function of Hepatic Natural Killer Cells	4.87E-01	NaN	8.33E-02	CASP3,BID
Interferon Signaling	5.97E-01	NaN	8.33E-02	JAK2,IFNAR2,MED14
Ephrin A Signaling	6.94E-01	NaN	8.33E-02	ROCK1,PTK2,PIK3C3,PIK3CD
IL-17 Signaling	8.67E-01	NaN	8.33E-02	CXCL8,PIK3C3,PIK3CD,GSK3B,JAK2,MAPK12
FGF Signaling	9.28E-01	1.1338934190276817	8.24E-02	MET,PIK3C3,PLCG1,PIK3CD,ITPR1,MAPK12,PRKCA
LPS-stimulated MAPK Signaling	8.47E-01	1.6329931618554523	8.22E-02	NFKBIA,PIK3C3,PIK3CD,PRKCH,MAPK12,PRKCA
Prolactin Signaling	8.47E-01	0.8164965809277261	8.22E-02	PIK3C3,PLCG1,PIK3CD,PRKCH,JAK2,PRKCA
Human Embryonic Stem Cell Pluripotency	1.21E00	NaN	8.21E-02	TCF4,GNAS,SMAD3,PIK3C3,PIK3CD,WNT6,GSK3B,FOXD3,TCF3,FZD2,POU5F1
Superpathway of Inositol Phosphate Compounds	1.55E00	NaN	8.21E-02	PPFIA1,PLCG1,ACP1,STYX,MTMR8,PTEN,SYNJ2,PLCD1,SET,MTMR4,SYNJ1,ITPKB,PIK3C3,PIK3CD,IP6K2,PI4KA
Endothelin-1 Signaling	1.39E00	1.386750490563073	8.14E-02	GNAS,CASP3,GNA11,PLCG1,ITPR1,MAPK12,PLD1,PLCD1,GNAI3,PIK3C3,GNAT2,PIK3CD,PRKCH,PRKCA
Role of NANOG in Mammalian Embryonic Stem Cell Pluripotency	1.05E00	-0.3779644730092272	8.11E-02	PIK3C3,PIK3CD,WNT6,GSK3B,JAK2,FOXD3,FZD2,POU5F1,ZFP42
Leptin Signaling in Obesity	8.27E-01	NaN	8.11E-02	PLCD1,GNAS,PIK3C3,PLCG1,PIK3CD,JAK2
ILK Signaling	1.43E00	0.0	8.06E-02	CASP3,MYH14,RHOT2,VIM,ITGB8,MAPK12,RHOH,PTEN,PTK2,DOCK1,PARVB,PIK3C3,PIK3CD,PPP2R2C,GSK3B
Retinoic acid Mediated Apoptosis Signaling	7.42E-01	-1.3416407864998738	8.06E-02	CASP3,TNFSF10,BID,PARP8,CFLAR
IL-17A Signaling in Gastric Cells	4.64E-01	NaN	8.00E-02	CXCL8,MAPK12
Role of JAK family kinases in IL-6-type Cytokine Signaling	4.64E-01	NaN	8.00E-02	JAK2,MAPK12
Neuropathic Pain Signaling In Dorsal Horn Neurons	9.5E-01	1.414213562373095	8.00E-02	TACR1,PLCD1,PIK3C3,PLCG1,PIK3CD,PRKCH,ITPR1,PRKCA
mTOR Signaling	1.39E00	NaN	7.98E-02	MAPKAP1,RHOT2,RPS6KA3,EIF3J,EIF4G1,RHOH,PLD1,RPS28,PIK3C3,PIK3CD,PRKCH,PPP2R2C,EIF4B,PRKCA,RPS24
ERK5 Signaling	7.22E-01	1.0	7.94E-02	YWHAE,RPS6KA3,FOSL1,MAP3K8,ELK4
PCP pathway	7.22E-01	1.3416407864998738	7.94E-02	ROCK1,PFN1,WNT6,MAPK12,FZD2
Cholecystokinin/Gastrin-mediated Signaling	9.32E-01	2.1213203435596424	7.92E-02	ROCK1,PTK2,RHOT2,PRKCH,ITPR1,MAPK12,RHOH,PRKCA
VEGF Family Ligand-Receptor Interactions	7.89E-01	0.4472135954999579	7.89E-02	NRP2,PIK3C3,PLCG1,PIK3CD,PRKCH,PRKCA
Estrogen Receptor Signaling	1.05E00	NaN	7.87E-02	MED12L,TAF6L,KAT2B,MED17,TRRAP,SPEN,RBFOX2,HNRNPD,MED14,TAF9B
PAK Signaling	8.53E-01	1.1338934190276817	7.87E-02	PTK2,PAK4,CASP3,PIK3C3,PIK3CD,NCK1,MAPK12
Aryl Hydrocarbon Receptor Signaling	1.11E00	NaN	7.86E-02	HSP90B1,CCNE2,HSP90AB1,TFDP1,E2F1,HSP90AA1,DHFR,MGST3,AIP,CHEK1,ALDH7A1
Axonal Guidance Signaling	2.38E00	NaN	7.83E-02	ADAM22,ADAM17,PFN1,UNC5A,GNA11,WNT6,NCK1,PTK2,PLCD1,GNB1,GNB4,NFAT5,CDK5,PIK3C3,GSK3B,SEMA3B,FZD2,PRKCA,ACTR2,PAK4,GNAS,ARHGEF12,NRP2,C9orf3,PLCG1,ROCK1,MET,DOCK1,GNAI3,GNAT2,PIK3CD,PRKCH,ADAM29,SEMA7A
Role of PI3K/AKT Signaling in the Pathogenesis of Influenza	7.03E-01	-0.4472135954999579	7.81E-02	GNAI3,NFKBIA,PIK3C3,PIK3CD,GSK3B
Role of Wnt/GSK-3β Signaling in the Pathogenesis of Influenza	7.71E-01	NaN	7.79E-02	TCF4,CSNK1A1,WNT6,GSK3B,TCF3,FZD2
Protein Kinase A Signaling	2.12E00	0.0	7.77E-02	TCF4,SMAD3,ACP1,UBASH3B,PTEN,MPPE1,PTK2,PLCD1,GNB1,CDKN3,GNB4,NFAT5,PHKB,NFKBIA,PDE7B,PDE4D,GSK3B,PRKCA,GNAS,PTPRD,YWHAE,PLCG1,ITPR1,TCF3,ROCK1,GNAI3,HIST1H1E,ADD1,PRKCH,CDC26
IL-6 Signaling	9.57E-01	1.6666666666666667	7.76E-02	CXCL8,MAP2K7,NFKBIA,PIK3C3,PIK3CD,JAK2,MAPK12,IL1RAP,MCL1
Mevalonate Pathway I	3.22E-01	NaN	7.69E-02	HADHB,
NAD Phosphorylation and Dephosphorylation	3.22E-01	NaN	7.69E-02	ACP1,
Oleate Biosynthesis II (Animals)	3.22E-01	NaN	7.69E-02	FADS2,
Role of IL-17A in Psoriasis	3.22E-01	NaN	7.69E-02	CXCL8,
Ubiquinol-10 Biosynthesis (Eukaryotic)	3.22E-01	NaN	7.69E-02	CYP4F11,
Netrin Signaling	5.33E-01	NaN	7.69E-02	NFAT5,UNC5A,NCK1
CNTF Signaling	6.12E-01	1.0	7.69E-02	PIK3C3,RPS6KA3,PIK3CD,JAK2
CD40 Signaling	6.85E-01	0.4472135954999579	7.69E-02	MAP2K7,NFKBIA,PIK3C3,PIK3CD,MAPK12
Role of BRCA1 in DNA Damage Response	7.53E-01	-1.0	7.69E-02	PBRM1,E2F6,E2F1,RFC2,MSH6,CHEK1
Regulation of Actin-based Motility by Rho	8.17E-01	1.889822365046136	7.69E-02	ROCK1,ACTR2,PAK4,PFN1,RHOT2,RHOH,PI4KA
Type II Diabetes Mellitus Signaling	9.4E-01	1.889822365046136	7.69E-02	MAP2K7,NFKBIA,PIK3C3,PIK3CD,PRKCH,MAPK12,ADIPOR1,ENPP7,PRKCA
Glucocorticoid Receptor Signaling	1.57E00	NaN	7.64E-02	PBRM1,CXCL8,MAP2K7,SMAD3,HSPA1A/HSPA1B,HSPA9,PBX1,JAK2,MAPK12,MED14,TAF9B,TAF6L,HSP90B1,NFKBIA,KAT2B,NFAT5,HSP90AB1,PIK3C3,HSP90AA1,PIK3CD,FKBP5
Colorectal Cancer Metastasis Signaling	1.41E00	0.5	7.63E-02	TCF4,GNAS,CASP3,SMAD3,RHOT2,WNT6,JAK2,MAPK12,TCF3,RHOH,BIRC5,GNB1,GNB4,PIK3C3,MSH6,PIK3CD,GSK3B,FZD2
PKCθ Signaling in T Lymphocytes	9.23E-01	1.0	7.63E-02	HLA-DOA,HLA-DRB1,NFKBIA,NFAT5,MAP3K6,PIK3C3,PLCG1,PIK3CD,MAP3K8
Regulation of the Epithelial-Mesenchymal Transition Pathway	1.19E00	NaN	7.61E-02	ADAM17,MAP2K7,TCF4,JAG2,SMAD3,WNT6,ZEB1,JAK2,TCF3,MET,PIK3C3,PIK3CD,GSK3B,FZD2
Factors Promoting Cardiogenesis in Vertebrates	8E-01	NaN	7.61E-02	TCF4,CCNE2,PRKCH,GSK3B,TCF3,FZD2,PRKCA
VEGF Signaling	8E-01	0.0	7.61E-02	ROCK1,PTK2,YWHAE,PIK3C3,PLCG1,PIK3CD,PRKCA
CREB Signaling in Neurons	1.14E00	1.0	7.60E-02	GNAS,GNA11,PLCG1,ITPR1,PLCD1,GNB1,GNAI3,GNB4,PIK3C3,GNAT2,PRKCH,PIK3CD,PRKCA
Regulation of IL-2 Expression in Activated and Anergic T Lymphocytes	7.35E-01	NaN	7.59E-02	MAP2K7,NFKBIA,NFAT5,SMAD3,PLCG1,MAPK12
Chronic Myeloid Leukemia Signaling	7.83E-01	NaN	7.53E-02	E2F6,TFDP1,SMAD3,PIK3C3,E2F1,HDAC10,PIK3CD
Germ Cell-Sertoli Cell Junction Signaling	1.05E00	NaN	7.50E-02	PTK2,MAP2K7,PAK4,MAP3K6,PIK3C3,MYO7A,RHOT2,CTNNA1,PIK3CD,MAP3K8,MAPK12,RHOH
Neuroprotective Role of THOP1 in Alzheimer's Disease	5.14E-01	NaN	7.50E-02	YWHAE,HLA-A,HLA-B
Role of PKR in Interferon Induction and Antiviral Response	5.14E-01	NaN	7.50E-02	NFKBIA,CASP3,BID
NGF Signaling	8.3E-01	0.3779644730092272	7.48E-02	ROCK1,MAP3K6,PIK3C3,RPS6KA3,PLCG1,PIK3CD,MAP3K8,MAPK12
Ephrin Receptor Signaling	1.09E00	NaN	7.47E-02	ACTR2,PAK4,GNAS,GNA11,ACP1,NCK1,JAK2,PTK2,ROCK1,GNB1,GNAI3,GNB4,GNAT2
Sperm Motility	8.75E-01	1.414213562373095	7.44E-02	PTK2,PLCD1,CACNA1G,GNAS,PLCG1,PRKCH,PDE4D,ITPR1,PRKCA
Role of Macrophages, Fibroblasts and Endothelial Cells in Rheumatoid Arthritis	1.5E00	NaN	7.43E-02	CXCL8,TNFSF11,MAP2K7,TCF4,CSNK1A1,PLCG1,WNT6,JAK2,TCF3,C5,IL16,PLCD1,ROCK1,NFKBIA,NFAT5,PIK3C3,PIK3CD,PRKCH,GSK3B,FZD2,IL1RAP,PRKCA
Dopamine Degradation	4.21E-01	NaN	7.41E-02	SULT1A3/SULT1A4,ALDH7A1
IL-15 Production	4.21E-01	NaN	7.41E-02	PTK2,JAK2
Chondroitin Sulfate Biosynthesis	5.76E-01	NaN	7.41E-02	B3GALT6,SULT4A1,CHPF,SULT1A3/SULT1A4
Lymphotoxin β Receptor Signaling	5.76E-01	-1.0	7.41E-02	NFKBIA,CASP3,PIK3C3,PIK3CD
Dendritic Cell Maturation	1.05E00	0.2773500981126146	7.34E-02	HLA-DOA,HLA-A,HLA-B,PLCG1,JAK2,MAPK12,DDR1,PLCD1,NFKBIA,HLA-DRB1,PIK3C3,PIK3CD,CCR7
FcγRIIB Signaling in B Lymphocytes	4.95E-01	NaN	7.32E-02	PIK3C3,PIK3CD,MAPK12
Role of Osteoblasts, Osteoclasts and Chondrocytes in Rheumatoid Arthritis	1.17E00	NaN	7.31E-02	ADAM17,MAP2K7,TCF4,TNFSF11,CSNK1A1,WNT6,MAPK12,TCF3,XIAP,NFKBIA,NFAT5,PIK3C3,PIK3CD,GSK3B,FZD2,IL1RAP
Corticotropin Releasing Hormone Signaling	7.68E-01	1.1338934190276817	7.21E-02	GNAI3,GNAS,NR4A1,PLCG1,PRKCH,ITPR1,MAPK12,PRKCA
Phospholipase C Signaling	1.16E00	1.6329931618554523	7.17E-02	ARHGEF4,ARHGEF12,GNAS,RHOT2,RPS6KA3,HDAC10,PLCG1,ARHGEF1,ITPR1,RHOH,PLD1,GNB1,MARCKS,GNB4,NFAT5,PRKCH,PRKCA
Androgen Biosynthesis	3E-01	NaN	7.14E-02	SRD5A3,
Isoleucine Degradation I	3E-01	NaN	7.14E-02	HADHB,
UVC-Induced MAPK Signaling	4.77E-01	NaN	7.14E-02	PRKCH,MAPK12,PRKCA
Chemokine Signaling	5.84E-01	1.3416407864998738	7.04E-02	PTK2,GNAI3,PLCG1,MAPK12,PRKCA
IL-3 Signaling	5.84E-01	NaN	7.04E-02	PIK3C3,PIK3CD,PRKCH,JAK2,PRKCA
Synaptic Long Term Depression	8.18E-01	0.6324555320336759	7.04E-02	PLCD1,GNAI3,GNAS,GNA11,GNAT2,PLCG1,PRKCH,PPP2R2C,ITPR1,PRKCA
Dermatan Sulfate Biosynthesis	5.25E-01	NaN	7.02E-02	B3GALT6,SULT4A1,CHPF,SULT1A3/SULT1A4
ErbB2-ErbB3 Signaling	5.25E-01	-1.0	7.02E-02	PIK3C3,PIK3CD,GSK3B,PTEN
Heparan Sulfate Biosynthesis	5.25E-01	NaN	7.02E-02	B3GALT6,SULT4A1,SULT1A3/SULT1A4,EXTL1
Nur77 Signaling in T Lymphocytes	5.25E-01	NaN	7.02E-02	HLA-DOA,HLA-DRB1,CASP3,NR4A1
3-phosphoinositide Biosynthesis	8.37E-01	NaN	6.96E-02	PPFIA1,SET,MTMR4,SYNJ1,PIK3C3,ACP1,PIK3CD,STYX,PI4KA,PTEN,MTMR8
Basal Cell Carcinoma Signaling	5.69E-01	0.4472135954999579	6.94E-02	TCF4,WNT6,GSK3B,TCF3,FZD2
Actin Cytoskeleton Signaling	9.72E-01	1.8073922282301278	6.91E-02	ACTR2,PAK4,TIAM1,ARHGEF4,ARHGEF12,PFN1,MYH14,ARHGEF1,PTK2,ROCK1,DOCK1,DIAPH2,PIK3C3,ARHGAP35,PIK3CD
Pyrimidine Ribonucleotides Interconversion	3.83E-01	NaN	6.90E-02	CMPK2,CANT1
TNFR2 Signaling	3.83E-01	NaN	6.90E-02	NFKBIA,XIAP
NF-κB Activation by Viruses	5.54E-01	NaN	6.85E-02	NFKBIA,PIK3C3,PIK3CD,PRKCH,PRKCA
D-myo-inositol-5-phosphate Metabolism	7.65E-01	NaN	6.85E-02	PPFIA1,PLCD1,SET,MTMR4,SYNJ1,ACP1,PLCG1,STYX,PTEN,MTMR8
Regulation of eIF4 and p70S6K Signaling	7.65E-01	NaN	6.85E-02	RPS28,PABPC1,PIK3C3,AGO2,EIF3J,PIK3CD,PPP2R2C,MAPK12,EIF4G1,RPS24
Dopamine-DARPP32 Feedback in cAMP Signaling	7.98E-01	1.0	6.83E-02	PLCD1,GNAI3,GNAS,CDK5,CSNK1A1,PLCG1,PRKCH,PPP2R2C,ITPR1,DRD3,PRKCA
iNOS Signaling	4.44E-01	NaN	6.82E-02	NFKBIA,JAK2,MAPK12
Communication between Innate and Adaptive Immune Cells	5.81E-01	NaN	6.74E-02	CXCL8,HLA-DRB1,HLA-A,HLA-B,IGHA1,CCR7
Crosstalk between Dendritic Cells and Natural Killer Cells	5.81E-01	NaN	6.74E-02	KIR2DL1/KIR2DL3,HLA-DRB1,HLA-A,HLA-B,TNFSF10,CCR7
OX40 Signaling Pathway	5.81E-01	NaN	6.74E-02	HLA-DOA,HLA-DRB1,NFKBIA,HLA-A,HLA-B,MAPK12
Leukotriene Biosynthesis	2.79E-01	NaN	6.67E-02	GGT7,
γ-glutamyl Cycle	2.79E-01	NaN	6.67E-02	GGT7,
Gαi Signaling	6.44E-01	0.8164965809277261	6.67E-02	GNB1,GNB4,GNAI3,GNAS,P2RY14,TBXA2R,CAV1,DRD3
HMGB1 Signaling	6.44E-01	0.7071067811865475	6.67E-02	CXCL8,MAP2K7,KAT2B,PIK3C3,RHOT2,PIK3CD,MAPK12,RHOH
Hypusine Biosynthesis	2.17E00	NaN	6.67E-01	DHPS,EIF5A
Xenobiotic Metabolism Signaling	9.58E-01	NaN	6.64E-02	MAP2K7,MAP3K6,FMO2,MAPK12,AIP,HSP90B1,SULT4A1,HSP90AB1,PIK3C3,SULT1A3/SULT1A4,HSP90AA1,PIK3CD,PRKCH,PPP2R2C,MAP3K8,MGST3,ALDH7A1,PRKCA
Gustation Pathway	6.32E-01	NaN	6.61E-02	GNB1,TAS2R41,GNAS,P2RY14,PDE7B,PDE4D,ITPR1,MPPE1
Chondroitin Sulfate Biosynthesis (Late Stages)	4.12E-01	NaN	6.52E-02	SULT4A1,CHPF,SULT1A3/SULT1A4
4-1BB Signaling in T Lymphocytes	3.49E-01	NaN	6.45E-02	NFKBIA,MAPK12
VDR/RXR Activation	4.85E-01	NaN	6.41E-02	TNFSF11,YY1,PRKCH,SEMA3B,PRKCA
PPAR Signaling	5.16E-01	-2.4494897427831783	6.38E-02	HSP90B1,NFKBIA,HSP90AB1,HSP90AA1,IL1RAP,AIP
Antiproliferative Role of Somatostatin Receptor 2	4.38E-01	NaN	6.35E-02	GNB1,GNB4,PIK3C3,PIK3CD
Acute Myeloid Leukemia Signaling	4.72E-01	NaN	6.33E-02	TCF4,MAP2K7,PIK3C3,PIK3CD,TCF3
RAR Activation	6.73E-01	NaN	6.32E-02	PBRM1,KAT2B,PRMT2,GNAS,PNRC1,SMAD3,PIK3CD,PRKCH,JAK2,MAPK12,PRKCA,PTEN
CDP-diacylglycerol Biosynthesis I	2.61E-01	NaN	6.25E-02	AGPAT3,
Extrinsic Prothrombin Activation Pathway	2.61E-01	NaN	6.25E-02	F13A1,
Histamine Degradation	2.61E-01	NaN	6.25E-02	ALDH7A1,
G-Protein Coupled Receptor Signaling	7.44E-01	NaN	6.25E-02	GNAS,TBXA2R,GNA11,MPPE1,GNAI3,P2RY14,NFKBIA,PDE7B,RASGRP1,PIK3C3,PIK3CD,PDE4D,MAP3K8,DRD3,ADRA1B,PRKCA
T Cell Receptor Signaling	4.81E-01	NaN	6.19E-02	NFKBIA,NFAT5,RASGRP1,PIK3C3,PLCG1,PIK3CD
Sertoli Cell-Sertoli Cell Junction Signaling	6.08E-01	NaN	6.18E-02	MPP6,MAP2K7,TJP2,MAP3K6,MYO7A,CLDN18,CTNNA1,MAP3K8,GSK3B,MAPK12,PTEN
D-myo-inositol (1,4,5,6)-Tetrakisphosphate Biosynthesis	5.29E-01	NaN	6.15E-02	PPFIA1,SET,MTMR4,SYNJ1,ACP1,STYX,PTEN,MTMR8
D-myo-inositol (3,4,5,6)-tetrakisphosphate Biosynthesis	5.29E-01	NaN	6.15E-02	PPFIA1,SET,MTMR4,SYNJ1,ACP1,STYX,PTEN,MTMR8
Amyotrophic Lateral Sclerosis Signaling	4.7E-01	NaN	6.12E-02	CASP3,PIK3C3,BID,PIK3CD,SOD1,XIAP
3-phosphoinositide Degradation	5.47E-01	NaN	6.12E-02	PPFIA1,SYNJ2,SET,MTMR4,SYNJ1,ACP1,STYX,PTEN,MTMR8
Antioxidant Action of Vitamin C	4.59E-01	-0.8164965809277261	6.06E-02	PLCD1,NFKBIA,PLCG1,JAK2,MAPK12,PLD1
Heparan Sulfate Biosynthesis (Late Stages)	3.57E-01	NaN	6.00E-02	SULT4A1,SULT1A3/SULT1A4,EXTL1
Neurotrophin/TRK Signaling	3.88E-01	0.0	5.97E-02	MAP2K7,PIK3C3,PLCG1,PIK3CD
Insulin Receptor Signaling	4.89E-01	0.0	5.97E-02	SYNJ2,SYNJ1,PIK3C3,PIK3CD,GSK3B,JAK2,NCK1,PTEN
Melanocyte Development and Pigmentation Signaling	4.14E-01	-0.4472135954999579	5.95E-02	GNAS,PIK3C3,RPS6KA3,PLCG1,PIK3CD
Acute Phase Response Signaling	5.16E-01	1.414213562373095	5.92E-02	C4A/C4B,TCF4,MAP2K7,NFKBIA,PIK3CD,JAK2,TCF3,MAPK12,IL1RAP,C5
Wnt/β-catenin Signaling	5.16E-01	1.1338934190276817	5.92E-02	TCF4,CSNK1A1,CD44,WNT6,RUVBL2,PPP2R2C,GSK3B,TCF3,FZD2,POU5F1
Superpathway of Geranylgeranyldiphosphate Biosynthesis I (via Mevalonate)	2.44E-01	NaN	5.88E-02	HADHB,
γ-linolenate Biosynthesis II (Animals)	2.44E-01	NaN	5.88E-02	FADS2,
IL-9 Signaling	3.05E-01	NaN	5.88E-02	PIK3C3,PIK3CD
IL-10 Signaling	3.76E-01	NaN	5.88E-02	NFKBIA,BLVRA,MAPK12,IL1RAP
Mitochondrial Dysfunction	4.99E-01	NaN	5.85E-02	ATP5J,CASP3,PRDX5,COX7C,RHOT2,SDHD,BACE1,NDUFB6,MAPK12,SNCA
Role of MAPK Signaling in the Pathogenesis of Influenza	3.65E-01	NaN	5.80E-02	MAP2K7,CASP3,MAPK12,PRKCA
Thyroid Hormone Metabolism II (via Conjugation and/or Degradation)	2.91E-01	NaN	5.71E-02	SULT1A3/SULT1A4,DIO2
Phototransduction Pathway	3.21E-01	NaN	5.66E-02	GNB1,GUCA1B,GNAT2
Renal Cell Carcinoma Signaling	3.44E-01	1.0	5.63E-02	MET,PAK4,PIK3C3,PIK3CD
AMPK Signaling	4.33E-01	0.7071067811865475	5.59E-02	PBRM1,CAB39,KAT2B,GNAS,PIK3C3,CHRNA9,PIK3CD,PPP2R2C,MAPK12,ADRA1B
Systemic Lupus Erythematosus Signaling	4.56E-01	NaN	5.58E-02	SNRNP48,SNRPA,NFAT5,SNRPB,HLA-A,PIK3C3,PRPF8,HLA-B,PLCG1,PIK3CD,HNRNPC,C5
Oxidative Ethanol Degradation III	2.28E-01	NaN	5.56E-02	ALDH7A1,
Phosphatidylglycerol Biosynthesis II (Non-plastidic)	2.28E-01	NaN	5.56E-02	AGPAT3,
Valine Degradation I	2.28E-01	NaN	5.56E-02	HADHB,
Role of Pattern Recognition Receptors in Recognition of Bacteria and Viruses	3.86E-01	1.6329931618554523	5.56E-02	CXCL8,PIK3C3,PIK3CD,PRKCH,MAPK12,C5,PRKCA
Hepatic Cholestasis	4.13E-01	NaN	5.56E-02	CXCL8,NFKBIA,TJP2,GNAS,ABCB4,PRKCH,MAPK12,IL1RAP,PRKCA
Epithelial Adherens Junction Signaling	3.84E-01	NaN	5.48E-02	MET,ACTR2,TCF4,MYH14,MYO7A,CTNNA1,TCF3,PTEN
PI3K Signaling in B Lymphocytes	3.69E-01	1.1338934190276817	5.47E-02	PLCD1,NFKBIA,NFAT5,PLCG1,PIK3CD,ITPR1,PTEN
FLT3 Signaling in Hematopoietic Progenitor Cells	3.14E-01	NaN	5.41E-02	PIK3C3,RPS6KA3,PIK3CD,MAPK12
Clathrin-mediated Endocytosis Signaling	3.89E-01	NaN	5.41E-02	MET,ACTR2,LDLR,SYNJ1,PIK3C3,CLTCL1,RAB11A,DAB2,PIK3CD,ITGB8
EIF2 Signaling	3.89E-01	0.0	5.41E-02	RPS28,PABPC1,PIK3C3,EIF5,AGO2,EIF3J,PIK3CD,GSK3B,EIF4G1,RPS24
SAPK/JNK Signaling	3.17E-01	0.4472135954999579	5.32E-02	GNB1,MAP2K7,PIK3C3,PIK3CD,MAPK12
Fatty Acid α-oxidation	2.14E-01	NaN	5.26E-02	ALDH7A1,
Cardiac β-adrenergic Signaling	3.31E-01	-0.4472135954999579	5.26E-02	GNB1,GNB4,GNAS,PDE7B,PDE4D,PPP2R2C,MPPE1
IL-12 Signaling and Production in Macrophages	3.23E-01	NaN	5.22E-02	IL12RB1,PIK3C3,PIK3CD,PRKCH,MAP3K8,MAPK12,PRKCA
NF-κB Signaling	3.35E-01	-0.3333333333333333	5.20E-02	TNFSF11,MAP2K7,NFKBIA,UBE2N,PIK3C3,PIK3CD,MAP3K8,GSK3B,DDR1
Phospholipases	2.69E-01	NaN	5.17E-02	PLCD1,PLCG1,PLD1
IGF-1 Signaling	2.93E-01	1.0	5.15E-02	PTK2,YWHAE,PIK3C3,PIK3CD,JAK2
Dopamine Receptor Signaling	2.78E-01	NaN	5.13E-02	GNAS,DDC,PPP2R2C,DRD3
Synaptic Long Term Potentiation	2.84E-01	1.6329931618554523	5.04E-02	PLCD1,GNA11,PLCG1,PRKCH,ITPR1,PRKCA
Putrescine Degradation III	2.01E-01	NaN	5.00E-02	ALDH7A1,
Thyroid Cancer Signaling	2.34E-01	NaN	5.00E-02	TCF4,TCF3
Ceramide Signaling	2.62E-01	NaN	5.00E-02	PIK3C3,PIK3CD,PPP2R2C,ENPP7
Choline Degradation I	1.02E00	NaN	5.00E-01	ALDH7A1,
Epoxysqualene Biosynthesis	1.02E00	NaN	5.00E-01	SQLE,
S-methyl-5-thio-α-D-ribose 1-phosphate Degradation	1.02E00	NaN	5.00E-01	APIP,
Spliceosomal Cycle	1.02E00	NaN	5.00E-01	U2AF1/U2AF1L5,
Uridine-5'-phosphate Biosynthesis	1.02E00	NaN	5.00E-01	UMPS,
MIF Regulation of Innate Immunity	2.24E-01	NaN	4.88E-02	NFKBIA,MAPK12
GM-CSF Signaling	-0E00	NaN	4.84E-02	PIK3C3,PIK3CD,JAK2
ERK/MAPK Signaling	-0E00	1.0	4.81E-02	PTK2,DOCK1,PAK4,ETS2,PIK3C3,PLCG1,PIK3CD,PPP2R2C,PRKCA
Cdc42 Signaling	-0E00	NaN	4.79E-02	ACTR2,HLA-DOA,PAK4,HLA-DRB1,HLA-A,HLA-B,GSK3B,MAPK12
Tight Junction Signaling	-0E00	NaN	4.79E-02	TIAM1,TJP2,MYH14,CLDN18,CTNNA1,PPP2R2C,BET1L,PTEN
Allograft Rejection Signaling	-0E00	NaN	4.76E-02	HLA-DOA,HLA-DRB1,HLA-A,HLA-B
Role of JAK1 and JAK3 in γc Cytokine Signaling	-0E00	NaN	4.76E-02	PIK3C3,PIK3CD,JAK2
Tryptophan Degradation III (Eukaryotic)	-0E00	NaN	4.76E-02	HADHB,
Adipogenesis pathway	-0E00	NaN	4.72E-02	EBF1,CDK5,SMAD3,FBXW7,HDAC10,FZD2
TR/RXR Activation	-0E00	NaN	4.71E-02	LDLR,PIK3C3,PIK3CD,DIO2
Eicosanoid Signaling	-0E00	NaN	4.69E-02	PTGFR,ALOX15B,TBXA2R
Cellular Effects of Sildenafil (Viagra)	-0E00	NaN	4.65E-02	PLCD1,GNAS,MYH14,PLCG1,PDE4D,ITPR1
Dermatan Sulfate Biosynthesis (Late Stages)	-0E00	NaN	4.55E-02	SULT4A1,SULT1A3/SULT1A4
Ethanol Degradation IV	-0E00	NaN	4.55E-02	ALDH7A1,
Polyamine Regulation in Colon Cancer	-0E00	NaN	4.55E-02	TCF4,
Role of IL-17F in Allergic Inflammatory Airway Diseases	-0E00	NaN	4.55E-02	CXCL8,RPS6KA3
Serotonin Receptor Signaling	-0E00	NaN	4.55E-02	GNAS,DDC
Granulocyte Adhesion and Diapedesis	-0E00	NaN	4.52E-02	CD99,GNAI3,CXCL8,ITGAM,CCL28,CLDN18,IL1RAP,C5
Calcium Signaling	-0E00	NaN	4.49E-02	NFAT5,ATP2B1,MYH14,CHRNA9,HDAC10,RCAN3,ITPR1,TRPC3
Remodeling of Epithelial Adherens Junctions	-0E00	NaN	4.41E-02	MET,ACTR2,CTNNA1
Hepatic Fibrosis / Hepatic Stellate Cell Activation	-0E00	NaN	4.37E-02	MET,CXCL8,COL6A1,SMAD3,MYH14,IFNAR2,IL1RAP,CCR7
Agrin Interactions at Neuromuscular Junction	-0E00	NaN	4.35E-02	PTK2,PAK4,MAPK12
Hematopoiesis from Pluripotent Stem Cells	-0E00	NaN	4.26E-02	CXCL8,IGHA1
nNOS Signaling in Neurons	-0E00	NaN	4.26E-02	PRKCH,PRKCA
T Helper Cell Differentiation	-0E00	NaN	4.23E-02	HLA-DOA,HLA-DRB1,IL12RB1
IL-22 Signaling	-0E00	NaN	4.17E-02	MAPK12,
JAK/Stat Signaling	-0E00	NaN	4.17E-02	PIK3C3,PIK3CD,JAK2
Triacylglycerol Degradation	-0E00	NaN	4.17E-02	ABHD12,
STAT3 Pathway	-0E00	NaN	4.11E-02	JAK2,MAPK12,DDR1
CDK5 Signaling	-0E00	0.0	4.04E-02	GNAS,CDK5,PPP2R2C,MAPK12
Assembly of RNA Polymerase II Complex	-0E00	NaN	4.00E-02	TAF6L,TAF9B
Gluconeogenesis I	-0E00	NaN	4.00E-02	ENO3,
Glycolysis I	-0E00	NaN	4.00E-02	ENO3,
TREM1 Signaling	-0E00	NaN	4.00E-02	CXCL8,PLCG1,JAK2
Lysine Degradation II	1.67E00	NaN	4.00E-01	AASS,ALDH7A1
dTMP De Novo Biosynthesis	1.67E00	NaN	4.00E-01	TYMS,DHFR
HIF1α Signaling	-0E00	NaN	3.92E-02	PIK3C3,HSP90AA1,PIK3CD,MAPK12
NAD Salvage Pathway II	-0E00	NaN	3.85E-02	ACP1,
IL-2 Signaling	-0E00	NaN	3.77E-02	PIK3C3,PIK3CD
Agranulocyte Adhesion and Diapedesis	-0E00	NaN	3.70E-02	CD99,GNAI3,CXCL8,CCL28,MYH14,CLDN18,C5
Gαs Signaling	-0E00	NaN	3.67E-02	GNB1,GNB4,GNAS,ADD1
Oxidative Phosphorylation	-0E00	NaN	3.67E-02	ATP5J,COX7C,SDHD,NDUFB6
cAMP-mediated signaling	-0E00	0.7071067811865475	3.65E-02	GNAI3,GNAS,P2RY14,PDE7B,TBXA2R,PDE4D,DRD3,MPPE1
Glutamate Receptor Signaling	-0E00	NaN	3.51E-02	GNB1,SLC17A7
Regulation of Cellular Mechanics by Calpain Protease	-0E00	NaN	3.51E-02	PTK2,CDK1
Bladder Cancer Signaling	-0E00	NaN	3.45E-02	CXCL8,TFDP1,E2F1
Glutathione-mediated Detoxification	-0E00	NaN	3.45E-02	MGST3,
Intrinsic Prothrombin Activation Pathway	-0E00	NaN	3.45E-02	F13A1,
TGF-β Signaling	-0E00	NaN	3.45E-02	SMAD3,MAPK12,AMHR2
p38 MAPK Signaling	-0E00	NaN	3.42E-02	HMGN1,RPS6KA3,MAPK12,IL1RAP
Altered T Cell and B Cell Signaling in Rheumatoid Arthritis	-0E00	NaN	3.41E-02	TNFSF11,HLA-DOA,HLA-DRB1
Ceramide Degradation	1.51E00	NaN	3.33E-01	NAAA,ASAH1
UDP-N-acetyl-D-glucosamine Biosynthesis II	1.51E00	NaN	3.33E-01	GFPT1,GFPT2
4-aminobutyrate Degradation I	8.59E-01	NaN	3.33E-01	SUCLG2,
5-aminoimidazole Ribonucleotide Biosynthesis I	8.59E-01	NaN	3.33E-01	GART,
Coenzyme A Biosynthesis	8.59E-01	NaN	3.33E-01	PPCDC,
Oxidized GTP and dGTP Detoxification	8.59E-01	NaN	3.33E-01	RUVBL2,
Thyroid Hormone Biosynthesis	8.59E-01	NaN	3.33E-01	TPO,
Thyroid Hormone Metabolism I (via Deiodination)	8.59E-01	NaN	3.33E-01	DIO2,
Thyronamine and Iodothyronamine Metabolism	8.59E-01	NaN	3.33E-01	DIO2,
LPS/IL-1 Mediated Inhibition of RXR Function	-0E00	NaN	3.20E-02	MAP2K7,SULT4A1,FMO2,SULT1A3/SULT1A4,IL1RAP,MGST3,ALDH7A1
Activation of IRF by Cytosolic Pattern Recognition Receptors	-0E00	NaN	3.17E-02	NFKBIA,MAPK12
Estrogen-Dependent Breast Cancer Signaling	-0E00	NaN	3.17E-02	PIK3C3,PIK3CD
Fatty Acid β-oxidation I	-0E00	NaN	3.12E-02	HADHB,
MIF-mediated Glucocorticoid Regulation	-0E00	NaN	3.03E-02	NFKBIA,
GABA Receptor Signaling	-0E00	NaN	2.99E-02	GNAS,UBQLN1
Serotonin Degradation	-0E00	NaN	2.99E-02	SULT1A3/SULT1A4,ALDH7A1
Oncostatin M Signaling	-0E00	NaN	2.94E-02	JAK2,
RAN Signaling	3E00	NaN	2.94E-01	KPNB1,KPNA6,RCC1,TNPO1,KPNA2
Coagulation System	-0E00	NaN	2.86E-02	F13A1,
Ethanol Degradation II	-0E00	NaN	2.86E-02	ALDH7A1,
Nucleotide Excision Repair Pathway	-0E00	NaN	2.86E-02	ERCC1,
Role of JAK2 in Hormone-like Cytokine Signaling	-0E00	NaN	2.86E-02	JAK2,
Triacylglycerol Biosynthesis	-0E00	NaN	2.86E-02	AGPAT3,
Stearate Biosynthesis I (Animals)	-0E00	NaN	2.78E-02	SRD5A3,
Toll-like Receptor Signaling	-0E00	NaN	2.70E-02	NFKBIA,MAPK12
BMP signaling pathway	-0E00	NaN	2.63E-02	MAPK12,XIAP
Noradrenaline and Adrenaline Degradation	-0E00	NaN	2.63E-02	ALDH7A1,
Inhibition of Matrix Metalloproteases	-0E00	NaN	2.56E-02	ADAM17,
tRNA Charging	-0E00	NaN	2.56E-02	VARS,
Sphingomyelin Metabolism	1.27E00	NaN	2.50E-01	SGMS2,ENPP7
Sphingosine and Sphingosine-1-phosphate Metabolism	1.27E00	NaN	2.50E-01	NAAA,ASAH1
Granzyme B Signaling	2.2E00	0.0	2.50E-01	CASP3,LMNB2,BID,LMNB1
Estrogen-mediated S-phase Entry	3.09E00	2.23606797749979	2.50E-01	E2F6,CCNE2,TFDP1,E2F1,CDK1,SKP2
Catecholamine Biosynthesis	7.44E-01	NaN	2.50E-01	DDC,
Heme Degradation	7.44E-01	NaN	2.50E-01	BLVRA,
α-tocopherol Degradation	7.44E-01	NaN	2.50E-01	CYP4F3,
LXR/RXR Activation	-0E00	NaN	2.48E-02	C4A/C4B,LDLR,IL1RAP
FXR/RXR Activation	-0E00	NaN	2.36E-02	C4A/C4B,ABCB4,MAPK12
Cholesterol Biosynthesis I	1.65E00	NaN	2.31E-01	SQLE,LSS,LBR
Cholesterol Biosynthesis II (via 24,25-dihydrolanosterol)	1.65E00	NaN	2.31E-01	SQLE,LSS,LBR
Cholesterol Biosynthesis III (via Desmosterol)	1.65E00	NaN	2.31E-01	SQLE,LSS,LBR
Role of Hypercytokinemia/hyperchemokinemia in the Pathogenesis of Influenza	-0E00	NaN	2.27E-02	CXCL8,
Role of RIG1-like Receptors in Antiviral Innate Immunity	-0E00	NaN	2.27E-02	NFKBIA,
Pyrimidine Deoxyribonucleotides De Novo Biosynthesis I	2.46E00	NaN	2.27E-01	TYMS,CMPK2,RRM2,DTYMK,RRM1
Folate Transformations I	1.17E00	NaN	2.22E-01	MTHFR,MTHFS
D-myo-inositol (1,3,4)-trisphosphate Biosynthesis	1.93E00	NaN	2.11E-01	SYNJ2,ITPKB,SYNJ1,PTEN
Primary Immunodeficiency Signaling	-0E00	NaN	2.08E-02	IGHA1,
Histidine Degradation VI	1.09E00	NaN	2.00E-01	UROC1,CYP4F11
Creatine-phosphate Biosynthesis	6.58E-01	NaN	2.00E-01	CKMT2,
Galactose Degradation I (Leloir Pathway)	6.58E-01	NaN	2.00E-01	GALK1,
Glutamate Degradation III (via 4-aminobutyrate)	6.58E-01	NaN	2.00E-01	SUCLG2,
Lysine Degradation V	6.58E-01	NaN	2.00E-01	ALDH7A1,
Tetrahydrofolate Salvage from 5,10-methenyltetrahydrofolate	6.58E-01	NaN	2.00E-01	GART,
Tetrapyrrole Biosynthesis II	6.58E-01	NaN	2.00E-01	UROS,
Mitotic Roles of Polo-Like Kinase	4.85E00	1.1338934190276817	1.97E-01	PTTG1,PRC1,CCNB2,CDK1,SMC1A,HSP90B1,PLK4,HSP90AB1,HSP90AA1,FBXO5,PPP2R2C,CDC26,KIF11
Mismatch Repair in Eukaryotes	1.4E00	NaN	1.88E-01	PCNA,RFC2,MSH6
Parkinson's Signaling	1.4E00	NaN	1.88E-01	CASP3,MAPK12,SNCA
Role of Cytokines in Mediating Communication between Immune Cells	-0E00	NaN	1.82E-02	CXCL8,
Melatonin Degradation I	-0E00	NaN	1.75E-02	SULT1A3/SULT1A4,
Semaphorin Signaling in Neurons	3.04E00	NaN	1.70E-01	MET,ROCK1,PTK2,PAK4,ARHGEF12,CDK5,RHOT2,RHOH,SEMA7A
Superpathway of D-myo-inositol (1,4,5)-trisphosphate Metabolism	1.57E00	NaN	1.67E-01	SYNJ2,ITPKB,SYNJ1,PTEN
Chondroitin and Dermatan Biosynthesis	5.89E-01	NaN	1.67E-01	CHPF,
GDP-mannose Biosynthesis	5.89E-01	NaN	1.67E-01	GMPPB,
Glycerol Degradation I	5.89E-01	NaN	1.67E-01	GK,
Pentose Phosphate Pathway (Non-oxidative Branch)	5.89E-01	NaN	1.67E-01	TKT,
Serotonin and Melatonin Biosynthesis	5.89E-01	NaN	1.67E-01	DDC,
Zymosterol Biosynthesis	5.89E-01	NaN	1.67E-01	LBR,
Atherosclerosis Signaling	-0E00	NaN	1.61E-02	CXCL8,ALOX15B
Superpathway of Melatonin Degradation	-0E00	NaN	1.61E-02	SULT1A3/SULT1A4,
Nicotine Degradation II	-0E00	NaN	1.59E-02	FMO2,
1D-myo-inositol Hexakisphosphate Biosynthesis II (Mammalian)	1.21E00	NaN	1.58E-01	SYNJ2,ITPKB,SYNJ1
DNA damage-induced 14-3-3σ Signaling	1.21E00	NaN	1.58E-01	CCNE2,CCNB2,CDK1
GADD45 Signaling	1.21E00	NaN	1.58E-01	CCNE2,PCNA,CDK1
Antiproliferative Role of TOB in T Cell Signaling	1.46E00	NaN	1.54E-01	PABPC1,CCNE2,SMAD3,SKP2
Choline Biosynthesis III	8.91E-01	NaN	1.54E-01	PHKA1,PLD1
G Protein Signaling Mediated by Tubby	1.69E00	NaN	1.52E-01	GNB1,GNB4,GNAS,PLCG1,JAK2
Granzyme A Signaling	1.15E00	NaN	1.50E-01	SET,HIST1H1E,HMGB2
Cell Cycle Control of Chromosomal Replication	1.4E00	NaN	1.48E-01	MCM5,CDK5,MCM4,ORC1
Mechanisms of Viral Exit from Host Cells	1.87E00	NaN	1.46E-01	VPS25,CHMP4B,LMNB2,PRKCH,LMNB1,PRKCA
Role of CHK Proteins in Cell Cycle Checkpoint Control	2.32E00	-0.4472135954999579	1.45E-01	E2F6,PCNA,E2F1,RFC2,CLSPN,PPP2R2C,CDK1,CHEK1
Endoplasmic Reticulum Stress Pathway	1.1E00	NaN	1.43E-01	HSP90B1,CASP3,MBTPS2
Superpathway of Cholesterol Biosynthesis	1.35E00	NaN	1.43E-01	SQLE,HADHB,LSS,LBR
Cell Cycle Regulation by BTG Family Proteins	1.59E00	NaN	1.43E-01	E2F6,CCNE2,CNOT7,E2F1,PPP2R2C
Cell Cycle: G2/M DNA Damage Checkpoint Regulation	2.05E00	-0.3779644730092272	1.43E-01	KAT2B,YWHAE,TOP2A,CCNB2,CDK1,CHEK1,SKP2
Glycoaminoglycan-protein Linkage Region Biosynthesis	5.32E-01	NaN	1.43E-01	B3GALT6,
Inositol Pyrophosphates Biosynthesis	5.32E-01	NaN	1.43E-01	IP6K2,
Phosphatidylcholine Biosynthesis I	5.32E-01	NaN	1.43E-01	PHKA1,
Pregnenolone Biosynthesis	5.32E-01	NaN	1.43E-01	CYP4F11,
Colanic Acid Building Blocks Biosynthesis	8.37E-01	NaN	1.43E-01	GMPPB,GALK1
Pyridoxal 5'-phosphate Salvage Pathway	2.45E00	NaN	1.41E-01	PDXK,MAP3K6,CDK5,CSNK1A1,PRKCH,MAP3K8,NEK2,CDK1,DYRK1A
Small Cell Lung Cancer Signaling	2.67E00	NaN	1.41E-01	PTK2,CCNE2,NFKBIA,TFDP1,PIK3C3,E2F1,BID,PIK3CD,PTEN,SKP2
Hypoxia Signaling in the Cardiovascular System	2.4E00	NaN	1.38E-01	UBE2L3,HSP90B1,NFKBIA,HSP90AB1,UBE2N,UBE2V2,HSP90AA1,UBE2C,PTEN
ATM Signaling	2.13E00	0.0	1.36E-01	NFKBIA,BID,CCNB2,MAPK12,CBX5,CDK1,SMC1A,CHEK1
Angiopoietin Signaling	2.36E00	1.1338934190276817	1.36E-01	PTK2,ANGPT2,PAK4,NFKBIA,PIK3C3,ANGPT4,PIK3CD,NCK1,BIRC5
CD27 Signaling in Lymphocytes	1.91E00	1.6329931618554523	1.35E-01	MAP2K7,NFKBIA,MAP3K6,CASP3,BID,MAP3K8,MAPK12
Prostate Cancer Signaling	2.71E00	NaN	1.34E-01	HSP90B1,CCNE2,NFKBIA,HSP90AB1,TFDP1,PIK3C3,E2F1,HSP90AA1,PIK3CD,GSK3B,PTEN
Chondroitin Sulfate Degradation (Metazoa)	7.89E-01	NaN	1.33E-01	CD44,CEMIP
Role of Oct4 in Mammalian Embryonic Stem Cell Pluripotency	1.64E00	-1.0	1.30E-01	FAM208A,ETS2,JARID2,PHC3,FOXD3,POU5F1
Docosahexaenoic Acid (DHA) Signaling	1.41E00	NaN	1.28E-01	CASP3,PIK3C3,BID,PIK3CD,GSK3B
Cyclins and Cell Cycle Regulation	2.36E00	1.414213562373095	1.28E-01	E2F6,CCNE2,TFDP1,E2F1,CCNB2,HDAC10,PPP2R2C,GSK3B,CDK1,SKP2
PEDF Signaling	2.15E00	0.7071067811865475	1.27E-01	ROCK1,ARHGAP22,TCF4,NFKBIA,PIK3C3,PIK3CD,CFLAR,ZEB1,MAPK12
Reelin Signaling in Neurons	2.32E00	NaN	1.27E-01	ARHGEF4,MAP2K7,ARHGEF12,CDK5,PIK3C3,PIK3CD,ARHGEF1,GSK3B,PAFAH1B1,MAPK12
Mouse Embryonic Stem Cell Pluripotency	2.68E00	1.1547005383792517	1.26E-01	TCF4,PIK3C3,PIK3CD,GSK3B,JAK2,FOXD3,TCF3,MAPK12,FZD2,XIAP,POU5F1,ZFP42
Cytotoxic T Lymphocyte-mediated Apoptosis of Target Cells	1.17E00	NaN	1.25E-01	CASP3,HLA-A,HLA-B,BID
EGF Signaling	1.74E00	1.1338934190276817	1.25E-01	MAP2K7,PIK3C3,PLCG1,PIK3CD,ITPR1,MAPK12,PRKCA
Cell Cycle: G1/S Checkpoint Regulation	1.93E00	-0.8164965809277261	1.25E-01	E2F6,CCNE2,TFDP1,SMAD3,E2F1,HDAC10,GSK3B,SKP2
Airway Pathology in Chronic Obstructive Pulmonary Disease	4.84E-01	NaN	1.25E-01	CXCL8,
Histidine Degradation III	4.84E-01	NaN	1.25E-01	UROC1,
Salvage Pathways of Pyrimidine Deoxyribonucleotides	4.84E-01	NaN	1.25E-01	APOBEC3B,
Superoxide Radicals Degradation	4.84E-01	NaN	1.25E-01	SOD1,
Protein Ubiquitination Pathway	6.08E00	NaN	1.25E-01	USP12,PSMD7,USP35,HLA-A,UBE2N,HSPA1A/HSPA1B,HLA-B,USP11,UBE2V2,FBXW7,USP3,USO1,HSP90B1,HSP90AB1,USP13,USP16,SUGT1,PSMA3,AMFR,HSPA9,PSMD5,USP1,DNAJB14,XIAP,SKP2,UBE2L3,USP22,HSPA13,DNAJC14,HSP90AA1,USP25,UBE2C
Dermatan Sulfate Degradation (Metazoa)	7.44E-01	NaN	1.25E-01	CD44,CEMIP
Apoptosis Signaling	2.42E00	0.9045340337332909	1.24E-01	ROCK1,MAP2K7,NFKBIA,CASP3,BID,LMNA,PLCG1,XIAP,CDK1,PRKCA,MCL1
HGF Signaling	2.77E00	1.7320508075688774	1.24E-01	MAP2K7,MAP3K6,PLCG1,MAPK12,PTK2,MET,DOCK1,ETS2,PIK3C3,MAP3K8,PRKCH,PIK3CD,PRKCA
Glioma Invasiveness Signaling	1.71E00	1.1338934190276817	1.23E-01	PTK2,PIK3C3,HMMR,RHOT2,CD44,PIK3CD,RHOH
Ephrin B Signaling	2.07E00	NaN	1.23E-01	GNB1,ROCK1,PTK2,GNB4,GNAI3,GNAS,GNA11,ACP1,GNAT2
IL-15 Signaling	1.85E00	NaN	1.21E-01	PTK2,CXCL8,PIK3C3,PLCG1,PIK3CD,JAK2,MAPK12,AXL
Tec Kinase Signaling	3.66E00	1.386750490563073	1.21E-01	PAK4,GNAS,GTF2I,GNA11,RHOT2,TNFSF10,PLCG1,JAK2,MAPK12,RHOH,PTK2,GNB1,GNB4,GNAI3,PIK3C3,GNAT2,PIK3CD,PRKCH,PRKCA
fMLP Signaling in Neutrophils	2.66E00	0.5773502691896258	1.20E-01	ACTR2,GNAS,ITPR1,GNB1,GNAI3,GNB4,NCF1,NFAT5,NFKBIA,PIK3C3,PRKCH,PIK3CD,PRKCA

## Sheet: Amniocytes-Disease and Function
Ingenuity Pathway Analysis Results in Amniocytes From Fetuses with DS- Biological Function and Disease
Categories	Functions	p-Value	Predicted Activation State	Activation z-score	Dysregulated Genes	Number of Genes
Cell Cycle	cell cycle progression	7.30E-15	Increased	2.400	CENPF,QKI,THAP5,SFPQ,FRMD6,MKI67,HBP1,CHAF1A,PLK4,CENPE,JARID2,CAV1,ZBTB20,FOSL1,TYMS,CCNE2,SON,TFDP1,ZC3HC1,PRR11,ZEB1,TCF3,SKP2,MET,MARCKS,PCNA,DYNC1LI2,E2F1,CLSPN,DHFR,NEK2,UBE2C,TCF4,BTG3,CDK3,TNFSF10,ATAT1,JAK2,DDX17,DCLK1,CHEK1,USP3,CDKN3,MAP4,YY1,ACSM5,KAT2B,TOP2A,RPS24,TNFSF11,IKZF1,PLCG1,AXL,CDK1,RRM1,BUB1,KPNB1,GNAI3,USP22,TRRAP,CENPA,CD44,NR4A1,FBXO5,PAFAH1B1,POU5F1,SS18,PTTG1,SMAD3,HS…	136
Cellular Growth and Proliferation	proliferation	8.98E-13	Increased	4.424	HMMR,CCNB2,FRMD6,DDB2,GNB1,RIPPLY3,PLK4,TMIGD2,JARID2,CAV1,FOSL1,RUVBL2,MOB1A,TYMS,SON,CCNE2,JAG2,MTSS1,RRM2,AGA,ZEB1,TCF3,IFNAR2,LGI4,ASAH1,PLD1,DDR1,SKP2,MET,FBXW8,MARCKS,RASGRF2,NCF1,CNOT7,CD300C,KIDINS220,FADS2,SUMO2,PIK3CD,CFLAR,SQSTM1,DHFR,HHEX,UBE2C,KIF20A,CD99,RAB28,CDK3,GNA11,PHC3,CTDSPL,GALNT2,ITGB8,DDX17,JAK2,LBR,CDKN3,CD47,TMEFF1,HSP90AB1,STK17A,PIK3C3,BICC1,RYBP,DAB2,PDE4D,RBM17,TNFS…	351
Cancer, Gastrointestinal Disease, Organismal Injury and Abnormalities	digestive system cancer	2.63E-09	Increased	2.238	C18orf25,DDC,CCNB2,FRMD6,POLRMT,GORASP2,JARID2,PHKA1,AMHR2,CCDC150,SON,JAG2,GPR176,ZEB1,TCF3,GART,RASGRF2,HIST1H2BM,KIDINS220,CPE,UBE2C,KIF20A,C1orf53,GNA11,STYK1,DTNA,PNRC1,PIK3C3,GPC6,UBE3C,TNFSF11,UTP20,CYHR1,EPB41L4A,DIP2A,KPNB1,BUB1,NR4A1,FBXO5,ACRC,CYP4F11,TAF1A,RAB14,SMAD3,CSNK1A1,CBX5,TRPC3,SMC1A,PTEN,E2F6,SULT1A3/SULT1A4,ZWINT,SEC63,CXCL8,TIAM1,HMGN2,FAM221A,MAPK12,BACH1,KANK1,UROC1,ALOX…	618
Cellular Development, Cellular Growth and Proliferation	proliferation	5.42E-09	Increased	3.555	HMMR,SFPQ,CCNB2,FRMD6,MKI67,HBP1,DDB2,CAV1,ZBTB20,FOSL1,MCL1,CACNA1G,TYMS,AQP5,CCNE2,SON,DCN,RRM2,AGA,ITPR1,ZEB1,TCF3,ASAH1,PLD1,TAF9B,SKP2,MET,FBXW8,PTBP1,PCNA,EHMT2,E2F1,KIDINS220,SUMO2,PIK3CD,CFLAR,NEK2,UBE2C,KIF20A,CD99,TCF4,ADAM17,ZFP36,CDK3,PRPF8,TNFSF10,GALNT2,ITGB8,DDX17,JAK2,ZMIZ2,CHEK1,CDKN3,YY1,KAT2B,TMEFF1,PIK3C3,BID,DAB2,PDE4D,FKBP5,GLMN,RBM17,TNFSF11,NRP2,IGKC,IKZF1,PLCG1,AXL,CDK1,R…	161
Infectious Diseases	infection	2.00E-08	Increased	4.030	HLA-DOA,DDO,HLA-B,SFPQ,CHAF1A,PLK4,MRPL10,CAV1,RUVBL2,DAZAP2,CRIM1,TYMS,ACTR2,APOBEC3B,SNRPA,SON,MAGT1,SUCLG2,TKT,RRM2,AASS,ZEB1,SSR1,IFNAR2,TCF3,PLD1,KDM7A,SYNJ2,NCF1,SHCBP1,CNOT7,MS4A4A,SPEN,SUMO2,RAB11A,CFLAR,CANT1,UBE2C,HIST2H2AA3/HIST2H2AA4,TCF4,LAPTM5,RAB28,HLA-A,PRPF8,TNFSF10,MKRN2,DDX17,JAK2,DCLK1,MAP4,CD47,YY1,HSP90AB1,CALCOCO1,PNRC1,PIK3C3,ADK,TOP2A,PDE4D,MAP1LC3A,AMY2B,PCBP2,SLC6A2,PI4…	164
Cellular Assembly and Organization, Cellular Function and Maintenance	organization	3.91E-08	Increased	2.283	CENPF,BBS5,ACP1,ARHGEF1,HBP1,NCK1,STK35,AVIL,PLK4,DIAPH2,CENPE,GORASP2,CAV1,RFX3,AMHR2,ACTR2,ARHGEF4,AQP5,PEX6,SON,MTSS1,LARP4,ITPR1,LMAN1,PLD1,DDR1,MET,FBXW8,MARCKS,DOCK1,CORO1C,DYNC1LI2,KIDINS220,RAB11A,PIK3CD,CAPRIN1,NEK2,SNCA,B9D1,CD99,ATP6V1D,BTG3,SPATA13,TNFSF10,HMGB2,ITGB8,DCLK1,MTFR2,CHEK1,MAP4,CD47,BNIP1,PIK3C3,TBCD,PEX14,TNFSF11,PDE4DIP,NRP2,VIM,AXL,CDK1,KPNB1,CEP72,LDLR,ATL2,MACF1,ADD1…	156
Cellular Assembly and Organization, Cellular Function and Maintenance	organization	4.95E-08	Increased	2.277	CENPF,BBS5,ACP1,ARHGEF1,HBP1,NCK1,STK35,AVIL,PLK4,DIAPH2,CENPE,CAV1,RFX3,AMHR2,ACTR2,ARHGEF4,AQP5,SON,MTSS1,LARP4,ITPR1,PLD1,DDR1,MET,FBXW8,MARCKS,DOCK1,CORO1C,DYNC1LI2,KIDINS220,RAB11A,PIK3CD,CAPRIN1,NEK2,SNCA,B9D1,CD99,ATP6V1D,BTG3,SPATA13,TNFSF10,HMGB2,ITGB8,DCLK1,CHEK1,MAP4,CD47,TBCD,PEX14,TNFSF11,PDE4DIP,NRP2,VIM,AXL,CDK1,KPNB1,CEP72,LDLR,MACF1,ADD1,CD44,FBXO5,CEP41,PAFAH1B1,DYRK1A,SEMA7A,PF…	144
Cellular Development, Cellular Growth and Proliferation	proliferation	2.98E-07	Increased	3.084	SS18,PTEN,SMC1A,CAV1,FOSL1,S100A10,MCL1,CASP3,MYH14,ZEB1,ITPR1,TCF3,SKP2,MET,PTBP1,NASP,CCNG2,ERCC1,E2F1,EHMT2,PIK3CD,NEK2,UBE2C,ADAM17,TCF4,TNFSF10,ITGB8,CHEK1,SET,YY1,NFKBIA,CDK5,CSPG4,HPGD,DAB2,BID,CDCA5,SEMA3B,MAP2K7,NRP2,UHRF1,PLCG1,SOD1,AXL,FOXM1,BIRC5,EMP1,CERS1,TRPM7,CD44,NR4A1,POU5F1	52
Cellular Development, Cellular Growth and Proliferation	proliferation	5.60E-07	Increased	2.789	ILF3,PFN1,FBXW7,FRMD6,HBP1,DDB2,PBK,PTEN,PTK2,PARVB,ETS2,CAV1,KPNA2,FOSL1,TYMS,CCNE2,CASP3,DCN,ZEB1,MAPK12,ATAD2,ASAH1,SKP2,MET,PTBP1,ACKR3,E2F1,PIK3CD,PRKCH,CFLAR,ADAM17,ZFP36,TNFSF10,JAK2,ZNF131,YY1,NFKBIA,KMT2D,CSPG4,HPGD,DAB2,SEMA3B,PRKCA,NDUFAF4,GNAS,IGKC,SOD1,FOXM1,BIRC5,CDK1,XIAP,BUB1,CD44,POU5F1	54
Infectious Diseases, Organismal Injury and Abnormalities	infection	6.28E-07	Increased	2.999	ILF3,SRRT,PRPF8,CHAF1A,CD164,MAP4,CALCOCO1,ETS2,CNST,MRPL10,PSMA3,PCBP2,DAZAP2,PRKCA,RBM17,PRKRA,SNRPA,MYEF2,TRIM55,GINS4,AXL,UMPS,MED14,XIAP,SCAF1,TTC3,ZNF148,KPNB1,UBE2L3,ERCC1,NUP153,CTDP1,SPEN,NUP62,SUMO2,PRKCH,CANT1,UBE2C	38
Infectious Diseases	infection	6.28E-07	Increased	2.999	ILF3,SRRT,PRPF8,CHAF1A,CD164,MAP4,CALCOCO1,ETS2,CNST,MRPL10,PSMA3,PCBP2,DAZAP2,PRKCA,RBM17,PRKRA,SNRPA,MYEF2,TRIM55,GINS4,AXL,UMPS,MED14,XIAP,SCAF1,TTC3,ZNF148,KPNB1,UBE2L3,ERCC1,NUP153,CTDP1,SPEN,NUP62,SUMO2,PRKCH,CANT1,UBE2C	38
Cell Death and Survival	cell viability	6.73E-07	Increased	2.754	RIT1,SMAD3,PBX1,PBK,PTEN,MTMR8,MYO18A,PTK2,PTP4A2,CAMK2N1,CAV1,LEPROT,ZBTB20,FOSL1,GSK3B,MCL1,TYMS,CXCL8,JAG2,CASP3,ANLN,RRM2,ARID1B,AURKAIP1,BUB1B,MAPK12,ASAH1,MED14,AEN,MET,DOCK1,PLEKHG2,UBE2L3,PCNA,ITGAM,ERCC1,ACKR3,E2F1,RAB11A,PIK3CD,PRKCH,CFLAR,SQSTM1,HHEX,SNCA,KIF11,ANGPT2,ADAM17,ZFP36,PRPF8,USP11,RPS6KA3,MPG,TNFSF10,CTDSPL,EIF4G1,CHEK1,HSP90B1,NFKBIA,HSP90AB1,ADK,BID,PSMA3,FKBP5,TPMT,PRKCA…	86
Cell Cycle	M phase	1.33E-06	Increased	2.035	KIF20A,KIF14,ANLN,RACGAP1,MYH14,PTTG1,KIF4A,LMNA,BIRC5,SSRP1,GNAI3,L3MBTL1,PIK3C3,TOP2A,FBXO5,MOB1A,NEK2,NEK9	18
Infectious Diseases	infection	1.42E-06	Increased	2.999	ILF3,SRRT,PRPF8,CHAF1A,CD164,MAP4,CALCOCO1,ETS2,CNST,MRPL10,PSMA3,PCBP2,DAZAP2,PRKCA,RBM17,PRKRA,SNRPA,MYEF2,TRIM55,GINS4,AXL,UMPS,MED14,XIAP,SCAF1,TTC3,ZNF148,KPNB1,UBE2L3,ERCC1,NUP153,CTDP1,SPEN,NUP62,SUMO2,PRKCH,CANT1,UBE2C	38
Cell Cycle, Cellular Movement	cytokinesis	1.46E-06	Increased	2.180	KIF20A,KIF14,ANLN,MYH14,RACGAP1,KIF4A,LMNA,BIRC5,SSRP1,GNAI3,L3MBTL1,PIK3C3,TOP2A,NEK2	14
Cellular Movement	cell movement	1.68E-06	Increased	2.216	ILF3,TMBIM4,PTTG1,SMAD3,FKBPL,ACP1,HDAC10,ARHGEF1,DDB2,PBK,PTEN,GNB1,PTK2,ANKRD28,TMIGD2,DTX1,PTP4A2,CAV1,KPNA2,FOSL1,RUVBL2,GSK3B,MYO10,RANBP9,S100A10,CXCL8,ARHGEF4,AQP5,TIAM1,JAG2,DCN,ITPR1,FUT6,ZEB1,PLD1,DDR1,C5,MET,DOCK1,KANK1,NISCH,ACKR3,KIDINS220,HSP90AA1,ARHGAP35,PIK3CD,SQSTM1,HHEX,CCR7,DCBLD2,CD99,TCF4,ANGPT2,ADAM17,GNA11,RPS6KA3,TNFSF10,GALNT2,JAK2,FOXD3,CDKN3,TACR1,PLCD1,MFI2,CD47,NFKBI…	91
Infectious Diseases	infection	1.89E-06	Increased	4.273	HLA-DOA,DDO,CHAF1A,CD164,PARVB,MED17,PDE7B,ETS2,EXOSC3,ASXL2,MRPL10,CFI,DAZAP2,CRIM1,TYMS,CXCL8,APOBEC3B,SNRPA,MYEF2,GABPB2,SUCLG2,AASS,RAB8A,AFG3L1P,SSR1,IFNAR2,TRMT5,MED14,SCAF1,C5,KDM7A,TTC3,POU6F1,UBE2L3,SHCBP1,ERCC1,CTDP1,SPEN,SUMO2,PRKCH,SUV420H1,CANT1,UBE2C,YTHDC2,LAPTM5,RAB28,SRRT,HLA-A,PRPF8,RPS6KA3,TNFSF10,MKRN2,C4A/C4B,MAP4,CALCOCO1,PNRC1,CNST,TOP2A,PDE4D,PSMA3,SLC6A2,PI4KA,FBXO21,RBM1…	79
Cellular Movement	migration	3.27E-06	Increased	3.036	ILF3,TMBIM4,PTTG1,SMAD3,FKBPL,HDAC10,ARHGEF1,PTEN,PTK2,ANKRD28,TMIGD2,DTX1,PTP4A2,CAV1,KPNA2,FOSL1,RUVBL2,GSK3B,MYO10,S100A10,RANBP9,CXCL8,ARHGEF4,AQP5,TIAM1,DCN,ITPR1,ZEB1,PLD1,C5,MET,KANK1,DOCK1,NISCH,ACKR3,KIDINS220,HSP90AA1,HHEX,CCR7,DCBLD2,CD99,TCF4,ADAM17,ANGPT2,GNA11,RPS6KA3,TNFSF10,GALNT2,JAK2,FOXD3,CDKN3,TACR1,MFI2,CD47,NFKBIA,CDK5,KMT2D,PRRX1,HPGD,DAB2,IP6K2,PRKCA,PPFIA1,DPP4,GNAS,SLC9A…	77
Infectious Diseases	infection	3.51E-06	Increased	4.439	HLA-DOA,ILF3,DDO,CHAF1A,CD164,PARVB,MED17,ETS2,EXOSC3,ASXL2,MRPL10,CAV1,CFI,DAZAP2,CRIM1,ACTR2,PRKRA,CXCL8,APOBEC3B,SNRPA,MYEF2,GABPB2,SUCLG2,HSPA9,AASS,RAB8A,AFG3L1P,SSR1,TRMT5,MED14,SCAF1,KDM7A,TTC3,SYNJ2,POU6F1,UBE2L3,SHCBP1,ITGAM,ERCC1,CNOT7,CTDP1,SPEN,CLTCL1,SUMO2,PRKCH,SUV420H1,CANT1,UBE2C,YTHDC2,LAPTM5,RAB28,SRRT,PRPF8,RPS6KA3,MKRN2,MAP4,APOBEC3F,CALCOCO1,PNRC1,CNST,PSMA3,PCBP2,PI4KA,FBXO2…	85
Infectious Diseases	HIV infection	4.47E-06	Increased	4.280	HLA-DOA,DDO,CHAF1A,CD164,PARVB,MED17,PDE7B,ETS2,EXOSC3,ASXL2,MRPL10,CFI,DAZAP2,CRIM1,TYMS,CXCL8,SNRPA,MYEF2,GABPB2,SUCLG2,AASS,RAB8A,AFG3L1P,SSR1,IFNAR2,TRMT5,MED14,SCAF1,C5,KDM7A,TTC3,POU6F1,UBE2L3,SHCBP1,ERCC1,CTDP1,SPEN,SUMO2,PRKCH,SUV420H1,CANT1,UBE2C,YTHDC2,LAPTM5,RAB28,SRRT,HLA-A,PRPF8,RPS6KA3,TNFSF10,MKRN2,C4A/C4B,MAP4,CALCOCO1,PNRC1,CNST,TOP2A,PDE4D,PSMA3,SLC6A2,PI4KA,FBXO21,RBM17,DPP4,AR…	77
Cellular Development, Cellular Growth and Proliferation	proliferation	5.92E-06	Increased	2.340	ADAM17,TNFSF10,ITGB8,SMC1A,CHEK1,PTEN,SET,CAV1,BID,FOSL1,CDCA5,SEMA3B,S100A10,MAP2K7,UHRF1,CASP3,MYH14,SOD1,ITPR1,ZEB1,AXL,FOXM1,BIRC5,SKP2,MET,EMP1,PTBP1,NASP,ERCC1,EHMT2,E2F1,NR4A1,PIK3CD,POU5F1,UBE2C	35
Infectious Diseases	infection	7.23E-06	Increased	4.402	HLA-DOA,DDO,CHAF1A,CD164,PARVB,MED17,EXOSC3,ASXL2,ETS2,MRPL10,CRIM1,DAZAP2,CXCL8,SNRPA,MYEF2,GABPB2,SUCLG2,AASS,RAB8A,SSR1,AFG3L1P,TRMT5,MED14,SCAF1,KDM7A,TTC3,POU6F1,UBE2L3,ERCC1,SHCBP1,CTDP1,SPEN,SUMO2,PRKCH,SUV420H1,CANT1,UBE2C,YTHDC2,LAPTM5,RAB28,SRRT,PRPF8,RPS6KA3,MKRN2,MAP4,CALCOCO1,PNRC1,CNST,PSMA3,SLC6A2,PI4KA,FBXO21,RBM17,DPP4,ARHGEF12,TRIM55,GINS4,UMPS,XIAP,MND1,ZNF148,HTATSF1,KPNB1,NUP…	67
Infectious Diseases	infection	1.13E-05	Increased	4.601	HLA-DOA,DDO,CHAF1A,CD164,PARVB,MED17,PDE7B,ETS2,EXOSC3,ASXL2,MRPL10,CFI,DAZAP2,CRIM1,TYMS,ACTR2,CXCL8,APOBEC3B,SNRPA,MYEF2,GABPB2,SUCLG2,HSPA9,AASS,RAB8A,AFG3L1P,IFNAR2,SSR1,TRMT5,MED14,SCAF1,C5,KDM7A,TTC3,POU6F1,SYNJ2,UBE2L3,SHCBP1,ITGAM,ERCC1,CNOT7,CTDP1,SPEN,CLTCL1,SUMO2,PRKCH,SUV420H1,CANT1,UBE2C,YTHDC2,LAPTM5,RAB28,SRRT,HLA-A,PRPF8,RPS6KA3,TNFSF10,MKRN2,C4A/C4B,MAP4,CALCOCO1,PNRC1,CNST,ADK,T…	89
Cell Death and Survival	cell viability	1.44E-05	Increased	2.713	NDUFAF4,ANGPT2,JAG2,CASP3,MTHFR,SMAD3,USP11,PBX1,TNFSF10,PLCG1,BUB1B,FOXM1,PBK,PTEN,RRM1,CHEK1,NFKBIA,ERCC1,ACKR3,CD44,HHEX,FKBP5,KIF11,MCL1	24
Cellular Growth and Proliferation	colony formation	6.26E-05	Increased	2.262	RIT1,PTTG1,HSPA1A/HSPA1B,FRMD6,DDB2,PBK,PTEN,PTK2,PLK4,CAV1,KPNA2,SUGT1,RUVBL2,S100A10,TIAM1,DCN,HSPA9,RRM2,ZEB1,KMT2A,MET,CCNG2,CNOT7,ACKR3,E2F1,DHFR,SQSTM1,CCR7,UBE2C,ADAM17,TCF4,UBE2N,PHC3,RPS6KA3,TNFSF10,JAK2,CHEK1,YY1,NFKBIA,KAT2B,PIK3C3,HPGD,POLDIP3,SEMA3B,IP6K2,PRKCA,MAPKAP1,SOD1,AXL,FOXM1,BIRC5,XIAP,ZDHHC17,RRM1,NF1,CD44,POU5F1	57
Cancer, Gastrointestinal Disease, Hepatic System Disease, Organismal Injury and Abnormalities	hepatobiliary system cancer	8.09E-05	Increased	2.439	SVEP1,MALRD1,LRRC59,CPEB2,C18orf25,DDC,HMMR,PCDHAC1,CCNB2,FRMD6,SNRNP48,DIAPH2,EGFL8,OXR1,GORASP2,JARID2,SGSM2,ALDH7A1,CCDC150,ATP5J,TYMS,ASF1B,SON,JAG2,PAPD4,MTSS1,BLVRA,EIF5B,RRM2,TCF3,IFNAR2,TRIM52,ASAH1,PLD1,SKP2,FBXW8,MET,DOCK9,PLEKHG2,HIST1H2BM,KIDINS220,TAGAP,PIK3CD,CFLAR,SQSTM1,LYPLA1,TMEM33,UBE2C,KCNIP2,HSPBP1,PGAP1,PHC3,MKRN2,ITGB8,DDX17,NXPE3,LBR,CDKN3,DTNA,CD47,TMEFF1,HSP90AB1,STK17A,…	358
Cellular Function and Maintenance	engulfment	8.17E-05	Increased	2.298	PFN1,ATP6V1D,SHARPIN,TNFSF10,SFPQ,VIM,AXL,SF3B3,PLD1,SCARB2,PTK2,SRSF3,CD47,ITGAM,ETS2,CD44,CAV1,DAB2,RUVBL2,FOXE1	20
Cellular Movement	cell movement	8.69E-05	Increased	2.895	ARFGAP3,TMBIM4,HMMR,FKBPL,ACP1,CCNB2,ARHGEF1,FRMD6,NCK1,DDB2,STK35,GNB1,DIAPH2,ANKRD28,TMIGD2,PTP4A2,CAV1,ANGPT4,FOSL1,RUVBL2,ACTR2,ARHGEF4,AQP5,JAG2,MTSS1,DCN,TKT,ITPR1,FUT6,ZEB1,TCF3,PLD1,DDR1,SKP2,MET,MARCKS,DOCK1,CORO1C,NCF1,NISCH,LDLRAD4,MYO9A,KIDINS220,ARHGAP35,PIK3CD,SQSTM1,HHEX,SNCA,CD99,TCF4,ADAM17,UNC5A,RAB28,HLA-A,KCNE3,GNA11,CTNNA1,SPATA13,TNFSF10,ATAT1,GALNT2,HMGB2,STYX,ITGB8,JAK2,DC…	186
Cancer, Gastrointestinal Disease, Hepatic System Disease, Organismal Injury and Abnormalities	cancer	9.35E-05	Increased	2.408	SVEP1,MALRD1,LRRC59,CPEB2,C18orf25,DDC,HMMR,PCDHAC1,CCNB2,FRMD6,SNRNP48,DIAPH2,EGFL8,OXR1,GORASP2,JARID2,SGSM2,ALDH7A1,CCDC150,ATP5J,TYMS,ASF1B,SON,JAG2,PAPD4,MTSS1,BLVRA,EIF5B,RRM2,TCF3,IFNAR2,TRIM52,ASAH1,PLD1,SKP2,FBXW8,MET,DOCK9,PLEKHG2,HIST1H2BM,KIDINS220,TAGAP,PIK3CD,CFLAR,SQSTM1,LYPLA1,TMEM33,UBE2C,KCNIP2,HSPBP1,PGAP1,PHC3,MKRN2,ITGB8,DDX17,NXPE3,LBR,CDKN3,DTNA,CD47,TMEFF1,STK17A,PNRC1,PIK…	356
Cancer	transformation	1.34E-04	Increased	3.107	RIT1,PTTG1,HSPA1A/HSPA1B,PBX1,ACP1,ARHGEF1,NCK1,HBP1,PBK,PTEN,PTK2,CAV1,ROS1,FOSL1,ADRA1B,TIAM1,CCNE2,MLLT10,TFDP1,MAPK12,RNF17,KMT2A,SKP2,MET,PLEKHG2,RASGRF2,E2F1,HSP90AA1,PIK3CD,DHFR,HHEX,TACC1,GTF2I,JAK2,EIF4G1,STYK1,TACR1,YY1,NFKBIA,PAK4,MAP2K7,ARHGEF12,AXL,FOXM1,BIRC5,ROCK1,TRRAP,RASGRP1,MAP3K8	49
Cellular Movement	migration	1.50E-04	Increased	2.802	ARFGAP3,TMBIM4,FKBPL,HMMR,ACP1,CCNB2,ARHGEF1,FRMD6,NCK1,STK35,DIAPH2,ANKRD28,TMIGD2,PTP4A2,CAV1,ANGPT4,FOSL1,RUVBL2,ARHGEF4,AQP5,DCN,ITPR1,ZEB1,TCF3,PLD1,DDR1,SKP2,MET,MARCKS,DOCK1,CORO1C,NCF1,NISCH,MYO9A,LDLRAD4,KIDINS220,ARHGAP35,PIK3CD,HHEX,SNCA,CD99,TCF4,ADAM17,RAB28,HLA-A,KCNE3,GNA11,CTNNA1,SPATA13,TNFSF10,ATAT1,GALNT2,STYX,ITGB8,JAK2,DCLK1,CDKN3,PLCD1,CD47,HSP90AB1,CCL28,PRRX1,PIK3C3,ABHD2,…	167
Cell Death and Survival	cell viability	1.76E-04	Increased	2.776	ADIPOR1,ITPKB,PTP4A2,CAV1,ZBTB20,LEPROT,FOSL1,MCL1,TYMS,JAG2,RRM2,TCF3,ASAH1,AEN,MET,PLEKHG2,DOCK1,PCNA,E2F1,RAB11A,PIK3CD,CFLAR,SQSTM1,HHEX,SNCA,ADAM17,ZFP36,UBQLN1,PRPF8,HMGN1,TNFSF10,CTDSPL,HMGB2,JAK2,EIF4G1,CHEK1,CD47,HSP90AB1,PIK3C3,ADK,DAB2,BID,FKBP5,TNFSF11,AGO2,PLCG1,PCDHGB5,TPK1,AXL,CDK1,POLDIP2,RRM1,CHP2,ABCB4,CENPA,CD44,NR4A1,FBXO5,MAP3K8,POU5F1,KIF1B,RIT1,MBP,SMAD3,HSPA1A/HSPA1B,PBX1,…	119
Cell Death and Survival	survival	2.05E-04	Increased	2.735	NCK1,ADIPOR1,ITPKB,PTP4A2,CAV1,ZBTB20,LEPROT,FOSL1,MCL1,TYMS,JAG2,RRM2,TCF3,ASAH1,AEN,MET,PLEKHG2,DOCK1,PCNA,E2F1,RAB11A,PIK3CD,CFLAR,SQSTM1,HHEX,SNCA,ADAM17,ZFP36,UBQLN1,PRPF8,HMGN1,TNFSF10,CTDSPL,HMGB2,JAK2,EIF4G1,CHEK1,CD47,HSP90AB1,PIK3C3,ADK,TOP2A,DAB2,BID,FKBP5,TNFSF11,AGO2,PLCG1,VIM,PCDHGB5,TPK1,AXL,CDK1,POLDIP2,RRM1,CHP2,ABCB4,CENPA,CD44,NR4A1,FBXO5,MAP3K8,POU5F1,KIF1B,RIT1,MBP,SMAD3,HSPA…	126
Cellular Growth and Proliferation	colony formation	2.19E-04	Increased	2.466	RIT1,PTTG1,HSPA1A/HSPA1B,FRMD6,PBK,PTEN,PTK2,PLK4,CAV1,KPNA2,RUVBL2,SUGT1,S100A10,TIAM1,DCN,HSPA9,RRM2,ZEB1,KMT2A,MET,CCNG2,CNOT7,ACKR3,E2F1,DHFR,SQSTM1,UBE2C,ADAM17,TCF4,PHC3,RPS6KA3,TNFSF10,JAK2,CHEK1,KAT2B,NFKBIA,PIK3C3,HPGD,POLDIP3,SEMA3B,IP6K2,PRKCA,MAPKAP1,SOD1,BIRC5,XIAP,ZDHHC17,RRM1,NF1,CD44,POU5F1	51
Cell Morphology, Cellular Assembly and Organization, Cellular Development, Cellular Function and Maintenance, Embryonic Development, Nervous System Development and Function, Tissue Development	branching	2.44E-04	Increased	2.490	FAM107A,PFN1,SS18,RIT1,PACSIN1,CLSTN1,TRPC3,PTEN,CDK5,CALD1,CAV1,IL1RAP,TBC1D24,TIAM1,CASP3,BACE1,ITPR1,PLD1,MET,DOCK1,UBQLN2,NF1,KIDINS220,GAP43,PPP1R9A,DYRK1A	26
Cell Cycle, Cellular Movement	cytokinesis	3.70E-04	Increased	2.127	KIF20A,KIF14,NUSAP1,SON,PFN1,ANLN,RACGAP1,MYH14,PRC1,KIF4A,LMNA,SSRP1,BIRC5,GNAI3,DIAPH2,YY1,L3MBTL1,PIK3C3,TRRAP,TOP2A,RAB11A,NEK2,DRD3	23
Infectious Diseases	replication	3.73E-04	Increased	2.128	ILF3,PRPF8,RABEP1,TNFSF10,SFPQ,JAK2,DCLK1,PBK,PLK4,HPGD,RUVBL2,GSK3B,SULF2,ADRA1B,SON,DTX3,CASP3,RACGAP1,RNF150,F13A1,ATP6V1A,TCF3,STX10,ROCK1,KPNB1,NUP153,SUMO2,HSP90AA1,SFTPB,NEK9,KIF11,CANT1	32
DNA Replication, Recombination, and Repair	repair	4.13E-04	Increased	2.430	PBRM1,SMAD3,UBE2N,HSPA1A/HSPA1B,HMGN1,MPG,UBE2V2,DDB2,JAK2,SMC1A,CHEK1,RECQL,USP3,TOP2A,KPNA2,CDCA5,TYMS,NME8,ARID1B,USP1,CDK1,UBE2T,BACH1,RRM1,PCNA,ERCC1,FUS,TRRAP,E2F1,MSH6,NR4A1,SUV420H1	32
Cell Cycle	interphase	4.39E-04	Increased	2.362	PTTG1,PBX1,LMNB1,SMC1A,CHAF1A,PTEN,PTK2,E2F6,RCC1,CAMK2N1,GORASP2,CAV1,MS4A3,TYMS,CCNE2,TFDP1,DCN,LMNA,BUB1B,MAPK12,TCF3,SKP2,MET,PCNA,NASP,CCNG2,ERCC1,E2F1,PRKCH,CLSPN,KIF11,CDK3,PRPF8,GTF2I,HMGN1,RPS6KA3,MPG,JAK2,CHEK1,CDKN3,NFKBIA,DAB2,BID,CDCA5,PRKCA,DPP4,MAP2K7,UHRF1,SLA,PLCG1,AXL,FOXM1,BIRC5,CDK1,IL16,BUB1,UBQLN2,SAR1A,CD44,FBXO5,MAP3K8,NEK9,DYRK1A,POU5F1	64
Cellular Movement	cell movement	4.82E-04	Increased	2.809	CXCL8,TCF4,ADAM17,TIAM1,NRP2,PTTG1,RPS6KA3,VIM,GALNT2,ZEB1,FOXM1,AXL,DDR1,PTK2,MET,NFKBIA,CDK5,PTP4A2,CAV1,HPGD,CD44,FOSL1,RUVBL2,S100A10	24
Cellular Development, Hematological System Development and Function, Hematopoiesis	differentiation	5.36E-04	Increased	2.315	U2AF1/U2AF1L5,DCBLD2,HMGB2,JAK2,PTEN,MAFG,YY1,NFKBIA,DTX1,SP3,L3MBTL1,TOP2A,HIST1H4I,FOSL1,RBM15,SSBP3,PRKCA,APOBEC3B,TNFSF11,PAPD4,JAG2,MLLT10,ANLN,IKZF1,POFUT1,AXL,TCF3,KMT2A,MRGPRX4,EMP1,DOCK1,EBF1,E2F1,PIK3CD,HHEX,EXTL1	36
Cellular Development, Hematological System Development and Function, Hematopoiesis	differentiation	5.69E-04	Increased	2.315	U2AF1/U2AF1L5,DCBLD2,HMGB2,JAK2,PTEN,MAFG,YY1,NFKBIA,DTX1,SP3,L3MBTL1,TOP2A,HIST1H4I,FOSL1,RBM15,SSBP3,PRKCA,APOBEC3B,TNFSF11,PAPD4,JAG2,MLLT10,ANLN,IKZF1,POFUT1,AXL,TCF3,MRGPRX4,EMP1,DOCK1,EBF1,E2F1,PIK3CD,HHEX,EXTL1	35
Cell Death and Survival	cell viability	5.72E-04	Increased	3.183	ADAM17,UHRF1,TNFSF10,AXL,BIRC5,TRIM69,RRM1,CHEK1,MET,UBE2L3,NFKBIA,ERCC1,E2F1,FBXO5,BID,KIF11,MCL1,POU5F1	18
Cell Cycle, Cellular Movement	cytokinesis	5.94E-04	Increased	2.412	KIF20A,GNAI3,KIF14,ANLN,RACGAP1,PIK3C3,KIF4A,LMNA,SSRP1	9
Cell-mediated Immune Response, Cellular Function and Maintenance, Hematological System Development and Function	homeostasis	7.41E-04	Increased	2.210	HLA-DOA,IL12RB1,MBP,SMAD3,CCNB2,DTX1,ITPKB,ETS2,MCL1,DNASE2,NAB1,JAG2,MLLT10,CASP3,ZEB1,POFUT1,IFNAR2,TCF3,SKP2,E2F1,HSP90AA1,PIK3CD,PRKCH,ELK4,CCR7,ADAM17,TCF4,SPN,UBE2N,BTNL2,TNFSF10,ITGB8,RHOH,CHEK1,HSP90B1,SP3,NFKBIA,PIK3C3,DRD3,PRKCA,TNFSF11,SLA,IKZF1,IGKC,BIRC5,EBF1,NF1,AP3B1,RASGRP1,NR4A1,CHD7	51
Cellular Movement	migration	9.47E-04	Increased	2.745	CXCL8,TCF4,ADAM17,TIAM1,NRP2,PTTG1,VIM,GALNT2,AXL,FOXM1,PTK2,MET,NFKBIA,CDK5,PTP4A2,HPGD,CD44,CAV1,RUVBL2,S100A10	20
Infectious Diseases	replication	1.37E-03	Increased	2.572	ILF3,PRPF8,RABEP1,SFPQ,JAK2,DCLK1,PBK,PLK4,HPGD,RUVBL2,GSK3B,SULF2,ADRA1B,SON,DTX3,RACGAP1,RNF150,F13A1,ATP6V1A,TCF3,STX10,ROCK1,KPNB1,NUP153,SUMO2,HSP90AA1,SFTPB,NEK9,KIF11,CANT1	30
Cellular Function and Maintenance	endocytosis	1.46E-03	Increased	2.620	ATP6V1D,PACSIN1,TNFSF10,SFPQ,HDAC10,SF3B3,PTEN,SCARB2,CDK5,CAV1,DAB2,RUVBL2,PRKCA,S100A10,TNFSF11,LRP10,SHARPIN,HSPA9,AXL,ZDHHC17,C5,SRSF3,CORO1C,ITGAM,LDLR,SYNJ1,SCARA3,EHD4,CLTCL1,ADD1,CD44,GAP43,FOXE1,SNCA,HFE	35
Cellular Function and Maintenance	homeostasis	1.49E-03	Increased	2.196	HLA-DOA,IL12RB1,MBP,SMAD3,CCNB2,DTX1,ITPKB,ETS2,MCL1,DNASE2,NAB1,JAG2,MLLT10,CASP3,ZEB1,POFUT1,IFNAR2,TCF3,SKP2,E2F1,HSP90AA1,PIK3CD,PRKCH,ELK4,CCR7,ADAM17,TCF4,SPN,UBE2N,BTNL2,TNFSF10,ITGB8,RHOH,CHEK1,HSP90B1,SP3,NFKBIA,PIK3C3,DRD3,PRKCA,TNFSF11,SLA,IKZF1,IGKC,SOD1,AXL,BIRC5,EBF1,NF1,AP3B1,RASGRP1,NR4A1,CHD7	53
Cellular Function and Maintenance	homeostasis	1.62E-03	Increased	2.196	HLA-DOA,IL12RB1,MBP,SMAD3,CCNB2,DTX1,ITPKB,ETS2,MCL1,DNASE2,NAB1,JAG2,MLLT10,CASP3,ZEB1,POFUT1,IFNAR2,TCF3,SKP2,E2F1,HSP90AA1,PIK3CD,PRKCH,ELK4,CCR7,ADAM17,TCF4,SPN,UBE2N,BTNL2,TNFSF10,ITGB8,RHOH,CHEK1,HSP90B1,SP3,NFKBIA,PIK3C3,DRD3,PRKCA,TNFSF11,SLA,IKZF1,IGKC,AXL,BIRC5,EBF1,NF1,AP3B1,RASGRP1,NR4A1,CHD7	52
Cell Cycle	M phase	1.93E-03	Increased	2.412	KIF20A,GNAI3,KIF14,ANLN,RACGAP1,PIK3C3,KIF4A,TOP2A,LMNA,SSRP1	10
Cell-mediated Immune Response, Cellular Development, Cellular Function and Maintenance, Hematological System Development and Function, Hematopoiesis, Lymphoid Tissue Structure and Development	development	2.00E-03	Increased	2.210	HLA-DOA,TCF4,ADAM17,SPN,IL12RB1,UBE2N,SMAD3,MBP,TNFSF10,BTNL2,ITGB8,RHOH,CHEK1,HSP90B1,NFKBIA,DTX1,SP3,ITPKB,ETS2,DRD3,MCL1,PRKCA,TNFSF11,NAB1,DNASE2,JAG2,MLLT10,IGKC,IKZF1,SLA,POFUT1,ZEB1,IFNAR2,TCF3,BIRC5,SKP2,EBF1,NF1,AP3B1,RASGRP1,E2F1,NR4A1,HSP90AA1,PIK3CD,PRKCH,CHD7,CCR7,ELK4	48
Cellular Growth and Proliferation	colony formation	2.02E-03	Increased	2.189	TCF4,CCNG2,ADAM17,NFKBIA,E2F1,CD44,HPGD,ZEB1,S100A10	9
Liver Hyperplasia/Hyperproliferation	cancer	9.35E-05	Increased	2.408	SVEP1,MALRD1,LRRC59,CPEB2,C18orf25,DDC,HMMR,PCDHAC1,CCNB2,FRMD6,SNRNP48,DIAPH2,EGFL8,OXR1,GORASP2,JARID2,SGSM2,ALDH7A1,CCDC150,ATP5J,TYMS,ASF1B,SON,JAG2,PAPD4,MTSS1,BLVRA,EIF5B,RRM2,TCF3,IFNAR2,TRIM52,ASAH1,PLD1,SKP2,FBXW8,MET,DOCK9,PLEKHG2,HIST1H2BM,KIDINS220,TAGAP,PIK3CD,CFLAR,SQSTM1,LYPLA1,TMEM33,UBE2C,KCNIP2,HSPBP1,PGAP1,PHC3,MKRN2,ITGB8,DDX17,NXPE3,LBR,CDKN3,DTNA,CD47,TMEFF1,STK17A,PNRC1,PIK…	356
Liver Hyperplasia/Hyperproliferation	growth	3.03E-02	Increased	2.425	CENPA,HPGD,RRM2,TNFSF10,FOXM1,TPX2	6
Cancer, Organismal Injury and Abnormalities	urogenital cancer	2.12E-10	Decreased	-2.158	CCNB2,FRMD6,POLRMT,GNB1,JARID2,MOB1A,APOBEC3B,SON,JAG2,LARP4,ZEB1,GART,RASGRF2,CORO1C,HIST1H2BM,KIDINS220,UBE2C,KIF20A,PSMD7,FILIP1L,DTNA,UBE3C,TNFSF11,CYHR1,IGKC,BUB1,FBXO5,ACRC,RABEP1,TRPC3,PTEN,SMC1A,ZWINT,IL1RAP,CXCL8,DYNLRB1,BACH1,MARK3,ARNTL2,BAIAP2L2,TNS1,PBRM1,DZIP1L,FAM105A,USP11,ZNF252P,CLSTN1,DNMBP,PHLDB2,SIX1,NFAT5,PDXK,TECPR2,SLA,RACGAP1,PRC1,BIRC5,HTATSF1,BROX,CCDC148,GFPT1,QKI,THAP…	403
Cell Death and Survival	cell death	7.30E-09	Decreased	-3.442	KIR2DL1/KIR2DL3,FKBPL,HMMR,FRMD6,DDB2,PLK4,ITPKB,OXR1,CENPE,CAV1,FOSL1,RUVBL2,MOB1A,TYMS,APOBEC3B,SON,JAG2,BLVRA,EIF5B,RRM2,AGA,ZEB1,IFNAR2,TCF3,PLD1,DDR1,ASAH1,SKP2,MET,NCF1,KIDINS220,PIK3CD,CFLAR,SQSTM1,DHFR,UBE2C,CD99,PSMD7,RAB28,CDK3,IL17RD,HSPBP1,GNA11,KLRF1,DDX17,JAK2,CDKN3,MAP4,CD47,HSP90AB1,BNIP1,STK17A,PIK3C3,RYBP,DAB2,PDE4D,RBM17,TNFSF11,MAPKAP1,IGKC,IKZF1,SLC6A6,DIP2A,CDH6,VIM,KPNB1,BU…	304
Cell Death and Survival	cell death	1.72E-08	Decreased	-3.236	KIR2DL1/KIR2DL3,TMBIM4,FKBPL,HMMR,SFPQ,FRMD6,PLK4,CENPE,CAV1,MCL1,CACNA1G,TYMS,MOAP1,RRM2,ITPR1,ZEB1,IFNAR2,TCF3,ASAH1,SKP2,MET,DOCK1,PCNA,EHMT2,E2F1,KIDINS220,PIK3CD,CLSPN,CFLAR,SQSTM1,DHFR,NEK2,SNCA,UBE2C,CD99,TCF4,ADAM17,ZFP36,PSMD7,DEPDC1,UNC5A,BTG3,UBQLN1,GNA11,TNFSF10,JAK2,SF3B3,CHEK1,CD47,YY1,LCMT1,ACSM5,HSP90AB1,STK17A,PIK3C3,TOP2A,BID,DAB2,PDE4D,PCBP2,FKBP5,RPS24,RBM17,TNFSF11,MAPKAP1,IK…	157
Cell Death and Survival	apoptosis	2.43E-08	Decreased	-3.827	KIR2DL1/KIR2DL3,HMMR,DDB2,PLK4,OXR1,CENPE,CAV1,FOSL1,RUVBL2,MOB1A,TYMS,APOBEC3B,SON,JAG2,BLVRA,RRM2,AGA,ZEB1,IFNAR2,TCF3,PLD1,DDR1,ASAH1,SKP2,MET,NCF1,KIDINS220,PIK3CD,CFLAR,SQSTM1,DHFR,CD99,RAB28,IL17RD,CDK3,HSPBP1,GNA11,JAK2,DDX17,CDKN3,MAP4,CD47,HSP90AB1,STK17A,BNIP1,PIK3C3,RYBP,DAB2,PDE4D,TNFSF11,MAPKAP1,IKZF1,SLC6A6,DIP2A,VIM,BUB1,LDLR,SAR1A,NR4A1,FBXO5,MAP3K8,POU5F1,ILF3,KIF1B,FGL2,SMAD3,PT…	247
Cell Death and Survival	cell death	2.60E-08	Decreased	-2.320	TMBIM4,ATP2B1,HSPA1A/HSPA1B,PBK,PTEN,PLK4,CENPE,GSK3B,MCL1,KIF14,PRKRA,CASP3,LMNA,ITPR1,BUB1B,TPX2,CASC5,E2F1,SQSTM1,SNCA,KIF11,ZFP36,UBQLN1,GNA11,RPS6KA3,TNFSF10,CHEK1,LCMT1,ACSM5,NFKBIA,PIK3C3,TOP2A,BID,PCBP2,RPS24,RBM17,MAPKAP1,PAK4,FASTKD2,RACGAP1,SOD1,BIRC5,XIAP,CDK1,BUB1,KPNB1,IMMT,NR4A1,POU5F1	49
Organismal Survival	organismal death	6.81E-08	Decreased	-7.368	CCNB2,DDB2,GNB1,PLK4,ITPKB,CENPE,CAV1,FOSL1,CCNE2,JAG2,MTSS1,AGA,ZEB1,IFNAR2,TCF3,DDR1,ASAH1,MET,FBXW8,NCF1,FADS2,KIDINS220,CFLAR,SQSTM1,HHEX,GNA11,JAK2,DDX17,ITGB8,CDKN3,CD47,HSP90AB1,BICC1,DAB2,TNFSF11,NRP2,VIM,HNRNPD,BUB1,LDLR,ABCB4,TRRAP,FBXO5,MAP3K8,ILF3,ATP2B1,KIF1B,IL12RB1,SMAD3,PTTG1,CSNK1A1,PTEN,E2F6,CXCL8,TJP2,YWHAE,KBTBD2,UROS,MYH14,UNC13B,BACE1,HELLS,POFUT1,BUB1B,AFG3L1P,KMT2A,C5,MARK…	225
Cell Death and Survival	necrosis	1.07E-07	Decreased	-2.419	KIR2DL1/KIR2DL3,FKBPL,HMMR,FRMD6,DDB2,PLK4,ITPKB,OXR1,CENPE,CAV1,FOSL1,TYMS,APOBEC3B,EIF5B,RRM2,AGA,ZEB1,IFNAR2,TCF3,PLD1,ASAH1,SKP2,MET,NCF1,KIDINS220,PIK3CD,CFLAR,SQSTM1,DHFR,UBE2C,CD99,RAB28,PSMD7,IL17RD,CDK3,GNA11,JAK2,DDX17,MAP4,CD47,HSP90AB1,STK17A,PIK3C3,DAB2,PDE4D,RBM17,TNFSF11,MAPKAP1,IKZF1,SLC6A6,CDH6,VIM,BUB1,KPNB1,LDLR,ABCB4,SAR1A,NR4A1,FBXO5,MAP3K8,TSC22D2,POU5F1,ATP2B1,KIF1B,FGL2,MB…	238
Organismal Survival	morbidity or mortality	1.37E-07	Decreased	-7.477	CCNB2,DDB2,GNB1,PLK4,ITPKB,CENPE,CAV1,FOSL1,CCNE2,JAG2,MTSS1,AGA,ZEB1,IFNAR2,TCF3,DDR1,ASAH1,MET,FBXW8,NCF1,FADS2,KIDINS220,CFLAR,SQSTM1,HHEX,GNA11,JAK2,DDX17,ITGB8,CDKN3,CD47,HSP90AB1,BICC1,DAB2,TNFSF11,NRP2,VIM,HNRNPD,BUB1,LDLR,ABCB4,TRRAP,FBXO5,MAP3K8,ILF3,ATP2B1,KIF1B,IL12RB1,SMAD3,PTTG1,CSNK1A1,PTEN,E2F6,CXCL8,TJP2,YWHAE,KBTBD2,UROS,MYH14,UNC13B,BACE1,HELLS,POFUT1,BUB1B,AFG3L1P,KMT2A,C5,MARK…	226
Cell Death and Survival	apoptosis	3.17E-07	Decreased	-2.835	TMBIM4,HMMR,SFPQ,PLK4,CENPE,CAV1,MCL1,TYMS,MOAP1,RRM2,ZEB1,ITPR1,IFNAR2,TCF3,SKP2,MET,PCNA,EHMT2,E2F1,KIDINS220,PIK3CD,CFLAR,SQSTM1,SNCA,CD99,ADAM17,TCF4,ZFP36,DEPDC1,UNC5A,GNA11,TNFSF10,JAK2,CHEK1,CD47,LCMT1,YY1,ACSM5,HSP90AB1,STK17A,PIK3C3,TOP2A,DAB2,BID,PDE4D,FKBP5,PCBP2,RPS24,TNFSF11,MAPKAP1,IKZF1,PLCG1,CDK1,RRM1,BUB1,ZNF148,IMMT,USP22,SAR1A,CD44,NR4A1,FBXO5,POU5F1,KIF1B,RIT1,SMAD3,PTTG1,HSPA…	125
Cell Death and Survival	apoptosis	2.97E-06	Decreased	-2.468	ZFP36,GNA11,RPS6KA3,TNFSF10,PBK,PTEN,CHEK1,PLK4,LCMT1,NFKBIA,ACSM5,CENPE,PIK3C3,BID,GSK3B,PCBP2,RPS24,MCL1,KIF14,PRKRA,PAK4,MAPKAP1,CASP3,FASTKD2,RACGAP1,BIRC5,CDK1,TPX2,XIAP,BUB1,CASC5,IMMT,E2F1,NR4A1,SNCA,KIF11,POU5F1	37
Hereditary Disorder	autosomal dominant disease	1.82E-05	Decreased	-2.789	KIF1B,PTTG1,SMAD3,PBX1,LMNB1,SMC1A,PTEN,GNB1,GNB4,ESPN,ETS2,CAV1,IFI30,ZBTB20,SEC63,RTEL1,TBC1D24,AQP5,CASP3,ANLN,MYH14,ARID1B,LMNA,POFUT1,BUB1B,KMT2A,MBTPS2,ERCC1,FUS,DPP6,GNAT2,PIK3CD,CLCN7,RIMS1,SNCA,KIF11,ANGPT2,KCNE3,PRPF8,MYO7A,GNA11,TBXA2R,GUCA1B,JAK2,EIF4G1,RHOH,LBR,DTNA,SIX1,NFKBIA,NFAT5,COL6A1,CALD1,DAB2,TBCD,ENPP1,SLC9A3R1,IGKC,CHMP4B,SRCAP,SOD1,HBG2,GNAI3,FAM111A,LDLR,SDHD,CAMTA1,DYRK…	68
RNA Post-Transcriptional Modification	processing	1.29E-04	Decreased	-2.157	U2AF1/U2AF1L5,PABPC1,RBM17,SNRPA,SON,NOVA1,QKI,METTL3,PRPF8,AGO2,SFPQ,RBFOX2,SCAF11,SF3B3,HNRNPM,SRSF10,PTBP1,SCAF4,CTDP1,MBNL1,HNRNPC,DYRK1A,SFSWAP	23
Connective Tissue Disorders, Developmental Disorder, Skeletal and Muscular Disorders	craniofacial abnormality	1.90E-04	Decreased	-2.370	MIB2,ASXL1,RIT1,SMAD3,PBX1,ITGB8,LMNB1,SKIV2L,PLK4,YY1,SIX1,MED17,ASPM,ETS2,PRRX1,CKAP2L,GSK3B,ORC1,JAG2,TFDP1,CASP3,SNRPB,WFIKKN2,LMNA,SRCAP,NIN,CASC5,TRAPPC9,GNAI3,FAM111A,NF1,CTDP1,SNX1,LMNB2,ARHGAP35,DHFR,FOXE1,KIF11,DYRK1A	39
DNA Replication, Recombination, and Repair	damage	4.22E-04	Decreased	-2.039	CDK12,TNFSF11,YWHAE,CASP3,RRM2,TNFSF10,SOD1,BIRC5,PBK,CHAF1A,RECQL,PTEN,CHEK1,E2F6,HLA-DRB1,NFAT5,ERCC1,CENPE,E2F1,TOP2A,MSH6,SQSTM1,SNCA	23
Cell Death and Survival	cell death	4.22E-04	Decreased	-2.132	PRKRA,DPP4,GNAS,YWHAE,CASP3,KIF1B,MBP,HSPA1A/HSPA1B,HSPA9,TNFSF10,SOD1,ITPR1,BIRC5,CCT8,PTK2,NFKBIA,E2F1,BID,PIK3CD,GSK3B,SQSTM1,SNCA,MCL1	23
Developmental Disorder	growth failure	4.56E-04	Decreased	-2.961	SS18,SMAD3,PTTG1,FBXW7,DIO2,PTEN,SMC1A,PTK2,SKIV2L,E2F6,ITPKB,ZBTB20,APEX2,RFX3,SPINK1,CCNE2,AQP5,DNASE2,TFDP1,TKT,LMNA,BACE1,POFUT1,TCF3,KMT2A,DDR1,FBXW8,ERCC1,EHMT2,SNX1,CFLAR,HFE,SLC4A4,TCF4,GLIS3,ZFP36,CRTAP,SP2,SRSF10,NFKBIA,NFAT5,KAT2B,PRRX1,PIK3C3,SULF2,ORC1,TNFSF11,PAK4,GNAS,UHRF1,MTHFR,PLCG1,AGO2,HNRNPD,ZNF148,SYNJ1,SLC17A7,USP22,DYRK1A	59
Cell Death and Survival	cell death	5.82E-04	Decreased	-3.039	ADAM17,USP12,TCF4,BTG3,CSNK1A1,SFPQ,TNFSF10,DTYMK,CHEK1,PTEN,NFKBIA,BID,IP6K2,GSK3B,MCL1,CASP3,YWHAE,MOAP1,LMNA,BIRC5,KMT2A,CDK1,XIAP,ACKR3,USP22,E2F1,CD44,FBXO5,CFLAR,SQSTM1,UBE2C	31
Cell Death and Survival	cell death	6.11E-04	Decreased	-2.559	ADAM17,TNFSF10,CHEK1,NFKBIA,STK17A,ETS2,TM2D1,BID,PDE4D,SEMA3B,GSK3B,MCL1,CASP3,RRM2,SOD1,ZEB1,AXL,BIRC5,XIAP,RRM1,SKP2,ZNF148,MET,CERS1,EHMT2,E2F1,CD44,FBXO5,CFLAR,NEK2,POU5F1	31
Connective Tissue Disorders, Developmental Disorder, Skeletal and Muscular Disorders	congenital malformation	6.99E-04	Decreased	-2.387	MIB2,ASXL1,RIT1,SMAD3,PBX1,ITGB8,LMNB1,SKIV2L,PLK4,YY1,SIX1,MED17,ASPM,ETS2,PRRX1,CKAP2L,GSK3B,ORC1,TYMS,GNAS,JAG2,TFDP1,CASP3,SNRPB,MTHFR,WFIKKN2,LMNA,SRCAP,KMT2A,NIN,CASC5,TRAPPC9,GNAI3,FAM111A,NF1,CTDP1,SNX1,LMNB2,ARHGAP35,FOXE1,DHFR,KIF11,DYRK1A	43
Cell Death and Survival	apoptosis	1.20E-03	Decreased	-3.061	ADAM17,USP12,TCF4,CSNK1A1,SFPQ,TNFSF10,DTYMK,CHEK1,NFKBIA,BID,GSK3B,IP6K2,MCL1,CASP3,YWHAE,MOAP1,BIRC5,XIAP,CDK1,KMT2A,USP22,E2F1,CD44,FBXO5,CFLAR,SQSTM1	26
Free Radical Scavenging, Molecular Transport	quantity	1.57E-03	Decreased	-2.105	DPP4,CXCL8,TNFSF11,ANGPT2,PFN1,PRDX5,UBQLN1,HSPA9,SOD1,JAK2,BIRC5,PBK,NCF1,NFKBIA,ALOX15B,LDLR,STK17A,CD44,BID,SNCA	20
Developmental Disorder, Skeletal and Muscular Disorders	congenital anomaly of musculoskeletal system	1.59E-03	Decreased	-2.547	MIB2,ASXL1,RIT1,SMAD3,PBX1,LMNB1,SKIV2L,PLK4,MED17,ETS2,IFI30,GSK3B,CRIM1,ADRA1B,PDK4,TYMS,JAG2,TFDP1,CASP3,WFIKKN2,LMNA,KMT2A,TRAPPC9,CASC5,NIN,CTDP1,SNX1,LMNB2,ARHGAP35,SQSTM1,DHFR,FOXE1,KIF11,CANT1,B9D1,GMPPB,B3GALT6,HLA-A,CRTAP,RPS6KA3,ITGB8,LBR,YY1,SIX1,HSP90B1,HLA-DRB1,COL6A1,ASPM,CALD1,PRRX1,CKAP2L,DAB2,PDE4D,TBCD,B3GALNT2,GPC6,ORC1,GNAS,SNRPB,MTHFR,SMOC1,SRCAP,GNAI3,FAM111A,NF1,MBNL1,DYRK…	68
Cancer, Immunological Disease, Organismal Injury and Abnormalities	thymus gland tumor	1.59E-03	Decreased	-2.195	TYMS,IKZF1,DCN,RRM2,MKI67,ZEB1,TCF3,GART,PTEN,RRM1,ERCC1,E2F1,TOP2A,DHFR	14
Cell Death and Survival	apoptosis	1.59E-03	Decreased	-2.668	GNAS,CASP3,YWHAE,KIF1B,HSPA1A/HSPA1B,TNFSF10,SOD1,BIRC5,PTK2,NFKBIA,E2F1,BID,PIK3CD,GSK3B,MCL1	15
Carbohydrate Metabolism, Lipid Metabolism, Molecular Transport, Small Molecule Biochemistry	concentration	1.95E-03	Decreased	-2.280	CXCL8,SMAD3,TNFSF10,PLD1,C5,PTEN,PTK2,LDLR,ABCB4,SYNJ1,PIK3C3,CAV1,BID,SFTPB,SNCA,PI4KA	16
Congenital Heart Anomaly	congenital heart disease	1.32E-02	Decreased	-2.972	CXCL8,ADAM17,CCNE2,YWHAE,PBX1,LMNA,POFUT1,C5,SRSF10,AIP,C4A/C4B,DTNA,DOCK1,NF1,KMT2D,ACKR3,BICC1,HHEX,RFX3,CHD7	20
Congenital Heart Anomaly	ventricular septal defect	1.56E-02	Decreased	-2.764	DOCK1,CCNE2,ADAM17,NF1,YWHAE,ACKR3,BICC1,PBX1,HHEX,AIP,SRSF10	11
Liver Hypoplasia	hypoplasia	5.57E-02	Decreased	-2.219	NF1,SMAD3,SPEN,PBX1,MAFG	5
Renal Necrosis/Cell Death	necrosis	1.65E-01	Decreased	-2.236	DCN,SMAD3,BID,HELLS,BIRC5	5

## Sheet: Amniocytes-Tox Function
Ingenuity Pathway Analysis Results in Amniocytes From Fetuses with DS- Toxicity Functions
Ingenuity Toxicity Lists	-log(p-value)	Enrichment Ratio	Dysregulated Genes
Increases Liver Hyperplasia/Hyperproliferation	1.61E00	9.9E-02	BUB1,MET,HMMR,E2F1,CENPA,RRM2,AGO2,FOXM1,TPX2,SKP2
Renal Necrosis/Cell Death	5.95E00	9.98E-02	GFPT1,SMAD3,HSPA1A/HSPA1B,WNT6,PTEN,PTK2,E2F6,ZHX2,CAV1,GSK3B,MCL1,APOBEC3B,TIAM1,TJP2,CASP3,DCN,MOAP1,UNC13B,HELLS,ITPR1,ZEB1,TCF3,SSRP1,CFLAR,SNCA,TCF4,UNC5A,IL17RD,TNFSF10,JAK2,DDX17,HSP90B1,NFAT5,NFKBIA,BID,MAP1LC3A,IP6K2,PRKCA,MAP2K7,TNFSF11,PRMT2,SOD1,BIRC5,XIAP,CDK1,EMP1,TRPM7,EHD4,CD44,MAP3K8
p53 Signaling	1.29E00	9.09E-02	PCNA,KAT2B,PIK3C3,E2F1,PIK3CD,GSK3B,BIRC5,PTEN,CHEK1
Cytochrome P450 Panel - Substrate is a Fatty Acid (Rat)	3.76E-01	9.09E-02	CYP4F3
Increases Damage of Mitochondria	3.76E-01	9.09E-02	TNFSF10
PPARα/RXRα Activation	1.78E00	8.74E-02	MAP2K7,GNAS,SMAD3,GNA11,PLCG1,JAK2,ADIPOR1,AIP,PLCD1,HSP90B1,NFKBIA,HSP90AB1,GK,HSP90AA1,IL1RAP,PRKCA
Glutathione Depletion - CYP Induction and Reactive Metabolites	3.48E-01	8.33E-02	TKT
NRF2-mediated Oxidative Stress Response	1.7E00	8.12E-02	MAP2K7,SOD1,DNAJB14,MAFG,BACH1,HSP90B1,HSP90AB1,PIK3C3,CYP4Z1,DNAJC14,HSP90AA1,FOSL1,PIK3CD,PRKCH,SQSTM1,GSK3B,FKBP5,MGST3,PRKCA
Increases Renal Proliferation	1.16E00	8.03E-02	MET,ANGPT2,TFDP1,BICC1,E2F1,RYBP,CDCA5,PIK3CD,ZMIZ2,SKP2,C5
Liver Necrosis/Cell Death	1.76E00	7.89E-02	CASP3,SMAD3,FGL2,TNFSF10,AGA,SOD1,XIAP,BUB1,MET,TACR1,NCF1,LDLR,NFKBIA,ERCC1,ABCB4,NF1,E2F1,BID,MAP3K8,GSK3B,CFLAR,MCL1
Cardiac Fibrosis	1.33E00	7.81E-02	ANGPT2,GNAS,SMAD3,TBXA2R,CTNNA1,LMNA,BUB1B,IL16,PTK2,DTNA,NCF1,NF1,CAV1,MBNL1,GSK3B
Liver Proliferation	1.3E00	7.49E-02	MAP2K7,SMAD3,FOXM1,C5,SKP2,PTEN,MET,NCF1,NFKBIA,ERCC1,ABCB4,E2F1,CAV1,BID,GSK3B,CFLAR,SULF2
Increases Renal Damage	7.01E-01	7.41E-02	C4A/C4B,ANGPT2,CD44,BID,TRIM69,C5
Recovery from Ischemic Acute Renal Failure (Rat)	3E-01	7.14E-02	C4A/C4B
Cardiac Hypertrophy	1.46E00	6.98E-02	ANGPT2,ADAM17,PFN1,SMAD3,GNA11,PBX1,PTEN,PTK2,SIX1,SP3,NFKBIA,ADK,CAV1,GSK3B,PRKCA,S100A10,CKMT2,TIAM1,MAP2K7,NAB1,TRIM55,MYH14,BIRC5,MORF4L1,NCF1,NF1,MBNL1,DYRK1A
Decreases Transmembrane Potential of Mitochondria and Mitochondrial Membrane	6.83E-01	6.84E-02	CD47,IMMT,CASP3,AGA,BID,TNFSF10,TCF3,BIRC5
Aryl Hydrocarbon Receptor Signaling	7.98E-01	6.83E-02	CCNE2,HSP90B1,TFDP1,HSP90AB1,E2F1,HSP90AA1,DHFR,MGST3,ALDH7A1,CHEK1,AIP
Positive Acute Phase Response Proteins	3.66E-01	6.67E-02	C4A/C4B,C5
Swelling of Mitochondria	2.79E-01	6.67E-02	SOD1
VDR/RXR Activation	4.85E-01	6.41E-02	YY1,TNFSF11,PRKCH,SEMA3B,PRKCA
RAR Activation	6.73E-01	6.32E-02	PBRM1,GNAS,PRMT2,KAT2B,SMAD3,PNRC1,PRKCH,PIK3CD,JAK2,MAPK12,PTEN,PRKCA
Mechanism of Gene Regulation by Peroxisome Proliferators via PPARα	5.04E-01	6.32E-02	NFKBIA,HSP90AB1,HSPA1A/HSPA1B,HSP90AA1,PRKCA,AIP
Cytochrome P450 Panel - Substrate is a Fatty Acid (Mouse)	2.61E-01	6.25E-02	CYP4F3
Glutathione Depletion - Phase II Reactions	2.01E-01	5E-02	MGST3
Xenobiotic Metabolism Signaling	6.95E-01	5.95E-02	MAP2K7,MAP3K6,FMO2,MAPK12,AIP,HSP90B1,SULT4A1,HSP90AB1,PIK3C3,SULT1A3/SULT1A4,CYP4Z1,HSP90AA1,MAP3K8,PPP2R2C,PRKCH,PIK3CD,CYP4F11,MGST3,PRKCA,ALDH7A1
Increases Liver Hepatitis	3.33E-01	5.77E-02	BID,TNFSF10,XIAP
Mitochondrial Dysfunction	4.57E-01	5.68E-02	ATP5J,CASP3,PRDX5,RHOT2,COX7C,NDUFB6,BACE1,SDHD,MAPK12,SNCA
Increases Liver Damage	3.79E-01	5.61E-02	MET,NCF1,HLA-B,CD44,PTEN,AIP
Increases Depolarization of Mitochondria and Mitochondrial Membrane	2.28E-01	5.56E-02	TNFSF10
Hepatic Cholestasis	3.9E-01	5.45E-02	CXCL8,GNAS,TJP2,NFKBIA,ABCB4,PRKCH,MAPK12,IL1RAP,PRKCA
Oxidative Stress	2.79E-01	5.26E-02	PRDX5,GPX5,SOD1
Increases Cardiac Dysfunction	2.44E-01	5.13E-02	NCF1,E2F1
Cytochrome P450 Panel - Substrate is a Fatty Acid (Human)	1.09E00	2E-01	CYP4F3,CYP4F11
Genes Upregulated in Response to Proteinuria-induced Oxidative Stress in Renal Proximal Tubule Cells (Human)	1.09E00	2E-01	HSP90AA1,MAPK12
Cytochrome P450 Panel - Substrate is an Eicosanoid (Human)	1.38E00	2.86E-01	CYP4F3,CYP4F11
Increases Transmembrane Potential of Mitochondria and Mitochondrial Membrane	1.03E00	1E-01	CASP3,YWHAE,TNFSF10,CFLAR,C5
Biogenesis of Mitochondria	5.97E-01	1E-01	GNAS,SHARPIN
Renal Ischemic Resistance Panel (Rat)	4.07E-01	1E-01	FOXM1
Primary Glomerulonephritis Biomarker Panel (Human)	1.01E00	1.82E-01	TYMS,MCL1
Long-term Renal Injury Pro-oxidative Response Panel (Rat)	8.91E-01	1.54E-01	NCF1,FMO2
Increases Cardiac Dilation	1.35E00	1.43E-01	ROCK1,NCF1,GNAS,DDC
Cell Cycle: G2/M DNA Damage Checkpoint Regulation	1.91E00	1.35E-01	KAT2B,YWHAE,TOP2A,CCNB2,CDK1,SKP2,CHEK1
Anti-Apoptosis	1.17E00	1.25E-01	BNIP1,BIRC5,XIAP,MCL1
Increases Heart Failure	9.66E-01	1.25E-01	E2F6,FOSL1,PRKCA
Decreases Depolarization of Mitochondria and Mitochondrial Membrane	9.66E-01	1.25E-01	HSPA1A/HSPA1B,BIRC5,MCL1
Cholesterol Biosynthesis	7.44E-01	1.25E-01	SQLE,LSS
Hormone Receptor Regulated Cholesterol Metabolism	4.84E-01	1.25E-01	LDLR
Increases Permeability Transition of Mitochondria and Mitochondrial Membrane	4.84E-01	1.25E-01	TNFSF10
Cell Cycle: G1/S Checkpoint Regulation	1.85E00	1.21E-01	E2F6,CCNE2,TFDP1,SMAD3,E2F1,HDAC10,GSK3B,SKP2
Hypoxia-Inducible Factor Signaling	1.71E00	1.14E-01	PTK2,UBE2L3,HSP90AB1,UBE2N,PLCG1,HSP90AA1,PRKCA,UBE2C
Long-term Renal Injury Anti-oxidative Response Panel (Rat)	6.65E-01	1.11E-01	BLVRA,SOD1

## Sheet: IPSCs-Canonical Pathways
Ingenuity Pathway Analysis Results in IPSCs From Humans with DS- Canonical Pathways
Ingenuity Canonical Pathways	-log(p-value)	zScore	Enrichment Ratio	Dysregulated Genes
Hepatic Fibrosis / Hepatic Stellate Cell Activation	7.21E00	NaN	9.94E-02	IGFBP4,COL8A1,COL1A2,COL5A1,MYL9,COL1A1,ACTA2,COL6A3,CCL2,TIMP1,COL11A1,SERPINE1,KDR,A2M,MMP1,MMP9,COL3A1,COL7A1
Polyamine Regulation in Colon Cancer	1.14E00	NaN	9.52E-02	PSME4,KRAS
Atherosclerosis Signaling	4.37E00	NaN	9.32E-02	COL1A2,COL1A1,APOA1,CCL2,APOA2,PNPLA3,SERPINA1,MMP1,MMP9,RBP4,COL3A1
Role of IL-17A in Arthritis	2.25E00	NaN	9.26E-02	CCL2,CXCL1,CXCL5,MMP1,CXCL6
Gustation Pathway	-0E00	NaN	9.17E-03	PDE9A,
Glycogen Degradation III	6.77E-01	NaN	9.09E-02	PYGM,
Purine Nucleotides De Novo Biosynthesis II	6.77E-01	NaN	9.09E-02	GART,
Thrombopoietin Signaling	2.21E00	0.4472135954999579	9.09E-02	FOS,JUN,PRKCI,KRAS,PRKD1
Agrin Interactions at Neuromuscular Junction	2.53E00	0.0	8.96E-02	JUN,ACTA2,ACTB,ITGA6,KRAS,ACTG2
p38 MAPK Signaling	-0E00	NaN	8.93E-03	CREB5,
Differential Regulation of Cytokine Production in Intestinal Epithelial Cells by IL-17A and IL-17F	1.07E00	NaN	8.70E-02	CCL2,CXCL1
MSP-RON Signaling Pathway	1.79E00	NaN	8.70E-02	ACTA2,CCL2,ACTB,ACTG2
D-myo-inositol (1,4,5,6)-Tetrakisphosphate Biosynthesis	-0E00	NaN	8.33E-03	DUSP2,
D-myo-inositol (3,4,5,6)-tetrakisphosphate Biosynthesis	-0E00	NaN	8.33E-03	DUSP2,
IL-17 Signaling	2.37E00	NaN	8.33E-02	JUN,CCL2,TIMP1,CXCL1,KRAS,CXCL5
Agranulocyte Adhesion and Diapedesis	4.78E00	NaN	8.24E-02	PF4,ACTB,ITGA6,MMP10,CXCL5,CXCL6,MYL9,CCL2,ACTA2,CXCL1,CCL26,ACTG2,MMP9,MMP1
ERK5 Signaling	2.02E00	-1.0	8.20E-02	FOS,FOSL1,KRAS,CREB5,SFN
TGF-β Signaling	2.6E00	-0.8164965809277261	8.05E-02	FOS,NODAL,JUN,AMH,KRAS,SERPINE1,INHBA
VEGF Signaling	2.54E00	0.3779644730092272	7.87E-02	ACTA2,ACTB,ACTN3,KRAS,ACTG2,KDR,SFN
Fatty Acid Activation	6.13E-01	NaN	7.69E-02	SLC27A3,
Guanosine Nucleotides Degradation III	6.13E-01	NaN	7.69E-02	NT5E,
Histamine Degradation	6.13E-01	NaN	7.69E-02	ALDH1A1,
Leukotriene Biosynthesis	6.13E-01	NaN	7.69E-02	MGST2,
UVB-Induced MAPK Signaling	1.61E00	0.0	7.69E-02	FOS,JUN,PRKCI,PRKD1
Cardiac β-adrenergic Signaling	-0E00	NaN	7.58E-03	PDE9A,
Role of Tissue Factor in Cancer	2.7E00	NaN	7.48E-02	F2RL1,EGR1,ITGA6,CXCL1,FGB,KRAS,MMP1,FGG
Erythropoietin Signaling	1.86E00	NaN	7.46E-02	FOS,JUN,PRKCI,KRAS,PRKD1
D-myo-inositol-5-phosphate Metabolism	-0E00	NaN	7.35E-03	DUSP2,
3-phosphoinositide Degradation	-0E00	NaN	7.30E-03	DUSP2,
IGF-1 Signaling	2.36E00	0.0	7.29E-02	FOS,IGFBP4,JUN,PRKCI,KRAS,IGFBP7,SFN
Acute Phase Response Signaling	3.64E00	-0.3333333333333333	7.23E-02	FOS,TTR,APOA1,JUN,APOA2,FGB,KRAS,SERPINA1,SERPINE1,A2M,FGG,RBP4
Regulation of eIF4 and p70S6K Signaling	-0E00	NaN	7.14E-03	KRAS,
DNA Double-Strand Break Repair by Homologous Recombination	5.85E-01	NaN	7.14E-02	BRCA2,
Phenylalanine Degradation IV (Mammalian, via Side Chain)	5.85E-01	NaN	7.14E-02	SLC27A3,
Urate Biosynthesis/Inosine 5'-phosphate Degradation	5.85E-01	NaN	7.14E-02	NT5E,
Vitamin-C Transport	5.85E-01	NaN	7.14E-02	TXNRD2,
nNOS Signaling in Skeletal Muscle Cells	5.85E-01	NaN	7.14E-02	RYR1,
TNFR2 Signaling	9.26E-01	NaN	7.14E-02	FOS,JUN
ErbB Signaling	2.02E00	NaN	7.06E-02	FOS,JUN,PRKCI,KRAS,EREG,PRKD1
Caveolar-mediated Endocytosis Signaling	1.76E00	NaN	7.04E-02	ACTA2,ACTB,ITGA6,CAV1,ACTG2
IL-3 Signaling	1.76E00	NaN	7.04E-02	FOS,JUN,PRKCI,KRAS,PRKD1
NRF2-mediated Oxidative Stress Response	3.43E00	NaN	6.86E-02	FOS,JUN,PRKCI,ACTA2,MGST2,ACTB,CAT,FOSL1,KRAS,ACTG2,MAFF,PRKD1
LPS-stimulated MAPK Signaling	1.71E00	0.4472135954999579	6.85E-02	FOS,JUN,PRKCI,KRAS,PRKD1
Prolactin Signaling	1.71E00	0.4472135954999579	6.85E-02	FOS,JUN,PRKCI,KRAS,PRKD1
3-phosphoinositide Biosynthesis	-0E00	NaN	6.80E-03	DUSP2,
HMGB1 Signaling	2.43E00	-1.1338934190276817	6.78E-02	FOS,KAT6B,JUN,CCL2,DIRAS3,KRAS,SERPINE1,PLAT
VEGF Family Ligand-Receptor Interactions	1.69E00	1.3416407864998738	6.76E-02	FOS,PRKCI,KRAS,KDR,PRKD1
Factors Promoting Cardiogenesis in Vertebrates	1.93E00	NaN	6.74E-02	NPPB,FZD10,NODAL,PRKCI,CER1,PRKD1
Oxidative Ethanol Degradation III	5.6E-01	NaN	6.67E-02	ALDH1A1,
Telomere Extension by Telomerase	5.6E-01	NaN	6.67E-02	TERF2,
ILK Signaling	3.3E00	-2.1105794120443453	6.63E-02	MYL9,FOS,TGFB1I1,SNAI2,JUN,ACTA2,ACTB,DIRAS3,ACTN3,ACTG2,CREB5,MMP9
Estrogen-Dependent Breast Cancer Signaling	1.39E00	-1.0	6.56E-02	FOS,JUN,KRAS,CREB5
PCP pathway	1.39E00	-1.0	6.56E-02	FZD10,RSPO3,JUN,CTHRC1
nNOS Signaling in Neurons	1.13E00	NaN	6.52E-02	CAPN6,PRKCI,PRKD1
TNFR1 Signaling	1.11E00	NaN	6.38E-02	FOS,JUN,CASP7
CCR5 Signaling in Macrophages	1.35E00	NaN	6.35E-02	FOS,JUN,PRKCI,PRKD1
Leukocyte Extravasation Signaling	3.09E00	-0.5773502691896258	6.28E-02	TIMP4,PRKCI,ACTA2,TIMP1,ACTB,ACTN3,ITGA6,MMP10,ACTG2,MMP1,PRKD1,MMP9
Adenosine Nucleotides Degradation II	5.36E-01	NaN	6.25E-02	NT5E,
Fatty Acid α-oxidation	5.36E-01	NaN	6.25E-02	ALDH1A1,
Methionine Degradation I (to Homocysteine)	5.36E-01	NaN	6.25E-02	MAT2A,
Remodeling of Epithelial Adherens Junctions	1.33E00	NaN	6.25E-02	ACTA2,ACTB,ACTN3,ACTG2
Granulocyte Adhesion and Diapedesis	2.65E00	NaN	6.25E-02	CCL2,PF4,ITGA6,MMP10,CXCL1,CCL26,CXCL5,MMP1,MMP9,CXCL6
Paxillin Signaling	1.74E00	0.4472135954999579	6.12E-02	ACTA2,ACTB,ACTN3,ITGA6,KRAS,ACTG2
IL-12 Signaling and Production in Macrophages	2.16E00	NaN	6.11E-02	FOS,APOA1,JUN,PRKCI,APOA2,SERPINA1,PRKD1,RBP4
Cholecystokinin/Gastrin-mediated Signaling	1.72E00	0.0	6.06E-02	FOS,JUN,PRKCI,DIRAS3,KRAS,PRKD1
Neuropathic Pain Signaling In Dorsal Horn Neurons	1.72E00	-0.8164965809277261	6.06E-02	FOS,PRKCI,GRM3,TAC1,KCNN2,PRKD1
IL-8 Signaling	2.72E00	-0.30151134457776363	6.01E-02	MYL9,FOS,JUN,PRKCI,DIRAS3,CXCL1,KRAS,KDR,CSTB,PRKD1,MMP9
Neurotrophin/TRK Signaling	1.27E00	-1.0	5.97E-02	FOS,JUN,KRAS,CREB5
EIF2 Signaling	-0E00	NaN	5.92E-03	KRAS,
Glutathione Redox Reactions I	5.14E-01	NaN	5.88E-02	MGST2,
Mitochondrial L-carnitine Shuttle Pathway	5.14E-01	NaN	5.88E-02	SLC27A3,
Putrescine Degradation III	5.14E-01	NaN	5.88E-02	ALDH1A1,
γ-linolenate Biosynthesis II (Animals)	5.14E-01	NaN	5.88E-02	SLC27A3,
Chemokine Signaling	1.25E00	-1.0	5.88E-02	FOS,JUN,CCL2,KRAS
Crosstalk between Dendritic Cells and Natural Killer Cells	1.46E00	NaN	5.88E-02	KIR2DL1/KIR2DL3,ACTA2,ACTB,ACTG2,MICA
α-Adrenergic Signaling	1.46E00	2.23606797749979	5.88E-02	PYGM,PRKCI,ADRA2A,KRAS,PRKD1
LXR/RXR Activation	1.85E00	2.6457513110645903	5.83E-02	TTR,APOA1,CCL2,APOA2,SERPINA1,MMP9,RBP4
Bladder Cancer Signaling	1.44E00	NaN	5.81E-02	THBS1,MMP10,KRAS,MMP1,MMP9
FAK Signaling	1.44E00	NaN	5.81E-02	CAPN6,ACTA2,ACTB,KRAS,ACTG2
Regulation of Actin-based Motility by Rho	1.44E00	-1.3416407864998738	5.81E-02	MYL9,ACTA2,ACTB,DIRAS3,ACTG2
Growth Hormone Signaling	1.23E00	0.0	5.80E-02	FOS,PRKCI,A2M,PRKD1
G Beta Gamma Signaling	1.4E00	0.4472135954999579	5.68E-02	PRKCI,CAV2,CAV1,KRAS,PRKD1
Integrin Signaling	2.53E00	-0.6324555320336759	5.67E-02	MYL9,CAPN6,ACTA2,ACTB,DIRAS3,ACTN3,ITGA6,CAV1,KRAS,ACTG2,TSPAN4
IL-2 Signaling	9.89E-01	NaN	5.66E-02	FOS,JUN,KRAS
Production of Nitric Oxide and Reactive Oxygen Species in Macrophages	2.3E00	0.6324555320336759	5.59E-02	FOS,APOA1,JUN,PRKCI,DIRAS3,APOA2,CAT,SERPINA1,PRKD1,RBP4
Cysteine Biosynthesis III (mammalia)	4.94E-01	NaN	5.56E-02	MAT2A,
Tryptophan Degradation X (Mammalian, via Tryptamine)	4.94E-01	NaN	5.56E-02	ALDH1A1,
Regulation of Cellular Mechanics by Calpain Protease	9.7E-01	NaN	5.56E-02	CAPN6,ACTN3,KRAS
Renin-Angiotensin Signaling	1.56E00	0.0	5.56E-02	FOS,JUN,PRKCI,CCL2,KRAS,PRKD1
GNRH Signaling	1.73E00	-0.3779644730092272	5.51E-02	FOS,JUN,PRKCI,EGR1,KRAS,CREB5,PRKD1
Death Receptor Signaling	1.35E00	-0.4472135954999579	5.49E-02	ACTA2,ACTB,ACTG2,TNFRSF10A,CASP7
NF-κB Activation by Viruses	1.16E00	NaN	5.48E-02	PRKCI,ITGA6,KRAS,PRKD1
Superpathway of Inositol Phosphate Compounds	-0E00	NaN	5.43E-03	DUSP2,
Fcγ Receptor-mediated Phagocytosis in Macrophages and Monocytes	1.33E00	0.4472135954999579	5.43E-02	PRKCI,ACTA2,ACTB,ACTG2,PRKD1
Tec Kinase Signaling	1.83E00	0.0	5.33E-02	FOS,PRKCI,ACTA2,ACTB,DIRAS3,ACTG2,TNFRSF10A,PRKD1
CXCR4 Signaling	1.81E00	-0.3779644730092272	5.30E-02	MYL9,FOS,JUN,PRKCI,EGR1,DIRAS3,KRAS,PRKD1
Cardiomyocyte Differentiation via BMP Receptors	4.75E-01	NaN	5.26E-02	NPPB,
DNA damage-induced 14-3-3σ Signaling	4.75E-01	NaN	5.26E-02	SFN,
Purine Nucleotides Degradation II (Aerobic)	4.75E-01	NaN	5.26E-02	NT5E,
April Mediated Signaling	7.14E-01	NaN	5.26E-02	FOS,JUN
14-3-3-mediated Signaling	1.46E00	0.0	5.26E-02	FOS,JUN,PRKCI,KRAS,SFN,PRKD1
Synaptic Long Term Depression	1.63E00	1.889822365046136	5.26E-02	PRKCI,GRM3,PPP1R17,PNPLA3,KRAS,RYR1,PRKD1
Gα12/13 Signaling	1.44E00	0.8164965809277261	5.22E-02	MYL9,JUN,F2RL1,CDH6,KRAS,LPAR3
PDGF Signaling	1.09E00	0.0	5.19E-02	FOS,JUN,CAV1,KRAS
Germ Cell-Sertoli Cell Junction Signaling	1.76E00	NaN	5.19E-02	ACTA2,ACTB,DIRAS3,ACTN3,ITGA6,KRAS,ACTG2,A2M
ErbB4 Signaling	9.02E-01	NaN	5.17E-02	PRKCI,KRAS,PRKD1
IL-6 Signaling	1.43E00	-1.6329931618554523	5.17E-02	FOS,COL1A1,JUN,TNFAIP6,KRAS,A2M
MIF Regulation of Innate Immunity	6.97E-01	NaN	5.13E-02	FOS,JUN
Thyroid Cancer Signaling	6.97E-01	NaN	5.13E-02	CXCL1,KRAS
p53 Signaling	1.24E00	1.0	5.10E-02	SNAI2,JUN,THBS1,SFN,TNFRSF10A
P2Y Purigenic Receptor Signaling Pathway	1.4E00	0.0	5.08E-02	FOS,JUN,PRKCI,KRAS,CREB5,PRKD1
B Cell Activating Factor Signaling	6.81E-01	NaN	5.00E-02	FOS,JUN
Neuroprotective Role of THOP1 in Alzheimer's Disease	6.81E-01	NaN	5.00E-02	TAC1,MMP9
HIF1α Signaling	1.21E00	NaN	5.00E-02	JUN,MMP10,KRAS,MMP1,MMP9
Lipoate Biosynthesis and Incorporation II	1.38E00	NaN	5.00E-01	LIAS,
Epithelial Adherens Junction Signaling	1.51E00	NaN	4.96E-02	MYL9,SNAI2,ACTA2,ACTB,ACTN3,KRAS,ACTG2
Tight Junction Signaling	1.62E00	NaN	4.88E-02	MYL9,FOS,JUN,PRKCI,ACTA2,ACTB,CGN,ACTG2
HGF Signaling	1.15E00	0.4472135954999579	4.81E-02	FOS,JUN,PRKCI,KRAS,PRKD1
Dopamine Degradation	4.4E-01	NaN	4.76E-02	ALDH1A1,
Endoplasmic Reticulum Stress Pathway	4.4E-01	NaN	4.76E-02	CASP7,
NAD Salvage Pathway II	4.4E-01	NaN	4.76E-02	NT5E,
Corticotropin Releasing Hormone Signaling	1.14E00	0.0	4.76E-02	FOS,JUN,PRKCI,CREB5,PRKD1
Sertoli Cell-Sertoli Cell Junction Signaling	1.55E00	NaN	4.73E-02	JUN,ACTA2,ACTB,ACTN3,CGN,KRAS,ACTG2,A2M
Neuregulin Signaling	9.7E-01	1.0	4.71E-02	PRKCI,KRAS,EREG,PRKD1
Gap Junction Signaling	1.4E00	NaN	4.70E-02	PRKCI,ACTA2,ACTB,CAV1,KRAS,ACTG2,PRKD1
IL-17A Signaling in Airway Cells	8.1E-01	NaN	4.69E-02	CXCL1,CXCL5,CXCL6
Role of MAPK Signaling in the Pathogenesis of Influenza	8.1E-01	NaN	4.69E-02	CCL2,PNPLA3,KRAS
iNOS Signaling	6.34E-01	NaN	4.65E-02	FOS,JUN
Glutathione-mediated Detoxification	4.24E-01	NaN	4.55E-02	MGST2,
Aryl Hydrocarbon Receptor Signaling	1.19E00	NaN	4.51E-02	FOS,JUN,ALDH1A1,MGST2,TFF1,AHR
Glucocorticoid Receptor Signaling	1.88E00	NaN	4.44E-02	FOS,JUN,CCL2,GTF2F2,ACTB,ANXA1,KRAS,PLAU,SERPINE1,A2M,MMP1,FGG
GDNF Family Ligand-Receptor Interactions	7.55E-01	NaN	4.41E-02	FOS,JUN,KRAS
Macropinocytosis Signaling	7.55E-01	NaN	4.41E-02	PRKCI,KRAS,PRKD1
Renal Cell Carcinoma Signaling	7.42E-01	NaN	4.35E-02	FOS,JUN,KRAS
Mouse Embryonic Stem Cell Pluripotency	8.78E-01	-1.0	4.35E-02	FZD10,ID2,KRAS,ID4
Synaptic Long Term Potentiation	9.94E-01	0.4472135954999579	4.31E-02	PRKCI,GRM3,KRAS,CREB5,PRKD1
RAR Activation	1.33E00	NaN	4.28E-02	FOS,JUN,PRKCI,ALDH1A1,ACTB,MMP1,PRKD1,RBP4
RhoA Signaling	9.71E-01	-0.4472135954999579	4.24E-02	MYL9,ACTA2,ACTB,ACTG2,LPAR3
p70S6K Signaling	9.71E-01	2.0	4.24E-02	PRKCI,F2RL1,KRAS,SFN,PRKD1
Endothelin-1 Signaling	1.2E00	0.8164965809277261	4.24E-02	FOS,JUN,PRKCI,PNPLA3,KRAS,PRKD1,CASP7
Nitric Oxide Signaling in the Cardiovascular System	8.42E-01	2.0	4.21E-02	PRKCI,CAV1,KDR,PRKD1
Triacylglycerol Degradation	3.95E-01	NaN	4.17E-02	PNPLA3,
Tumoricidal Function of Hepatic Natural Killer Cells	3.95E-01	NaN	4.17E-02	CASP7,
JAK/Stat Signaling	7.05E-01	NaN	4.17E-02	FOS,JUN,KRAS
BMP signaling pathway	6.82E-01	NaN	4.05E-02	JUN,GREM1,KRAS
Cellular Effects of Sildenafil (Viagra)	9.04E-01	NaN	4.03E-02	MYL9,ACTA2,ACTB,KCNN2,ACTG2
FXR/RXR Activation	9.04E-01	NaN	4.03E-02	TTR,APOA1,APOA2,SERPINA1,RBP4
HER-2 Signaling in Breast Cancer	6.59E-01	NaN	3.95E-02	PRKCI,KRAS,PRKD1
Regulation of IL-2 Expression in Activated and Anergic T Lymphocytes	6.59E-01	NaN	3.95E-02	FOS,JUN,KRAS
Regulation of the Epithelial-Mesenchymal Transition Pathway	1.07E00	NaN	3.93E-02	FZD10,ID2,SNAI2,EGR1,TWIST1,KRAS,MMP9
CD27 Signaling in Lymphocytes	5.3E-01	NaN	3.92E-02	FOS,JUN
VDR/RXR Activation	6.48E-01	NaN	3.90E-02	PRKCI,HES1,PRKD1
Signaling by Rho Family GTPases	1.23E00	-2.1213203435596424	3.90E-02	MYL9,FOS,JUN,PRKCI,ACTA2,ACTB,DIRAS3,CDH6,ACTG2
Human Embryonic Stem Cell Pluripotency	8.43E-01	NaN	3.85E-02	FZD10,NODAL,UTF1,LEFTY2,INHBA
Natural Killer Cell Signaling	7.34E-01	NaN	3.81E-02	KIR2DL1/KIR2DL3,PRKCI,KRAS,PRKD1
Ceramide Signaling	6.27E-01	NaN	3.80E-02	FOS,JUN,KRAS
Clathrin-mediated Endocytosis Signaling	1.01E00	NaN	3.80E-02	APOA1,ACTA2,ACTB,APOA2,SERPINA1,ACTG2,RBP4
Calcium-induced T Lymphocyte Apoptosis	5.07E-01	NaN	3.77E-02	PRKCI,PRKD1
eNOS Signaling	8.04E-01	2.23606797749979	3.73E-02	PRKCI,CAV1,KDR,LPAR3,PRKD1
Cytotoxic T Lymphocyte-mediated Apoptosis of Target Cells	3.56E-01	NaN	3.70E-02	CASP7,
IL-15 Production	3.56E-01	NaN	3.70E-02	PRKCI,
Sperm Motility	6.95E-01	2.0	3.67E-02	NPPB,PRKCI,PNPLA3,PRKD1
Wnt/Ca+ pathway	4.86E-01	NaN	3.64E-02	FZD10,CREB5
Androgen Signaling	6.85E-01	NaN	3.64E-02	TGFB1I1,JUN,PRKCI,PRKD1
CCR3 Signaling in Eosinophils	6.76E-01	NaN	3.60E-02	PRKCI,KRAS,CCL26,PRKD1
Actin Nucleation by ARP-WASP Complex	4.76E-01	NaN	3.57E-02	DIRAS3,KRAS
EGF Signaling	4.76E-01	NaN	3.57E-02	FOS,JUN
ErbB2-ErbB3 Signaling	4.76E-01	NaN	3.57E-02	JUN,KRAS
Melanocyte Development and Pigmentation Signaling	5.78E-01	NaN	3.57E-02	KIT,KRAS,CREB5
Role of Macrophages, Fibroblasts and Endothelial Cells in Rheumatoid Arthritis	1.1E00	NaN	3.55E-02	FOS,FZD10,JUN,PRKCI,F2RL1,CCL2,KRAS,CREB5,MMP1,PRKD1
RhoGDI Signaling	7.95E-01	1.6329931618554523	3.49E-02	MYL9,ACTA2,ACTB,DIRAS3,CDH6,ACTG2
Colorectal Cancer Metastasis Signaling	9.28E-01	-2.1213203435596424	3.48E-02	FOS,FZD10,JUN,DIRAS3,MMP10,KRAS,MMP1,MMP9
Myc Mediated Apoptosis Signaling	4.56E-01	NaN	3.45E-02	KRAS,SFN
UVA-Induced MAPK Signaling	5.5E-01	NaN	3.45E-02	FOS,JUN,KRAS
Gαi Signaling	6.24E-01	NaN	3.42E-02	ADRA2A,GRM3,CAV1,KRAS
Apoptosis Signaling	5.41E-01	NaN	3.41E-02	CAPN6,KRAS,CASP7
ATM Signaling	4.46E-01	NaN	3.39E-02	JUN,CREB5
Ethanol Degradation II	3.23E-01	NaN	3.33E-02	ALDH1A1,
Fatty Acid β-oxidation I	3.23E-01	NaN	3.33E-02	SLC27A3,
Retinoate Biosynthesis I	3.23E-01	NaN	3.33E-02	ALDH1A1,
Retinol Biosynthesis	3.23E-01	NaN	3.33E-02	PNPLA3,
Role of JAK1 and JAK3 in γc Cytokine Signaling	4.37E-01	NaN	3.33E-02	KRAS,TSLP
PPAR Signaling	5.24E-01	NaN	3.33E-02	FOS,JUN,KRAS
5-aminoimidazole Ribonucleotide Biosynthesis I	1.2E00	NaN	3.33E-01	GART,
S-adenosyl-L-methionine Biosynthesis	1.2E00	NaN	3.33E-01	MAT2A,
Cdc42 Signaling	5.91E-01	NaN	3.31E-02	MYL9,FOS,JUN,PRKCI
ERK/MAPK Signaling	7.1E-01	0.8164965809277261	3.28E-02	FOS,PRKCI,DUSP6,KRAS,CREB5,DUSP2
PI3K Signaling in B Lymphocytes	5.76E-01	0.0	3.25E-02	FOS,JUN,PRKCI,KRAS
4-1BB Signaling in T Lymphocytes	3.13E-01	NaN	3.23E-02	JUN,
Superpathway of Methionine Degradation	3.13E-01	NaN	3.23E-02	MAT2A,
Xenobiotic Metabolism Signaling	7.98E-01	NaN	3.23E-02	PRKCI,ALDH1A1,MGST2,CAT,UGT8,KRAS,PRKD1,AHR
Thrombin Signaling	6.82E-01	0.8164965809277261	3.21E-02	MYL9,PRKCI,DIRAS3,GATA6,KRAS,PRKD1
Glioma Signaling	4.91E-01	NaN	3.19E-02	PRKCI,KRAS,PRKD1
T Cell Receptor Signaling	4.91E-01	NaN	3.19E-02	FOS,JUN,KRAS
Hypoxia Signaling in the Cardiovascular System	4.11E-01	NaN	3.17E-02	JUN,CREB5
Hereditary Breast Cancer Signaling	5.53E-01	NaN	3.17E-02	ACTB,BRCA2,KRAS,SFN
CD40 Signaling	4.03E-01	NaN	3.12E-02	FOS,JUN
Ovarian Cancer Signaling	5.39E-01	NaN	3.12E-02	FZD10,BRCA2,KRAS,MMP9
Huntington's Disease Signaling	6.91E-01	0.0	3.11E-02	CAPN6,JUN,PRKCI,PSME4,CREB5,PRKD1,CASP7
Amyotrophic Lateral Sclerosis Signaling	4.68E-01	NaN	3.09E-02	CAPN6,CAT,CASP7
CDK5 Signaling	4.61E-01	NaN	3.06E-02	EGR1,ITGA6,KRAS
Circadian Rhythm Signaling	2.94E-01	NaN	3.03E-02	CREB5,
Noradrenaline and Adrenaline Degradation	2.94E-01	NaN	3.03E-02	ALDH1A1,
Stearate Biosynthesis I (Animals)	2.94E-01	NaN	3.03E-02	SLC27A3,
TWEAK Signaling	2.94E-01	NaN	3.03E-02	CASP7,
phagosome formation	4.54E-01	NaN	3.03E-02	PRKCI,DIRAS3,PRKD1
Relaxin Signaling	5.11E-01	NaN	3.03E-02	FOS,JUN,PDE9A,MMP9
CREB Signaling in Neurons	5.37E-01	0.4472135954999579	2.96E-02	PRKCI,GRM3,KRAS,CREB5,PRKD1
IL-10 Signaling	3.71E-01	NaN	2.94E-02	FOS,JUN
Melatonin Signaling	3.71E-01	NaN	2.94E-02	PRKCI,PRKD1
Rac Signaling	4.26E-01	NaN	2.91E-02	JUN,PRKCI,KRAS
Actin Cytoskeleton Signaling	5.45E-01	0.0	2.87E-02	MYL9,ACTA2,ACTB,ACTN3,KRAS,ACTG2
tRNA Splicing	2.77E-01	NaN	2.86E-02	PDE9A,
TREM1 Signaling	3.57E-01	NaN	2.86E-02	CCL2,NLRP2
Fc Epsilon RI Signaling	4.13E-01	NaN	2.86E-02	PRKCI,KRAS,PRKD1
Airway Pathology in Chronic Obstructive Pulmonary Disease	2.06E00	NaN	2.86E-01	MMP1,MMP9
Pancreatic Adenocarcinoma Signaling	4.07E-01	NaN	2.83E-02	BRCA2,KRAS,MMP9
FLT3 Signaling in Hematopoietic Progenitor Cells	3.49E-01	NaN	2.82E-02	KRAS,CREB5
PEDF Signaling	3.49E-01	NaN	2.82E-02	KRAS,CASP7
fMLP Signaling in Neutrophils	4E-01	NaN	2.80E-02	PRKCI,KRAS,PRKD1
PKCθ Signaling in T Lymphocytes	3.94E-01	NaN	2.78E-02	FOS,JUN,KRAS
Role of NANOG in Mammalian Embryonic Stem Cell Pluripotency	3.94E-01	NaN	2.78E-02	FZD10,GATA6,KRAS
mTOR Signaling	4.68E-01	NaN	2.76E-02	PRKCI,DDIT4,DIRAS3,KRAS,PRKD1
STAT3 Pathway	3.36E-01	NaN	2.74E-02	KRAS,KDR
Toll-like Receptor Signaling	3.36E-01	NaN	2.74E-02	FOS,JUN
Phospholipase C Signaling	4.87E-01	0.4472135954999579	2.73E-02	MYL9,PRKCI,DIRAS3,KRAS,CREB5,PRKD1
Protein Kinase A Signaling	5.88E-01	1.6666666666666667	2.72E-02	MYL9,PYGM,PRKCI,PDE9A,DUSP6,RYR1,CREB5,SFN,DUSP2,PRKD1
Notch Signaling	2.61E-01	NaN	2.70E-02	HES1,
Type II Diabetes Mellitus Signaling	3.7E-01	NaN	2.68E-02	PRKCI,SLC27A3,PRKD1
tRNA Charging	2.53E-01	NaN	2.63E-02	EPRS,
Acute Myeloid Leukemia Signaling	3.17E-01	NaN	2.63E-02	KIT,KRAS
Role of BRCA1 in DNA Damage Response	3.1E-01	NaN	2.60E-02	ACTB,BRCA2
Graft-versus-Host Disease Signaling	2.46E-01	NaN	2.56E-02	KIR2DL1/KIR2DL3,
Netrin Signaling	2.46E-01	NaN	2.56E-02	RYR1,
PTEN Signaling	3.43E-01	NaN	2.56E-02	KRAS,KDR,FOXG1
Role of Pattern Recognition Receptors in Recognition of Bacteria and Viruses	3.37E-01	NaN	2.54E-02	PTX3,PRKCI,PRKD1
Transcriptional Regulatory Network in Embryonic Stem Cells	2.39E-01	NaN	2.50E-02	GATA6,
GPCR-Mediated Nutrient Sensing in Enteroendocrine Cells	2.93E-01	NaN	2.50E-02	PRKCI,PRKD1
Prostate Cancer Signaling	2.93E-01	NaN	2.50E-02	KRAS,CREB5
Dendritic Cell Maturation	3.54E-01	-2.0	2.50E-02	COL1A2,COL1A1,CREB5,COL3A1
Lactose Degradation III	1.08E00	NaN	2.50E-01	GLB1L3,
Salvage Pathways of Pyrimidine Deoxyribonucleotides	1.94E00	NaN	2.50E-01	APOBEC3B,CDA
Adipogenesis pathway	3.17E-01	NaN	2.46E-02	FZD10,EGR2,TXNIP
LPS/IL-1 Mediated Inhibition of RXR Function	3.59E-01	NaN	2.45E-02	JUN,ALDH1A1,MGST2,CAT,SLC27A3
FcγRIIB Signaling in B Lymphocytes	2.32E-01	NaN	2.44E-02	KRAS,
Role of Hypercytokinemia/hyperchemokinemia in the Pathogenesis of Influenza	2.32E-01	NaN	2.44E-02	CCL2,
PPARα/RXRα Activation	3.31E-01	NaN	2.42E-02	APOA1,JUN,APOA2,KRAS
B Cell Receptor Signaling	3.23E-01	-1.0	2.40E-02	JUN,EGR1,KRAS,CREB5
Calcium Signaling	3.23E-01	NaN	2.40E-02	MYL9,ACTA2,RYR1,CREB5
G-Protein Coupled Receptor Signaling	3.53E-01	NaN	2.39E-02	ADRA2A,GRM3,PDE9A,DUSP6,KRAS,CREB5
Melanoma Signaling	2.26E-01	NaN	2.38E-02	KRAS,
cAMP-mediated signaling	3.28E-01	0.4472135954999579	2.36E-02	ADRA2A,GRM3,PDE9A,DUSP6,CREB5
HIPPO signaling	2.66E-01	NaN	2.35E-02	SFN,AMOT
Role of Osteoblasts, Osteoclasts and Chondrocytes in Rheumatoid Arthritis	3.24E-01	NaN	2.35E-02	FOS,FZD10,COL1A1,JUN,MMP1
RANK Signaling in Osteoclasts	2.61E-01	NaN	2.33E-02	FOS,JUN
Role of IL-17A in Psoriasis	2.63E00	NaN	2.31E-01	CXCL1,CXCL5,CXCL6
Cardiac Hypertrophy Signaling	3.06E-01	-0.4472135954999579	2.29E-02	MYL9,JUN,ADRA2A,DIRAS3,KRAS
PAK Signaling	2.51E-01	NaN	2.27E-02	MYL9,KRAS
AMPK Signaling	2.83E-01	NaN	2.26E-02	ADRA2A,ACTB,CREB5,FOXG1
SAPK/JNK Signaling	2.46E-01	NaN	2.25E-02	JUN,KRAS
Molecular Mechanisms of Cancer	3.07E-01	NaN	2.23E-02	FOS,FZD10,JUN,PRKCI,DIRAS3,KRAS,PRKD1,CASP7
Role of Oct4 in Mammalian Embryonic Stem Cell Pluripotency	2.08E-01	NaN	2.22E-02	UTF1,
IL-1 Signaling	2.37E-01	NaN	2.20E-02	FOS,JUN
OX40 Signaling Pathway	2.02E-01	NaN	2.17E-02	JUN,
Antioxidant Action of Vitamin C	2.33E-01	NaN	2.17E-02	PNPLA3,TXNRD2
Heparan Sulfate Biosynthesis (Late Stages)	1.96E-01	NaN	2.13E-02	GLCE,
CNTF Signaling	-0E00	NaN	2.08E-02	KRAS,
Glioblastoma Multiforme Signaling	-0E00	NaN	2.08E-02	FZD10,DIRAS3,KRAS
Telomerase Signaling	-0E00	NaN	2.08E-02	TERF2,KRAS
Gαq Signaling	-0E00	NaN	2.07E-02	PRKCI,DIRAS3,PRKD1
Cell Cycle: G2/M DNA Damage Checkpoint Regulation	-0E00	NaN	2.04E-02	SFN,
Aldosterone Signaling in Epithelial Cells	-0E00	NaN	2.00E-02	PRKCI,KRAS,PRKD1
Amyloid Processing	-0E00	NaN	2.00E-02	CAPN6,
CMP-N-acetylneuraminate Biosynthesis I (Eukaryotes)	9.92E-01	NaN	2.00E-01	GNE,
Tetrahydrofolate Salvage from 5,10-methenyltetrahydrofolate	9.92E-01	NaN	2.00E-01	GART,
Coagulation System	5.13E00	0.3779644730092272	2.00E-01	FGB,SERPINA1,PLAU,SERPINE1,A2M,FGG,PLAT
Serotonin Degradation	-0E00	NaN	1.96E-02	ALDH1A1,
Endometrial Cancer Signaling	-0E00	NaN	1.92E-02	KRAS,
Phospholipases	-0E00	NaN	1.92E-02	PNPLA3,
Semaphorin Signaling in Neurons	-0E00	NaN	1.92E-02	DIRAS3,
Dopamine-DARPP32 Feedback in cAMP Signaling	-0E00	NaN	1.91E-02	PRKCI,CREB5,PRKD1
Axonal Guidance Signaling	-0E00	NaN	1.90E-02	MYL9,FZD10,PRKCI,MMP10,KRAS,SEMA3C,PRKD1,MMP9
Hepatic Cholestasis	-0E00	NaN	1.90E-02	JUN,PRKCI,PRKD1
Gαs Signaling	-0E00	NaN	1.89E-02	RYR1,CREB5
NGF Signaling	-0E00	NaN	1.89E-02	KRAS,CREB5
Role of NFAT in Regulation of the Immune Response	-0E00	NaN	1.89E-02	FOS,JUN,KRAS
Sphingosine-1-phosphate Signaling	-0E00	NaN	1.89E-02	DIRAS3,CASP7
CD28 Signaling in T Helper Cells	-0E00	NaN	1.85E-02	FOS,JUN
Heparan Sulfate Biosynthesis	-0E00	NaN	1.85E-02	GLCE,
Lymphotoxin β Receptor Signaling	-0E00	NaN	1.85E-02	CXCL1,
Glutamate Receptor Signaling	-0E00	NaN	1.79E-02	GRM3,
Intrinsic Prothrombin Activation Pathway	3.56E00	NaN	1.79E-01	COL1A2,COL1A1,FGB,FGG,COL3A1
phagosome maturation	-0E00	NaN	1.75E-02	TCIRG1,ATP6V1A
Retinoic acid Mediated Apoptosis Signaling	-0E00	NaN	1.72E-02	TNFRSF10A,
Role of NFAT in Cardiac Hypertrophy	-0E00	NaN	1.72E-02	PRKCI,KRAS,PRKD1
IL-17A Signaling in Fibroblasts	4.07E00	NaN	1.71E-01	FOS,JUN,CCL2,CXCL5,NFKBIZ,MMP1
Eicosanoid Signaling	-0E00	NaN	1.69E-02	PNPLA3,
Systemic Lupus Erythematosus Signaling	-0E00	NaN	1.69E-02	FOS,JUN,KRAS
Activation of IRF by Cytosolic Pattern Recognition Receptors	-0E00	NaN	1.67E-02	JUN,
Antiproliferative Role of Somatostatin Receptor 2	-0E00	NaN	1.67E-02	KRAS,
PI3K/AKT Signaling	-0E00	NaN	1.67E-02	KRAS,SFN
Thioredoxin Pathway	9.18E-01	NaN	1.67E-01	TXNRD2,
GM-CSF Signaling	-0E00	NaN	1.64E-02	KRAS,
PXR/RXR Activation	-0E00	NaN	1.61E-02	ALDH1A1,
Breast Cancer Regulation by Stathmin1	-0E00	NaN	1.60E-02	PRKCI,KRAS,PRKD1
Estrogen Receptor Signaling	-0E00	NaN	1.59E-02	GTF2F2,KRAS
Mitotic Roles of Polo-Like Kinase	-0E00	NaN	1.59E-02	PLK2,
Protein Ubiquitination Pathway	-0E00	NaN	1.59E-02	USP45,USP43,USP16,USP25
Inhibition of Matrix Metalloproteases	3.86E00	NaN	1.58E-01	TIMP4,TIMP1,MMP10,A2M,MMP1,MMP9
Insulin Receptor Signaling	-0E00	NaN	1.57E-02	PRKCI,KRAS
Angiopoietin Signaling	-0E00	NaN	1.54E-02	KRAS,
Non-Small Cell Lung Cancer Signaling	-0E00	NaN	1.54E-02	KRAS,
GABA Receptor Signaling	-0E00	NaN	1.52E-02	KCNN2,
IL-15 Signaling	-0E00	NaN	1.52E-02	KRAS,
Basal Cell Carcinoma Signaling	-0E00	NaN	1.47E-02	FZD10,
IL-4 Signaling	-0E00	NaN	1.45E-02	KRAS,
Sphingomyelin Metabolism	8.55E-01	NaN	1.43E-01	SGMS2,
Role of Wnt/GSK-3β Signaling in the Pathogenesis of Influenza	-0E00	NaN	1.41E-02	FZD10,
Leptin Signaling in Obesity	-0E00	NaN	1.37E-02	NPY,
Reelin Signaling in Neurons	-0E00	NaN	1.27E-02	ITGA6,
Mitochondrial Dysfunction	-0E00	NaN	1.26E-02	CAT,TXNRD2
Superoxide Radicals Degradation	8.02E-01	NaN	1.25E-01	CAT,
Extrinsic Prothrombin Activation Pathway	1.35E00	NaN	1.25E-01	FGB,FGG
Inhibition of Angiogenesis by TSP1	2.35E00	0.0	1.25E-01	JUN,THBS1,KDR,MMP9
Mechanisms of Viral Exit from Host Cells	2.77E00	NaN	1.22E-01	PRKCI,ACTA2,ACTB,ACTG2,PRKD1
Role of IL-17F in Allergic Inflammatory Airway Diseases	2.77E00	-2.23606797749979	1.22E-01	CCL2,CXCL1,CXCL5,CREB5,CXCL6
NF-κB Signaling	-0E00	NaN	1.21E-02	KRAS,KDR
Wnt/β-catenin Signaling	-0E00	NaN	1.21E-02	FZD10,JUN
IL-17A Signaling in Gastric Cells	1.81E00	NaN	1.20E-01	FOS,JUN,CXCL1

## Sheet: IPSCs-Disease and Function
Ingenuity Pathway Analysis Results in IPSCs From Humans with DS- Biological Function and Disease
Categories	Functions	p-Value	Predicted Activation State	Activation z-score	Dysregulated Genes	Number of Molecules
Connective Tissue Disorders, Inflammatory Disease, Inflammatory Response, Organismal Injury and Abnormalities, Respiratory Disease	pulmonary interstitial fibrosis	2.32E-05	Increased	2.000	EGR1,CAV1,PLAU,PLAT	4
Cancer, Organismal Injury and Abnormalities	advanced malignant tumor	2.43E-14	Decreased	-2.687	MALAT1,DIRAS3,MSX1,RGCC,KRAS,SLC38A6,FGG,CAV1,CXCL1,SLC39A4,TSPAN4,SERPINE1,PTX3,PCSK9,LRRC17,ITGA6,INHBA,GART,ACTA2,COL6A3,ACKR3,KCNK6,CRYZ,IGFBP4,ID2,SNAI2,DUSP6,TWIST1,CTHRC1,CXCL5,IGFBP7,HPS3,CCL2,TIMP1,THBS1,ANXA1,PRRX1,WLS,KIT,GATA6,SERPINA1,TNFRSF10A,MMP1,PLAT,IRX1,TXNIP,ACTB,CDH6,MMP10,CXCL6,EMP1,FOS,PRKCI,APOA1,NT5E,CNN1,CAT,HOXC6,PLAU,SEMA3C,KDR,MMP9,LGALS1	63
Cancer, Organismal Injury and Abnormalities	metastasis	2.72E-12	Decreased	-2.687	MALAT1,MSX1,KRAS,SLC38A6,FGG,CAV1,CXCL1,SERPINE1,PTX3,PCSK9,LRRC17,ITGA6,INHBA,GART,ACTA2,COL6A3,ACKR3,CRYZ,ID2,SNAI2,DUSP6,TWIST1,CTHRC1,CXCL5,IGFBP7,CCL2,THBS1,TIMP1,PRRX1,ANXA1,WLS,KIT,GATA6,SERPINA1,TNFRSF10A,MMP1,PLAT,IRX1,TXNIP,ACTB,CDH6,MMP10,CXCL6,EMP1,FOS,PRKCI,APOA1,NT5E,CNN1,CAT,HOXC6,PLAU,KDR,MMP9,LGALS1	55
Cancer, Endocrine System Disorders, Organismal Injury and Abnormalities, Reproductive System Disease	gonadal tumor	2.31E-10	Decreased	-2.000	HOXB2,MALAT1,GRM3,HIST1H2BD,DIRAS3,MSX1,RGCC,KRAS,ALDH1A1,POSTN,CXCL1,SLC39A4,TSPAN4,SERPINE1,TTR,H19,PF4,LINC00479,PPP1R17,FOXG1,CREB5,INHBA,SCG2,GART,IGDCC4,AMH,KCNK6,COL3A1,IGFBP4,HPS3,JUN,CCL2,THBS1,TIMP1,KIT,GATA6,SERPINA1,RYR1,TNFRSF10A,MMP1,ZNF695,TXNIP,LINC00599,ABHD12B,FOS,KAT6B,PRKCI,APOA1,H2AFY,NT5E,BRCA2,HOXC6,PLAU,SEMA3C,KDR,CXADR,MMP9	57
Cell-To-Cell Signaling and Interaction, Cellular Movement, Hematological System Development and Function, Immune Cell Trafficking	recruitment	2.13E-09	Decreased	-2.182	TWIST1,TAC1,KRAS,CXCL5,OLR1,TNC,JUN,F2RL1,CCL2,THBS1,ANXA1,CAV1,CXCL1,SERPINE1,TNFRSF10A,MMP1,AHR,RASGRP2,PTX3,EGR1,LPAR3,TERF2,FOS,APOA1,CAT,CCL26,KDR,MMP9,LGALS1	29
Cellular Movement	migration	1.44E-08	Decreased	-2.050	MALAT1,PHLDA1,IGFBP4,SNAI2,GRM3,TFF1,TWIST1,TAC1,KRAS,CXCL5,TNC,JUN,CCL2,F2RL1,TIMP1,THBS1,ANXA1,PRRX1,POSTN,CAV1,FOSL1,SERPINA1,SERPINE1,MMP1,PRKD1,PLAT,TGFBI,EGR1,ITGA6,COL1A1,SPARCL1,PRKCI,ACTA2,ACKR3,CAT,FOXQ1,COL11A1,PLAU,VSNL1,KDR,SFN,EREG,A2M,MMP9,LGALS1	45
Dermatological Diseases and Conditions	psoriasis	5.89E-08	Decreased	-2.000	EPSTI1,TAC1,CXCL5,IGFBP7,COL1A2,TNC,JUN,CCL2,ANXA1,WLS,CAV1,POSTN,CXCL1,FOSL1,SERPINE1,MMP1,PLAT,RGS20,TNFAIP6,TXNIP,EGR1,ITGA6,CSTB,CXCL6,FOS,ACTA2,H2AFY,CNN1,ANXA3,TAGLN,PLAU,SFN,KDR,A2M,ID4,MMP9,LGALS1,RBP4	38
Cellular Development, Cellular Growth and Proliferation, Organ Development, Skeletal and Muscular System Development and Function, Tissue Development	proliferation	1.15E-07	Decreased	-2.380	IGFBP4,ID2,ACE2,KLF10,KRAS,TNC,JUN,CCL2,THBS1,TIMP1,PRRX1,CAV1,POSTN,KIT,HSD11B2,GATA6,SERPINE1,TNFRSF10A,MMP1,PLAT,ITGA6,INHBA,FOS,PLAU,CXADR,EREG,MMP9,RBP4	28
Inflammatory Response	inflammatory response	2.65E-07	Decreased	-2.605	NODAL,TAC1,CXCL5,OLR1,FGG,TNC,CCL2,F2RL1,THBS1,ANXA1,ART3,CAV1,KIT,CXCL1,SERPINA1,SERPINE1,MICA,LIAS,MMP1,AHR,PLAT,NPY,PTX3,TNFAIP6,PF4,EGR1,GREM1,IER3,NFKBIZ,TSLP,INHBA,CXCL6,SCG2,NPPB,FOS,APOA1,ADRA2A,ACKR3,NT5E,CCL26,PLAU,KDR,A2M,CXADR,MMP9,LGALS1	46
Cancer, Organismal Injury and Abnormalities	metastasis	7.74E-07	Decreased	-2.220	MALAT1,SNAI2,TXNIP,TWIST1,CTHRC1,MMP10,CXCL5,CXCL6,INHBA,CCL2,TIMP1,THBS1,CNN1,CAV1,CXCL1,SERPINA1,PLAU,SERPINE1,MMP1,MMP9	20
Cell Death and Survival	apoptosis	1.34E-06	Decreased	-2.233	MT2A,DIRAS3,MSX1,KRAS,HES1,EGR2,PACS2,PRKCDBP,CAV1,SIAH2,SERPINE1,PRKD1,AHR,GNE,CAPN6,DDIT4,EGR3,IER3,FOXG1,KMT2A,INHBA,CASC5,TIMP4,AMH,VSNL1,EREG,IGFBP4,GEM,SNAI2,TWIST1,UGCG,IGFBP7,GLIPR1,JUN,TIMP1,THBS1,PLK2,KIT,GATA6,NEK7,TNFRSF10A,IRX1,EGR1,SGMS2,NFKBIZ,TSLP,HPN,FOS,COL1A1,PRKCI,PBX3,CAT,MT1F,BRCA2,HOXC6,PLAU,MAT2A,SFN,CASP7,MMP9,LGALS1	61
Cellular Movement, Hematological System Development and Function, Immune Cell Trafficking	influx	2.41E-06	Decreased	-2.065	PTX3,CCL2,TIMP1,CXCL1,SERPINA1,CXCL5,TSLP,MMP9,CXCL6,PLAT	10
Cancer, Cell Death and Survival, Organismal Injury and Abnormalities, Tumor Morphology	apoptosis	4.73E-06	Decreased	-2.341	PHLDA1,CAPN6,SNAI2,KLF10,UGCG,KRAS,HES1,TIMP4,JUN,TIMP1,ANXA1,CAT,CAV1,KIT,PLAU,KDR,SERPINE1,TNFRSF10A,MAGEH1,MMP9,LGALS1	21
Cell-To-Cell Signaling and Interaction, Cellular Movement, Hematological System Development and Function, Immune Cell Trafficking, Inflammatory Response	recruitment	7.45E-06	Decreased	-2.574	PTX3,TWIST1,KRAS,CXCL5,OLR1,APOA1,CCL2,F2RL1,THBS1,ANXA1,CAT,CAV1,CXCL1,KDR,SERPINE1,MMP1,MMP9,AHR,RASGRP2	19
Cancer, Organismal Injury and Abnormalities	metastasis	8.78E-06	Decreased	-2.073	MALAT1,SNAI2,TXNIP,TWIST1,MMP10,CXCL5,CXCL6,INHBA,CCL2,THBS1,CNN1,CAV1,CXCL1,MMP9,MMP1	15
Cancer, Cell Death and Survival, Organismal Injury and Abnormalities, Tumor Morphology	cell death	1.74E-05	Decreased	-2.461	PHLDA1,CAPN6,SNAI2,KLF10,TWIST1,UGCG,KRAS,HES1,INHBA,FOS,TIMP4,JUN,TIMP1,ANXA1,CAT,CAV1,KIT,PLAU,KDR,SERPINE1,TNFRSF10A,MAGEH1,MMP9,LGALS1	24
Cellular Movement, Hematological System Development and Function, Immune Cell Trafficking, Inflammatory Response	chemotaxis	2.12E-05	Decreased	-2.287	PF4,TAC1,TSLP,INHBA,NPPB,APOA1,CCL2,THBS1,ACKR3,ANXA1,PLAU,SERPINE1,KDR,MMP9,LGALS1	15
Cell-To-Cell Signaling and Interaction, Cellular Movement, Hematological System Development and Function, Immune Cell Trafficking, Inflammatory Response	recruitment	2.25E-05	Decreased	-2.061	PTX3,CXCL5,OLR1,APOA1,CCL2,F2RL1,ANXA1,CAT,CAV1,CXCL1,SERPINE1,AHR,MMP1,MMP9,RASGRP2	15
Cell Cycle, Skeletal and Muscular System Development and Function	S phase	2.32E-05	Decreased	-2.000	ID2,JUN,RGCC,GATA6	4
Hematological System Development and Function, Immune Cell Trafficking, Inflammatory Response, Tissue Development	accumulation	2.64E-05	Decreased	-2.160	PTX3,EGR1,ITGA6,KRAS,IER3,APOA1,CCL2,TIMP1,NT5E,THBS1,ACKR3,ANXA1,POSTN,KIT,CXCL1,FOSL1,PLAU,MMP9,AHR	19
Cellular Development, Cellular Growth and Proliferation, Organ Development, Skeletal and Muscular System Development and Function, Tissue Development	proliferation	6.05E-05	Decreased	-2.697	IGFBP4,ID2,ACE2,INHBA,FOS,TNC,JUN,CCL2,THBS1,PRRX1,POSTN,CAV1,PLAU,SERPINE1,TNFRSF10A,EREG,MMP1,MMP9,PLAT	19
Tissue Morphology	degradation	1.00E-04	Decreased	-2.355	TGFB1I1,TIMP1,TWIST1,PLAU,MMP1,MMP9	6
Cellular Movement, Hematological System Development and Function, Immune Cell Trafficking, Inflammatory Response	chemotaxis	1.02E-04	Decreased	-2.005	PF4,TAC1,CXCL5,TSLP,CXCL6,INHBA,SCG2,NPPB,APOA1,CCL2,THBS1,ANXA1,CXCL1,SERPINA1,CCL26,PLAU,SERPINE1,CXADR,LGALS1	19
Cardiovascular System Development and Function	permeability	1.37E-04	Decreased	-2.211	PTX3,THBS1,TAC1,MMP10,PLAU,PLAT	6
Cellular Movement	migration	3.11E-04	Decreased	-2.423	ACTB,TWIST1,COL1A1,CCL2,THBS1,CAV1,POSTN,FOSL1,PLAU,AHR,MMP1,LGALS1,COL7A1	13
Cellular Movement, Hematological System Development and Function, Immune Cell Trafficking, Inflammatory Response	chemotaxis	3.12E-04	Decreased	-2.792	PF4,TAC1,CXCL5,TSLP,CXCL6,INHBA,SCG2,NPPB,APOA1,CCL2,THBS1,ANXA1,CXCL1,SERPINA1,PLAU,SERPINE1,CXADR,LGALS1	18
Cell Death and Survival	cell death	3.64E-04	Decreased	-2.128	KIR2DL1/KIR2DL3,EGR3,UGCG,SGMS2,KRAS,HES1,TSLP,KMT2A,INHBA,COL1A1,PRKCI,JUN,PBX3,THBS1,CAT,CAV1,KIT,AHR,LGALS1	19
Cellular Movement	migration	4.07E-04	Decreased	-2.158	PMP22,TIMP1,POSTN,MMP10,CXCL1,SERPINE1,MMP1,AHR,MMP9,COL7A1	10
Cell Death and Survival	apoptosis	4.99E-04	Decreased	-2.127	EGR3,UGCG,SGMS2,KRAS,HES1,TSLP,KMT2A,INHBA,COL1A1,PRKCI,JUN,PBX3,CAT,CAV1,KIT,AHR,LGALS1	17
Cellular Movement	cell movement	5.69E-04	Decreased	-2.375	PMP22,TIMP1,POSTN,TWIST1,MMP10,CXCL1,SERPINE1,MMP1,AHR,MMP9,COL7A1	11
Cellular Movement	cell movement	6.60E-04	Decreased	-2.416	SNAI2,TFF1,ITGA6,CXCL5,FOS,JUN,CCL2,TIMP1,ANXA1,CAV1,FOSL1,SERPINA1,PLAU,SERPINE1,SFN,PRKD1,MMP9	17
Hematological System Development and Function	hemostasis	8.51E-04	Decreased	-2.352	PF4,TAC1,TSLP,FGG,F2RL1,ADRA2A,THBS1,CAV1,LBH,FGB,PLAU,SERPINE1,MMP1,PLAT	14

## Sheet: IPSCs-Tox Function
Ingenuity Pathway Analysis Results in IPSCs From Humans with DS- Toxicity Functions
Ingenuity Toxicity Lists	-log(p-value)	Enrichment Ratio	Dysregulated Genes
Primary Glomerulonephritis Biomarker Panel (Human)	5.76	0.455	COL1A1,EGR1,IER3,SERPINE1,MAFF
Genes associated with Chronic Allograft Nephropathy (Human)	5.44	0.286	TNC,CCL2,THBS1,TIMP1,MMP9,COL3A1
Acute Renal Failure Panel (Rat)	11.2	0.255	EGR1,COL1A1,FOS,JUN,ACTA2,ANXA1,ANXA3,TAGLN,FGB,FOSL1,SFN,SLC30A1,A2M,COL3A1
Negative Acute Phase Response Proteins	1.94	0.25	APOA1,APOA2
Increases Heart Failure	2.89	0.174	DUSP6,FOSL1,PLAU,MMP9
Positive Acute Phase Response Proteins	3.48	0.172	SERPINA1,FGB,SERPINE1,A2M,FGG
Hepatic Fibrosis	9.76	0.167	IGFBP4,IGFBP7,COL1A2,COL5A1,COL1A1,TNC,ACTA2,COL6A3,CCL2,THBS1,TIMP1,A2M,AHR,MMP9,MMP1,COL3A1
Recovery from Ischemic Acute Renal Failure (Rat)	1.46	0.143	COL1A1,TIMP1
Decreases Depolarization of Mitochondria and Mitochondrial Membrane	1.91	0.13	COL1A1,CAT,CSTB
Irreversible Glomerulonephritis Biomarker Panel (Rat)	0.802	0.125	COL1A1
Persistent Renal Ischemia-Reperfusion Injury (Mouse)	1.76	0.115	COL1A1,CCL2,COL3A1
Biogenesis of Mitochondria	1.18	0.1	CAV2,CXADR
Increases Cardiac Dysfunction	1.46	0.0882	PTX3,PLAU,MMP9
Glutathione Depletion - CYP Induction and Reactive Metabolites	0.643	0.0833	ALDH1A1
TGF-β Signaling	2.52	0.0778	FOS,NODAL,JUN,AMH,KRAS,SERPINE1,INHBA
Oxidative Stress	1.56	0.0741	FOS,JUN,CAT,TXNRD2
Increases Cardiac Dilation	0.952	0.0741	PLAU,MMP9
Cardiac Fibrosis	3.89	0.0722	PTX3,ACE2,EGR1,APOA1,ADRA2A,TIMP1,CAV1,POSTN,PLAU,SERPINE1,MMP9,AHR,PLAT
Increases Bradycardia	0.56	0.0667	ADRA2A
Long-term Renal Injury Anti-oxidative Response Panel (Rat)	0.56	0.0667	CAT
Increases Liver Hyperplasia/Hyperproliferation	1.89	0.0659	JUN,F2RL1,PCSK9,TWIST1,HPN,AHR
Increases Renal Damage	1.64	0.0658	F2RL1,THBS1,TXNIP,RGCC,PLAT
Cardiac Hypertrophy	5.11	0.0602	KCND2,ACE2,PDE9A,IER3,CDK9,INHBA,MYL9,JUN,PBX3,ADRA2A,F2RL1,TIMP1,NT5E,CAV1,POSTN,GATA6,ACTG2,PLAU,SERPINE1,MMP9,AHR,MMP1,PLAT
NRF2-mediated Oxidative Stress Response	2.92	0.06	FOS,PRKCI,JUN,MGST2,ACTA2,ACTB,CAT,KRAS,FOSL1,ACTG2,MAFF,PRKD1
Increases Transmembrane Potential of Mitochondria and Mitochondrial Membrane	1.05	0.06	CAT,CASP7,LGALS1
Glutathione Depletion - Phase II Reactions	0.514	0.0588	MGST2
Increases Liver Damage	1.63	0.0577	ALDH1A1,EGR1,PLAU,SERPINE1,TSLP,MMP9
LXR/RXR Activation	1.81	0.0574	TTR,APOA1,CCL2,APOA2,SERPINA1,MMP9,RBP4
Hepatic Stellate Cell Activation	0.77	0.0571	CCL2,TIMP1
Mechanism of Gene Regulation by Peroxisome Proliferators via PPARα	1.3	0.0532	FOS,JUN,APOA1,APOA2,KRAS
Liver Necrosis/Cell Death	2.75	0.0524	UGCG,IER3,INHBA,FOS,JUN,TIMP1,CAT,SERPINE1,TNFRSF10A,A2M,PRKD1,MMP9,CASP7,AHR
p53 Signaling	1.22	0.0505	JUN,SNAI2,THBS1,SFN,TNFRSF10A
Pro-Apoptosis	0.649	0.0476	TNFRSF10A,CASP7
Nongenotoxic Hepatocarcinogenicity Biomarker Panel	0.44	0.0476	ALDH1A1
Cardiac Necrosis/Cell Death	2.07	0.0471	TERF2,APOA1,TIMP1,TXNIP,CAT,BRCA2,KRAS,FOSL1,CDK9,CXADR,INHBA,PLAT
Liver Proliferation	1.75	0.0461	COL1A1,FOS,JUN,F2RL1,THBS1,TIMP1,CAV1,INHBA,AHR,LGALS1
Renal Proximal Tubule Toxicity Biomarker Panel (Rat)	0.409	0.0435	TIMP1
RAR Activation	1.33	0.0428	FOS,ALDH1A1,PRKCI,JUN,ACTB,PRKD1,MMP1,RBP4
Reversible Glomerulonephritis Biomarker Panel (Rat)	0.395	0.0417	GREM1
Aryl Hydrocarbon Receptor Signaling	1.05	0.0414	FOS,ALDH1A1,JUN,MGST2,TFF1,AHR
FXR/RXR Activation	0.904	0.0403	TTR,APOA1,APOA2,SERPINA1,RBP4
Increases Liver Hepatitis	0.53	0.0392	CCL2,SERPINE1
VDR/RXR Activation	0.648	0.039	PRKCI,HES1,PRKD1
Increases Renal Proliferation	0.833	0.0382	JUN,CAV2,PLAU,SLC30A1,TSLP
CAR/RXR Activation	0.345	0.0357	ALDH1A1
Renal Necrosis/Cell Death	1.51	0.0351	APOBEC3B,EMP3,KRAS,IER3,EMP1,FOS,PMP22,TGFB1I1,THBS1,CAT,CAV1,BRCA2,PLAU,TNFRSF10A,CASP7,RBP4,PLAT
Decreases Transmembrane Potential of Mitochondria and Mitochondrial Membrane	0.641	0.0348	TRIB2,CAT,CDK9,TNFRSF10A
Hypoxia-Inducible Factor Signaling	0.364	0.029	JUN,KDR
Xenobiotic Metabolism Signaling	0.564	0.0277	ALDH1A1,PRKCI,MGST2,CAT,KRAS,UGT8,AHR,PRKD1
PPARα/RXRα Activation	0.314	0.0237	JUN,APOA1,APOA2,KRAS
LPS/IL-1 Mediated Inhibition of RXR Function	0.32	0.0234	ALDH1A1,JUN,MGST2,CAT,SLC27A3
Increases Cardiac Proliferation	0.202	0.0217	GATA6
Increases Glomerular Injury	0.196	0.0213	F2RL1

## Sheet: Neurons-Canonical Pathways
Ingenuity Pathway Analysis Results in Neurons From Humans with DS- Canonical Pathways
Ingenuity Canonical Pathways	-log(p-value)	zScore	Enrichment Ratio	Dysregulated Genes
Type I Diabetes Mellitus Signaling	-0E00	NaN	9.90E-03	GAD2,
HGF Signaling	-0E00	NaN	9.62E-03	CDC42,
Dopamine Degradation	1.15E00	NaN	9.52E-02	ALDH1A1,ALDH1A3
NGF Signaling	-0E00	NaN	9.43E-03	CDC42,
fMLP Signaling in Neutrophils	-0E00	NaN	9.35E-03	CDC42,
CD28 Signaling in T Helper Cells	-0E00	NaN	9.26E-03	CDC42,
Renin-Angiotensin Signaling	-0E00	NaN	9.26E-03	AGTR1,
Cardiac Hypertrophy Signaling	-0E00	NaN	9.17E-03	ADRA2A,TGFB2
Sperm Motility	-0E00	NaN	9.17E-03	PDE4B,
GABA Receptor Signaling	2.59E00	-2.0	9.09E-02	GABRG2,GAD2,SLC6A1,GABRA1,GABRA3,GABRB2
CCR3 Signaling in Eosinophils	-0E00	NaN	9.01E-03	CFL1,
Agrin Interactions at Neuromuscular Junction	2.55E00	-0.4472135954999579	8.96E-02	CDC42,ACTB,ARHGEF6,LAMB1,ACTG2,ACTC1
IL-6 Signaling	-0E00	NaN	8.62E-03	CEBPB,
Synaptic Long Term Potentiation	-0E00	NaN	8.62E-03	GRM3,
tRNA Splicing	1.44E00	NaN	8.57E-02	PDE9A,PDE12,PDE4B
Role of Pattern Recognition Receptors in Recognition of Bacteria and Viruses	-0E00	NaN	8.47E-03	TGFB2,
D-myo-inositol (1,4,5,6)-Tetrakisphosphate Biosynthesis	-0E00	NaN	8.33E-03	PPM1K,
D-myo-inositol (3,4,5,6)-tetrakisphosphate Biosynthesis	-0E00	NaN	8.33E-03	PPM1K,
BER pathway	6.48E-01	NaN	8.33E-02	LIG1,
Hereditary Breast Cancer Signaling	-0E00	NaN	7.94E-03	ACTB,
GNRH Signaling	-0E00	NaN	7.87E-03	CDC42,
Remodeling of Epithelial Adherens Junctions	1.96E00	NaN	7.81E-02	ACTB,TUBB4A,ACTG2,ACTC1,APC
Bile Acid Biosynthesis, Neutral Pathway	6.17E-01	NaN	7.69E-02	AKR1C1/AKR1C2,
Fatty Acid Activation	6.17E-01	NaN	7.69E-02	SLC27A3,
Synaptic Long Term Depression	-0E00	NaN	7.52E-03	GRM3,
Transcriptional Regulatory Network in Embryonic Stem Cells	1.29E00	NaN	7.50E-02	ISL1,GSX2,ZFHX3
D-myo-inositol-5-phosphate Metabolism	-0E00	NaN	7.35E-03	PPM1K,
Mechanisms of Viral Exit from Host Cells	1.26E00	NaN	7.32E-02	ACTB,ACTG2,ACTC1
3-phosphoinositide Degradation	-0E00	NaN	7.30E-03	PPM1K,
Regulation of eIF4 and p70S6K Signaling	-0E00	NaN	7.14E-03	RPS23,
DNA Double-Strand Break Repair by Homologous Recombination	5.9E-01	NaN	7.14E-02	LIG1,
Phenylalanine Degradation IV (Mammalian, via Side Chain)	5.9E-01	NaN	7.14E-02	SLC27A3,
Intrinsic Prothrombin Activation Pathway	9.34E-01	NaN	7.14E-02	COL18A1,FGG
Caveolar-mediated Endocytosis Signaling	1.78E00	NaN	7.04E-02	ALB,ITSN1,ACTB,ACTG2,ACTC1
Ephrin B Signaling	1.73E00	0.0	6.85E-02	EPHB1,CFL1,ITSN1,CDC42,CXCR4
3-phosphoinositide Biosynthesis	-0E00	NaN	6.80E-03	PPM1K,
Atherosclerosis Signaling	2.46E00	NaN	6.78E-02	ALB,APOA1,CXCR4,SERPINA1,COL18A1,MMP1,APOC3,TNFRSF12A
Virus Entry via Endocytic Pathways	1.95E00	NaN	6.74E-02	ITSN1,CDC42,ACTB,ACTG2,CXADR,ACTC1
Ethanol Degradation II	8.84E-01	NaN	6.67E-02	ALDH1A1,ALDH1A3
LXR/RXR Activation	2.42E00	-1.414213562373095	6.67E-02	ALB,TTR,APOA1,APOH,AMBP,AHSG,SERPINA1,APOC3
CXCR4 Signaling	-0E00	NaN	6.62E-03	CXCR4,
MSP-RON Signaling Pathway	1.14E00	NaN	6.52E-02	ACTB,ACTG2,ACTC1
VDR/RXR Activation	1.64E00	NaN	6.49E-02	IGFBP6,TGFB2,CEBPB,CALB1,HSD17B2
FXR/RXR Activation	2.33E00	NaN	6.45E-02	ALB,TTR,APOA1,APOH,AMBP,AHSG,SERPINA1,APOC3
Hepatic Cholestasis	-0E00	NaN	6.33E-03	TGFB2,
Mitochondrial Dysfunction	-0E00	NaN	6.29E-03	CAT,
Dendritic Cell Maturation	-0E00	NaN	6.25E-03	COL18A1,
Extrinsic Prothrombin Activation Pathway	5.4E-01	NaN	6.25E-02	FGG,
Paxillin Signaling	1.76E00	-0.8164965809277261	6.12E-02	ARFIP2,CDC42,ACTB,ARHGEF6,ACTG2,ACTC1
Noradrenaline and Adrenaline Degradation	8.18E-01	NaN	6.06E-02	ALDH1A1,ALDH1A3
Calcium Signaling	-0E00	NaN	5.99E-03	ACTC1,
CREB Signaling in Neurons	-0E00	NaN	5.92E-03	GRM3,
EIF2 Signaling	-0E00	NaN	5.92E-03	RPS23,
Glutathione Redox Reactions I	5.18E-01	NaN	5.88E-02	GSTZ1,
Mitochondrial L-carnitine Shuttle Pathway	5.18E-01	NaN	5.88E-02	SLC27A3,
γ-linolenate Biosynthesis II (Animals)	5.18E-01	NaN	5.88E-02	SLC27A3,
FAK Signaling	1.46E00	NaN	5.81E-02	CAPN6,ACTB,ARHGEF6,ACTG2,ACTC1
Regulation of Actin-based Motility by Rho	1.46E00	-1.0	5.81E-02	CFL1,CDC42,ACTB,ACTG2,ACTC1
Role of NFAT in Cardiac Hypertrophy	-0E00	NaN	5.75E-03	TGFB2,
TGF-β Signaling	1.44E00	-1.0	5.75E-02	AMH,CDC42,TGFB2,PITX2,INHBB
Coagulation System	7.77E-01	NaN	5.71E-02	SERPINA1,FGG
Estrogen Biosynthesis	7.77E-01	NaN	5.71E-02	CYP1B1,HSD17B2
IL-17A Signaling in Fibroblasts	7.77E-01	NaN	5.71E-02	CEBPB,MMP1
Unfolded protein response	1E00	NaN	5.66E-02	PDIA2,DDIT3,CEBPB
mTOR Signaling	-0E00	NaN	5.52E-03	RPS23,
IL-8 Signaling	-0E00	NaN	5.46E-03	CSTB,
Superpathway of Inositol Phosphate Compounds	-0E00	NaN	5.43E-03	PPM1K,
Acute Phase Response Signaling	2.07E00	0.3779644730092272	5.42E-02	ALB,TTR,APOA1,APOH,AMBP,AHSG,SERPINA1,CEBPB,FGG
Thrombin Signaling	-0E00	NaN	5.35E-03	ARHGEF6,
Inhibition of Matrix Metalloproteases	7.22E-01	NaN	5.26E-02	TIMP1,MMP1
Aryl Hydrocarbon Receptor Signaling	1.65E00	NaN	5.26E-02	ALDH1A1,ALDH1A3,TGFB2,ALDH8A1,NFIB,DCT,CYP1B1
Glutamate Dependent Acid Resistance	1.38E00	NaN	5.00E-01	GAD2,
Epithelial Adherens Junction Signaling	1.53E00	NaN	4.96E-02	CDC42,ACTB,TGFB2,TUBB4A,ACTG2,ACTC1,APC
PCP pathway	8.65E-01	NaN	4.92E-02	FZD10,RSPO3,CTHRC1
Tight Junction Signaling	1.64E00	NaN	4.88E-02	CDC42,ACTB,TGFB2,JAM2,IGSF5,ACTG2,NAPA,ACTC1
Endoplasmic Reticulum Stress Pathway	4.44E-01	NaN	4.76E-02	DDIT3,
Polyamine Regulation in Colon Cancer	4.44E-01	NaN	4.76E-02	APC,
Pyrimidine Deoxyribonucleotides De Novo Biosynthesis I	4.44E-01	NaN	4.76E-02	CMPK2,
Role of Tissue Factor in Cancer	1.12E00	NaN	4.67E-02	PDIA2,CFL1,CDC42,MMP1,FGG
IL-12 Signaling and Production in Macrophages	1.23E00	NaN	4.58E-02	ALB,APOA1,TGFB2,SERPINA1,CEBPB,APOC3
Phospholipase C Signaling	-0E00	NaN	4.55E-03	ARHGEF6,
Glutathione-mediated Detoxification	4.28E-01	NaN	4.55E-02	GSTZ1,
Glycolysis I	4.28E-01	NaN	4.55E-02	PFKL,
Germ Cell-Sertoli Cell Junction Signaling	1.35E00	NaN	4.55E-02	CFL1,CDC42,ACTB,TGFB2,TUBB4A,ACTG2,ACTC1
Factors Promoting Cardiogenesis in Vertebrates	9.29E-01	NaN	4.49E-02	FZD10,TGFB2,DKK1,APC
Role of Oct4 in Mammalian Embryonic Stem Cell Pluripotency	6.13E-01	NaN	4.44E-02	TDRD7,FBXO15
Fcγ Receptor-mediated Phagocytosis in Macrophages and Monocytes	8.91E-01	-1.0	4.35E-02	CDC42,ACTB,ACTG2,ACTC1
Clathrin-mediated Endocytosis Signaling	1.39E00	NaN	4.35E-02	ALB,APOA1,CDC42,ACTB,SERPINA1,ACTG2,ACTC1,APOC3
Leukocyte Extravasation Signaling	1.31E00	-1.1338934190276817	4.19E-02	CDC42,TIMP1,CXCR4,ACTB,JAM2,ACTG2,ACTC1,MMP1
Bupropion Degradation	3.99E-01	NaN	4.17E-02	CYP1B1,
IL-22 Signaling	3.99E-01	NaN	4.17E-02	IL10RB,
Ephrin A Signaling	5.73E-01	NaN	4.17E-02	CFL1,CDC42
Sertoli Cell-Sertoli Cell Junction Signaling	1.18E00	NaN	4.14E-02	CDC42,ACTB,JAM2,TUBB4A,IGSF5,ACTG2,ACTC1
RhoGDI Signaling	1.15E00	0.3779644730092272	4.07E-02	CFL1,CDC42,ACTB,ARHGEF6,ACTG2,ACTC1,CDH11
Acetone Degradation I (to Methylglyoxal)	3.85E-01	NaN	4.00E-02	CYP1B1,
Pyrimidine Ribonucleotides Interconversion	3.85E-01	NaN	4.00E-02	CMPK2,
Amyloid Processing	5.48E-01	NaN	4.00E-02	CAPN6,MAPT
Serotonin Degradation	5.36E-01	NaN	3.92E-02	ALDH1A1,ALDH1A3
Antiproliferative Role of TOB in T Cell Signaling	3.72E-01	NaN	3.85E-02	TGFB2,
Cardiac β-adrenergic Signaling	8.37E-01	0.0	3.79E-02	AKAP14,PDE9A,PKIB,PDE12,PDE4B
cAMP-mediated signaling	1.1E00	0.3779644730092272	3.77E-02	AKAP14,ADRA2A,GRM3,PDE9A,PKIB,PDE12,PDE4B,AGTR1
Pyrimidine Ribonucleotides De Novo Biosynthesis	3.6E-01	NaN	3.70E-02	CMPK2,
Wnt/β-catenin Signaling	8.7E-01	1.6329931618554523	3.64E-02	FZD10,WIF1,SFRP2,TGFB2,DKK1,APC
Glutamate Receptor Signaling	4.82E-01	NaN	3.57E-02	GRM3,SLC1A3
Crosstalk between Dendritic Cells and Natural Killer Cells	5.77E-01	NaN	3.53E-02	ACTB,ACTG2,ACTC1
phagosome maturation	6.61E-01	NaN	3.51E-02	TUBB4A,NAPA,DYNLRB2,ATP6V1B1
Signaling by Rho Family GTPases	9.4E-01	-1.1338934190276817	3.46E-02	ARFIP2,CFL1,CDC42,ACTB,ARHGEF6,ACTG2,ACTC1,CDH11
NRF2-mediated Oxidative Stress Response	7.86E-01	NaN	3.43E-02	ACTB,CAT,ACTG2,DNAJB2,DNAJC15,ACTC1
PAK Signaling	5.5E-01	NaN	3.41E-02	CFL1,CDC42,ARHGEF6
RhoA Signaling	6.26E-01	-1.0	3.39E-02	CFL1,ACTB,ACTG2,ACTC1
VEGF Signaling	5.41E-01	NaN	3.37E-02	ACTB,ACTG2,ACTC1
Gap Junction Signaling	6.89E-01	NaN	3.36E-02	HTR2C,ACTB,TUBB4A,ACTG2,ACTC1
Actin Cytoskeleton Signaling	8.19E-01	-0.3779644730092272	3.35E-02	CFL1,CDC42,ACTB,ARHGEF6,ACTG2,ACTC1,APC
Fatty Acid β-oxidation I	3.27E-01	NaN	3.33E-02	SLC27A3,
Aldosterone Signaling in Epithelial Cells	6.81E-01	NaN	3.33E-02	CRYAB,HSCB,CRYAA/LOC102724652,DNAJB2,DNAJC15
L-serine Degradation	1.21E00	NaN	3.33E-01	SDSL,
Methionine Salvage II (Mammalian)	1.21E00	NaN	3.33E-01	BHMT,
Cdc42 Signaling	6.02E-01	NaN	3.31E-02	CFL1,CDC42,ARHGEF6,APC
ILK Signaling	7.4E-01	-0.8164965809277261	3.31E-02	CFL1,CDC42,ACTB,ARHGEF6,ACTG2,ACTC1
Death Receptor Signaling	5.24E-01	NaN	3.30E-02	ACTB,ACTG2,ACTC1
Role of Osteoblasts, Osteoclasts and Chondrocytes in Rheumatoid Arthritis	7.89E-01	NaN	3.29E-02	FZD10,WIF1,SFRP2,DLX5,DKK1,MMP1,APC
Adipogenesis pathway	5.94E-01	NaN	3.28E-02	FZD10,EBF1,DDIT3,CEBPB
Superpathway of Methionine Degradation	3.16E-01	NaN	3.23E-02	BHMT,
Cellular Effects of Sildenafil (Viagra)	5.79E-01	NaN	3.23E-02	ACTB,ACTG2,PDE4B,ACTC1
Protein Ubiquitination Pathway	7.97E-01	NaN	3.19E-02	UBE2G2,CRYAB,HSCB,CRYAA/LOC102724652,THOP1,DNAJB2,DNAJC15,USP51
Integrin Signaling	6.49E-01	-1.3416407864998738	3.09E-02	CAPN6,CDC42,ACTB,TSPAN2,ACTG2,ACTC1
Stearate Biosynthesis I (Animals)	2.97E-01	NaN	3.03E-02	SLC27A3,
TWEAK Signaling	2.97E-01	NaN	3.03E-02	TNFRSF12A,
Oncostatin M Signaling	2.89E-01	NaN	2.94E-02	MMP1,
Basal Cell Carcinoma Signaling	3.77E-01	NaN	2.94E-02	FZD10,APC
Chemokine Signaling	3.77E-01	NaN	2.94E-02	CFL1,CXCR4
Agranulocyte Adhesion and Diapedesis	5.42E-01	NaN	2.94E-02	CXCR4,ACTB,ACTG2,ACTC1,MMP1
Rac Signaling	4.34E-01	NaN	2.91E-02	ARFIP2,CFL1,CDC42
Ephrin Receptor Signaling	5.3E-01	NaN	2.91E-02	EPHB1,CFL1,ITSN1,CDC42,CXCR4
Role of Wnt/GSK-3β Signaling in the Pathogenesis of Influenza	3.55E-01	NaN	2.82E-02	FZD10,APC
AMPK Signaling	5.01E-01	NaN	2.82E-02	ADRA2A,FOXO6,ACTB,PFKL,FOXG1
Production of Nitric Oxide and Reactive Oxygen Species in Macrophages	4.9E-01	-1.3416407864998738	2.79E-02	ALB,APOA1,CAT,SERPINA1,APOC3
G-Protein Coupled Receptor Signaling	5.58E-01	NaN	2.79E-02	HTR2C,ADRA2A,GRM3,PDE9A,PDE12,PDE4B,AGTR1
Interferon Signaling	2.72E-01	NaN	2.78E-02	IFI6,
IL-17 Signaling	3.48E-01	NaN	2.78E-02	TIMP1,CEBPB
Hepatic Fibrosis / Hepatic Stellate Cell Activation	4.79E-01	NaN	2.76E-02	TIMP1,TGFB2,COL18A1,MMP1,AGTR1
Gustation Pathway	3.95E-01	NaN	2.75E-02	PDE9A,PDE12,PDE4B
p38 MAPK Signaling	3.78E-01	NaN	2.68E-02	DDIT3,MAPT,TGFB2
RAR Activation	4.47E-01	NaN	2.67E-02	ALDH1A1,ALDH1A3,ACTB,TGFB2,MMP1
Axonal Guidance Signaling	5.65E-01	NaN	2.61E-02	FZD10,EPHB1,CFL1,ITSN1,ADAMTS1,CDC42,CXCR4,ARHGEF6,UNC5D,TUBB4A,SEMA3C
Netrin Signaling	2.49E-01	NaN	2.56E-02	UNC5D,
Gαi Signaling	3.5E-01	NaN	2.56E-02	ADRA2A,GRM3,AGTR1
PTEN Signaling	3.5E-01	NaN	2.56E-02	FOXO6,CDC42,FOXG1
Reelin Signaling in Neurons	3.04E-01	NaN	2.53E-02	MAPT,ARHGEF6
Eumelanin Biosynthesis	1.09E00	NaN	2.50E-01	DCT,
Superoxide Radicals Degradation	1.95E00	NaN	2.50E-01	TYRP1,CAT
Role of Macrophages, Fibroblasts and Endothelial Cells in Rheumatoid Arthritis	4.19E-01	NaN	2.48E-02	FZD10,WIF1,SFRP2,DKK1,CEBPB,MMP1,APC
LPS/IL-1 Mediated Inhibition of RXR Function	3.69E-01	NaN	2.45E-02	ALDH1A1,ALDH1A3,CAT,ALDH8A1,SLC27A3
Serotonin Receptor Signaling	2.35E-01	NaN	2.44E-02	HTR2C,
Melanocyte Development and Pigmentation Signaling	2.76E-01	NaN	2.38E-02	TYRP1,DCT
Nicotine Degradation III	2.22E-01	NaN	2.33E-02	CYP1B1,
iNOS Signaling	2.22E-01	NaN	2.33E-02	HMGA1,
Human Embryonic Stem Cell Pluripotency	2.87E-01	NaN	2.31E-02	FZD10,TGFB2,APC
G Beta Gamma Signaling	2.56E-01	NaN	2.27E-02	CDC42,ARHGEF6
Relaxin Signaling	2.78E-01	NaN	2.27E-02	PDE9A,PDE12,PDE4B
Regulation of the Epithelial-Mesenchymal Transition Pathway	2.87E-01	NaN	2.25E-02	FZD10,TGFB2,ZEB1,APC
Melatonin Degradation I	2.11E-01	NaN	2.22E-02	CYP1B1,
nNOS Signaling in Neurons	2.05E-01	NaN	2.17E-02	CAPN6,
Mouse Embryonic Stem Cell Pluripotency	2.37E-01	NaN	2.17E-02	FZD10,APC
TNFR1 Signaling	1.99E-01	NaN	2.13E-02	CDC42,
Ethanol Degradation IV	3.24E00	NaN	2.11E-01	TYRP1,ALDH1A1,ALDH1A3,CAT
Glioblastoma Multiforme Signaling	-0E00	NaN	2.08E-02	FZD10,CDC42,APC
IGF-1 Signaling	-0E00	NaN	2.08E-02	IGFBP6,IGFBP7
Amyotrophic Lateral Sclerosis Signaling	-0E00	NaN	2.06E-02	CAPN6,CAT
CDK5 Signaling	-0E00	NaN	2.04E-02	MAPT,LAMB1
Nicotine Degradation II	-0E00	NaN	2.04E-02	CYP1B1,
Neuropathic Pain Signaling In Dorsal Horn Neurons	-0E00	NaN	2.02E-02	GRM3,TAC1
Xenobiotic Metabolism Signaling	-0E00	NaN	2.02E-02	ALDH1A1,ALDH1A3,CAT,ALDH8A1,CYP1B1
Phototransduction Pathway	-0E00	NaN	2.00E-02	OPN3,
Superpathway of Melatonin Degradation	-0E00	NaN	2.00E-02	CYP1B1,
Tec Kinase Signaling	-0E00	NaN	2.00E-02	ACTB,ACTG2,ACTC1
Glutamate Degradation III (via 4-aminobutyrate)	9.97E-01	NaN	2.00E-01	GAD2,
Pentose Phosphate Pathway (Non-oxidative Branch)	9.97E-01	NaN	2.00E-01	TKTL1,
Tyrosine Degradation I	9.97E-01	NaN	2.00E-01	GSTZ1,
Glycine Betaine Degradation	1.75E00	NaN	2.00E-01	BHMT,SDSL
Semaphorin Signaling in Neurons	-0E00	NaN	1.92E-02	CFL1,
Protein Kinase A Signaling	-0E00	-0.8164965809277261	1.90E-02	AKAP14,HHAT,PDE9A,PDE12,TGFB2,PDE4B,EYA2
Pancreatic Adenocarcinoma Signaling	-0E00	NaN	1.89E-02	CDC42,TGFB2
Glucocorticoid Receptor Signaling	-0E00	NaN	1.85E-02	ACTB,TGFB2,CEBPB,MMP1,FGG
Regulation of Cellular Mechanics by Calpain Protease	-0E00	NaN	1.85E-02	CAPN6,
Role of IL-17A in Arthritis	-0E00	NaN	1.85E-02	MMP1,
Role of NANOG in Mammalian Embryonic Stem Cell Pluripotency	-0E00	NaN	1.85E-02	FZD10,APC
Wnt/Ca+ pathway	-0E00	NaN	1.82E-02	FZD10,
B Cell Receptor Signaling	-0E00	NaN	1.80E-02	EBF1,CFL1,CDC42
Actin Nucleation by ARP-WASP Complex	-0E00	NaN	1.79E-02	CDC42,
Type II Diabetes Mellitus Signaling	-0E00	NaN	1.79E-02	CEBPB,SLC27A3
14-3-3-mediated Signaling	-0E00	NaN	1.75E-02	MAPT,TUBB4A
Glioma Invasiveness Signaling	-0E00	NaN	1.75E-02	TIMP1,
Colorectal Cancer Metastasis Signaling	-0E00	2.0	1.74E-02	FZD10,TGFB2,MMP1,APC
Gα12/13 Signaling	-0E00	NaN	1.74E-02	CDC42,CDH11
HMGB1 Signaling	-0E00	NaN	1.69E-02	CDC42,TGFB2
Induction of Apoptosis by HIV1	-0E00	NaN	1.69E-02	CXCR4,
p70S6K Signaling	-0E00	NaN	1.69E-02	MAPT,AGTR1
Molecular Mechanisms of Cancer	-0E00	NaN	1.68E-02	FZD10,HHAT,CDC42,ARHGEF6,TGFB2,APC
Estrogen-Dependent Breast Cancer Signaling	-0E00	NaN	1.64E-02	HSD17B2,
PXR/RXR Activation	-0E00	NaN	1.61E-02	ALDH1A1,
T Helper Cell Differentiation	-0E00	NaN	1.61E-02	IL10RB,
Breast Cancer Regulation by Stathmin1	-0E00	NaN	1.60E-02	CDC42,ARHGEF6,TUBB4A
Cell Cycle: G1/S Checkpoint Regulation	-0E00	NaN	1.59E-02	TGFB2,
Hypoxia Signaling in the Cardiovascular System	-0E00	NaN	1.59E-02	UBE2G2,
Ovarian Cancer Signaling	-0E00	NaN	1.56E-02	FZD10,APC
Non-Small Cell Lung Cancer Signaling	-0E00	NaN	1.54E-02	FHIT,
Histamine Degradation	1.53E00	NaN	1.54E-01	ALDH1A1,ALDH1A3
Neurotrophin/TRK Signaling	-0E00	NaN	1.49E-02	CDC42,
GDNF Family Ligand-Receptor Interactions	-0E00	NaN	1.47E-02	CDC42,
IL-10 Signaling	-0E00	NaN	1.47E-02	IL10RB,
Macropinocytosis Signaling	-0E00	NaN	1.47E-02	CDC42,
Melatonin Signaling	-0E00	NaN	1.47E-02	RORB,
IL-4 Signaling	-0E00	NaN	1.45E-02	HMGA1,
Renal Cell Carcinoma Signaling	-0E00	NaN	1.45E-02	CDC42,
GPCR-Mediated Integration of Enteroendocrine Signaling Exemplified by an L Cell	-0E00	NaN	1.43E-02	GAL,
Airway Pathology in Chronic Obstructive Pulmonary Disease	8.6E-01	NaN	1.43E-01	MMP1,
PEDF Signaling	-0E00	NaN	1.41E-02	ZEB1,
Small Cell Lung Cancer Signaling	-0E00	NaN	1.41E-02	FHIT,
JAK/Stat Signaling	-0E00	NaN	1.39E-02	CEBPB,
Gαq Signaling	-0E00	NaN	1.38E-02	HTR2C,AGTR1
LPS-stimulated MAPK Signaling	-0E00	NaN	1.37E-02	CDC42,
Prolactin Signaling	-0E00	NaN	1.37E-02	CEBPB,
BMP signaling pathway	-0E00	NaN	1.35E-02	PITX2,
Huntington's Disease Signaling	-0E00	NaN	1.33E-02	CAPN6,ARFIP2,NAPA
Oxidative Ethanol Degradation III	1.41E00	NaN	1.33E-01	ALDH1A1,ALDH1A3
HER-2 Signaling in Breast Cancer	-0E00	NaN	1.32E-02	CDC42,
Regulation of IL-2 Expression in Activated and Anergic T Lymphocytes	-0E00	NaN	1.32E-02	TGFB2,
Cyclins and Cell Cycle Regulation	-0E00	NaN	1.30E-02	TGFB2,
Role of BRCA1 in DNA Damage Response	-0E00	NaN	1.30E-02	ACTB,
Granulocyte Adhesion and Diapedesis	-0E00	NaN	1.25E-02	CXCR4,MMP1
Fatty Acid α-oxidation	1.36E00	NaN	1.25E-01	ALDH1A1,ALDH1A3
Neuroprotective Role of THOP1 in Alzheimer's Disease	2.84E00	NaN	1.25E-01	MAPT,NTS,TAC1,PNOC,THOP1
PPARα/RXRα Activation	-0E00	NaN	1.21E-02	APOA1,TGFB2

## Sheet: Neurons-Disease and Function
Ingenuity Pathway Analysis Results in IPSCs From Humans with DS- Biological Function and Disease
Categories	Functions	p-Value	Predicted Activation State	Activation z-score	Dysregulated Genes	Number of Molecules
Embryonic Development, Organ Development, Organismal Development, Tissue Development	development	5.95E-09	Decreased	-2.181	CRYAB,SLC1A3,CTHRC1,CRYBA1,IGFBP7,TNFRSF12A,EPHB1,ALDH1A1,ALDH1A3,TGFB2,DLX6,SIX6,COL18A1,VAX2,NDP,POU4F2,CFL1,CRYGS,DLX5,DLX2,ZEB1,PITX2,FOXG1,CYP1B1,CSTB,CRYGC,INHBB,TYRP1,EBF1,SLITRK6,CRYBB2,MAPT,CRYBA4,LIM2,CRYAA/LOC102724652,ATP6V1B1,RORB,MAB21L1,ASCL1,ATOH7	40
Embryonic Development, Organismal Development	development	1.15E-08	Decreased	-2.926	CRYAB,GPC3,GSX2,EPHB1,ALDH1A1,SIX6,DLX6,LAMB1,LHX8,NAPA,NEUROD6,CFL1,LRP2,ZEB1,FOXG1,PITX2,INHBB,CRYGC,APC,SLITRK6,CRYBB2,MAPT,CRYBA4,LIM2,CRYAA/LOC102724652,RORB,MAB21L1,ATOH7,DRAXIN,SFRP2,DACT1,SLC1A3,CTHRC1,TAC1,IGFBP7,CRYBA1,TNFRSF12A,ALDH1A3,TGFB2,COL18A1,VAX2,NDP,POU4F2,OTP,CRYGS,CXCR4,DLX5,ZIC1,BHLHE22,LIN28A,DLX2,CSTB,CYP1B1,TYRP1,EBF1,ISL1,MT1F,NFIB,DKK1,ATP6V1B1,ASCL1	61
Embryonic Development, Organismal Development	development	1.16E-08	Decreased	-2.926	CRYAB,GPC3,GSX2,EPHB1,ALDH1A1,SIX6,DLX6,LAMB1,LHX8,NAPA,NEUROD6,CFL1,LRP2,ZEB1,FOXG1,PITX2,INHBB,CRYGC,SLITRK6,CRYBB2,MAPT,CRYBA4,LIM2,CRYAA/LOC102724652,MAB21L1,RORB,ATOH7,DRAXIN,SLC1A3,CTHRC1,TAC1,IGFBP7,CRYBA1,TNFRSF12A,ALDH1A3,TGFB2,COL18A1,VAX2,NDP,POU4F2,OTP,CRYGS,CXCR4,ZIC1,DLX5,BHLHE22,LIN28A,DLX2,CSTB,CYP1B1,TYRP1,EBF1,ISL1,MT1F,NFIB,DKK1,ATP6V1B1,ASCL1	58
Embryonic Development, Organismal Development	development	1.65E-03	Decreased	-2.106	LIG1,SULF1,FHL1,LGALS3,DRAXIN,GPC3,CDH11,VCAN,NPNT,GSTZ1,RIPPLY3,ALDH1A1,TIMP1,ALDH1A3,TGFB2,MGP,LY6E,LHX8,SLC40A1,ACTC1,ADAMTS1,CXCR4,LRP2,ZIC1,ANXA4,MAN2A1,ZEB1,CEBPB,PITX2,APC,INHBB,MIR17HG,HOPX,ALB,APOA1,AMH,ISL1,CAT,MYB,NFIB,DKK1,SEMA3C,VGF,CXADR,AGTR1,HSD17B2,ASCL1	47
Nervous System Development and Function, Tissue Morphology	quantity	4.55E-03	Decreased	-2.811	POU4F2,LGALS3,CXCR4,SLC1A3,OPN3,DLX2,GSX2,GABRG2,HHAT,GAL,CDC42,MAPT,TGFB2,LHX8,NHLH1,DKK1,VGF,GABRA1,ATOH7,ASCL1	20
Nervous System Development and Function, Tissue Morphology	quantity	5.24E-03	Decreased	-2.186	POU4F2,GAL,CXCR4,SLC1A3,ASCL1,ATOH7	6
Renal and Urological System Development and Function, Reproductive System Development and Function	mass	5.71E-03	Decreased	-2.083	CIB1,IGFBP6,H19,LIN28A,CEBPB,GPC3,GSTZ1,HTR2C,AMH,GAL,TIMP1,MGP,VGF,HSD17B2,AGTR1	15
Cellular Growth and Proliferation	proliferation	7.87E-03	Decreased	-3.443	NNAT,CIB1,NELL1,CRYAB,ITSN1,GRM3,GSX2,RIPPLY3,EPHB1,GAD2,PEG10,GAL,NPTX2,MGP,DLX6,SCPEP1,HIST1H2AC,KLF8,CALB1,ZFHX3,SPINK1,CAPN6,CFL1,LRP2,PGGT1B,HMGA1,ZEB1,FOXG1,PITX2,NRXN1,ARHGEF6,SLC39A12,CRYAA/LOC102724652,TRIM22,MAB21L1,FHL1,DDIT3,PTN,SLC1A3,CTHRC1,TAC1,IGFBP7,CDK10,VCAN,ARRDC3,CHN2,SERPINA1,COL18A1,MMP1,TRPM4,FHIT,POU4F2,OTP,ACTB,DLX5,AHSG,LIN28A,CYP1B1,MYB,CXADR,LIG1,LGALS3,PLP1,OSTF1,DNA…	123
Nervous System Development and Function, Tissue Morphology	quantity	8.74E-03	Decreased	-2.669	POU4F2,CXCR4,SLC1A3,OPN3,DLX2,GSX2,GABRG2,HHAT,GAL,CDC42,MAPT,TGFB2,LHX8,NHLH1,DKK1,VGF,GABRA1,ATOH7,ASCL1	19

## Sheet: Neurons-Tox Function
Ingenuity Pathway Analysis Results in Neurons From Humans with DS- Toxicity Functions
Ingenuity Toxicity Lists	-log(p-value)	Enrichment Ratio	Dysregulated Genes
Decreases Depolarization of Mitochondria and Mitochondrial Membrane	1.08E00	8.7E-02	CAT,CSTB
Cytochrome P450 Panel - Substrate is a Xenobiotic (Mouse)	6.48E-01	8.33E-02	CYP1B1
Glutathione Depletion - CYP Induction and Reactive Metabolites	6.48E-01	8.33E-02	ALDH1A1
Cytochrome P450 Panel - Substrate is a Xenobiotic (Rat)	6.17E-01	7.69E-02	CYP1B1
Cytochrome P450 Panel - Substrate is a Sterol (Human)	5.9E-01	7.14E-02	CYP1B1
Cytochrome P450 Panel - Substrate is a Sterol (Mouse)	5.9E-01	7.14E-02	CYP1B1
Cytochrome P450 Panel - Substrate is a Sterol (Rat)	5.9E-01	7.14E-02	CYP1B1
Positive Acute Phase Response Proteins	9.09E-01	6.9E-02	SERPINA1,FGG
Long-term Renal Injury Anti-oxidative Response Panel (Rat)	5.64E-01	6.67E-02	CAT
LXR/RXR Activation	2.37E00	6.56E-02	TTR,ALB,APOA1,APOH,AHSG,AMBP,SERPINA1,APOC3
VDR/RXR Activation	1.64E00	6.49E-02	IGFBP6,TGFB2,CEBPB,CALB1,HSD17B2
FXR/RXR Activation	2.33E00	6.45E-02	TTR,ALB,APOA1,APOH,AHSG,AMBP,SERPINA1,APOC3
Hepatic Fibrosis	1.8E00	6.25E-02	IGFBP6,LGALS3,TIMP1,TGFB2,IGFBP7,MMP1
Cytochrome P450 Panel - Substrate is a Xenobiotic (Human)	5.18E-01	5.88E-02	CYP1B1
Hepatic Stellate Cell Activation	7.77E-01	5.71E-02	TIMP1,TGFB2
TGF-β Signaling	1.39E00	5.56E-02	AMH,CDC42,TGFB2,PITX2,INHBB
Acute Renal Failure Panel (Rat)	9.63E-01	5.45E-02	LGALS3,COL18A1,TNFRSF12A
Increases Transmembrane Potential of Mitochondria and Mitochondrial Membrane	5.48E-01	4E-02	CAT,LGALS1
Aryl Hydrocarbon Receptor Signaling	1.47E00	4.83E-02	ALDH1A1,ALDH1A3,ALDH8A1,TGFB2,NFIB,DCT,CYP1B1
Nongenotoxic Hepatocarcinogenicity Biomarker Panel	4.44E-01	4.76E-02	ALDH1A1
Genes associated with Chronic Allograft Nephropathy (Human)	4.44E-01	4.76E-02	TIMP1
Liver Proliferation	1.78E00	4.61E-02	LGALS3,CXCR4,TIMP1,PTN,NTS,CEBPB,GPC3,AGTR1,LGALS1,TNFRSF12A
Renal Proximal Tubule Toxicity Biomarker Panel (Rat)	4.13E-01	4.35E-02	TIMP1
Cardiac Necrosis/Cell Death	1.71E00	4.31E-02	CRYAB,SFRP2,APOA1,CXCR4,TIMP1,S100B,CAT,PTN,ACTC1,CXADR,AGTR1
Cardiac Hypertrophy	2.15E00	4.19E-02	CA2,CRYAB,PDE9A,DACT1,HMGA1,HTR2C,HOPX,GAL,ADRA2A,TIMP1,POSTN,ACTG2,ACTC1,AGTR1,MMP1,S100A10
Fatty Acid Metabolism	8.32E-01	4.12E-02	ALDH1A1,ALDH1A3,SLC27A3,CYP1B1
NRF2-mediated Oxidative Stress Response	6.11E-01	3E-02	ACTB,CAT,DNAJC15,DNAJB2,ACTG2,ACTC1
Genes Upregulated in Response to Proteinuria-induced Oxidative Stress in Renal Proximal Tubule Cells (Human)	3E00	3E-01	LIG1,CRYAA/LOC102724652,CRYGC
Cardiac Fibrosis	1.07E00	3.89E-02	HOPX,APOA1,ADRA2A,TIMP1,POSTN,ACTC1,AGTR1
Persistent Renal Ischemia-Reperfusion Injury (Mouse)	3.72E-01	3.85E-02	MGP
Negative Acute Phase Response Proteins	3.32E00	3.75E-01	ALB,APOA1,AHSG
CAR/RXR Activation	3.48E-01	3.57E-02	ALDH1A1
Increases Liver Hyperplasia/Hyperproliferation	5.24E-01	3.3E-02	PEG10,CXCR4,GPC3
Recovery from Ischemic Acute Renal Failure (Rat)	3.79E00	2.86E-01	CRYAB,LGALS3,TIMP1,MGP
RAR Activation	4.47E-01	2.67E-02	ALDH1A1,ALDH1A3,ACTB,TGFB2,MMP1
Decreases Transmembrane Potential of Mitochondria and Mitochondrial Membrane	3.61E-01	2.61E-02	DDIT3,CAT,IFI6
Xenobiotic Metabolism Signaling	3.92E-01	2.42E-02	GSTZ1,AKR1C1/AKR1C2,ALDH1A1,ALDH1A3,CAT,ALDH8A1,CYP1B1
LPS/IL-1 Mediated Inhibition of RXR Function	3.29E-01	2.34E-02	ALDH1A1,ALDH1A3,CAT,ALDH8A1,SLC27A3
Renal Necrosis/Cell Death	3.55E-01	2.27E-02	ALB,CRYAB,DDIT3,CDC42,MAPT,CAT,MAN2A1,ZEB1,MEP1A,CALB1,AGTR1
Liver Necrosis/Cell Death	3.08E-01	2.25E-02	GSTZ1,LGALS3,DDIT3,TIMP1,CAT,CEBPB
Increases Glomerular Injury	1.99E-01	2.13E-02	AGTR1
Renal Safety Biomarker Panel (PSTC)	9.22E-01	1.67E-01	ALB
Biogenesis of Mitochondria	2.09E00	1.5E-01	MAN2A1,CRYAA/LOC102724652,CXADR
Increases Bradycardia	1.41E00	1.33E-01	ADRA2A,AGTR1

## Sheet: Cerebrum-Canonical Pathways
Ingenuity Pathway Analysis Results in Cerebrum From Fetuses with DS- Canonical Pathways
Ingenuity Canonical Pathways	-log(p-value)	zScore	Enrichment Ratio	Dysregulated Genes
Rac Signaling	-0E00	NaN	9.71E-03	PIK3C2A,
NGF Signaling	-0E00	NaN	9.43E-03	PIK3C2A,
Pancreatic Adenocarcinoma Signaling	-0E00	NaN	9.43E-03	PIK3C2A,
Role of Tissue Factor in Cancer	-0E00	NaN	9.35E-03	PIK3C2A,
Role of NANOG in Mammalian Embryonic Stem Cell Pluripotency	-0E00	NaN	9.26E-03	PIK3C2A,
p38 MAPK Signaling	-0E00	NaN	8.93E-03	DUSP1,
Glutamate Receptor Signaling	2.95E00	NaN	8.93E-02	GNB1,CAMK4,SLC17A6,SLC1A3,SLC38A1
Gα12/13 Signaling	-0E00	NaN	8.70E-03	PIK3C2A,
PTEN Signaling	-0E00	NaN	8.55E-03	FGFR4,
Glutaryl-CoA Degradation	8.05E-01	NaN	8.33E-02	HADHB,
Triacylglycerol Degradation	1.35E00	NaN	8.33E-02	LPL,PNPLA3
Insulin Receptor Signaling	-0E00	NaN	7.87E-03	PIK3C2A,
Cytotoxic T Lymphocyte-mediated Apoptosis of Target Cells	1.26E00	NaN	7.41E-02	B2M,HLA-C
Superpathway of Cholesterol Biosynthesis	1.26E00	NaN	7.41E-02	MVD,HADHB
Growth Hormone Signaling	2.54E00	1.3416407864998738	7.25E-02	FOS,PIK3C2A,SOCS2,A2M,PRKCB
Isoleucine Degradation I	7.44E-01	NaN	7.14E-02	HADHB,
Superpathway of Citrulline Metabolism	7.44E-01	NaN	7.14E-02	ASS1,
nNOS Signaling in Skeletal Muscle Cells	7.44E-01	NaN	7.14E-02	CAMK4,
Epithelial Adherens Junction Signaling	-0E00	NaN	7.09E-03	PTPRM,
α-Adrenergic Signaling	2.9E00	-1.3416407864998738	7.06E-02	GNB1,CAMK4,ITPR1,ADCY8,PRKCB,PHKG1
The Visual Cycle	7.17E-01	NaN	6.67E-02	RBP1,
Retinoate Biosynthesis I	1.18E00	NaN	6.67E-02	AKR1B10,RBP1
Adipogenesis pathway	3.48E00	NaN	6.56E-02	TXNIP,FGFR4,LPL,CEBPD,FBXW7,GTF2H5,SOX9,RBP1
nNOS Signaling in Neurons	1.57E00	NaN	6.52E-02	CAMK4,CAPN11,PRKCB
CCR5 Signaling in Macrophages	1.92E00	NaN	6.35E-02	GNB1,FOS,CAMK4,PRKCB
Amyotrophic Lateral Sclerosis Signaling	2.6E00	NaN	6.19E-02	PIK3C2A,CAPN11,NEFL,NEFM,SOD1,CACNA1A
Tight Junction Signaling	-0E00	NaN	6.10E-03	FOS,
Antigen Presentation Pathway	1.11E00	NaN	6.06E-02	B2M,HLA-C
Triacylglycerol Biosynthesis	1.11E00	NaN	6.06E-02	LPPR3,PPAP2B
Neuropathic Pain Signaling In Dorsal Horn Neurons	2.56E00	-0.8164965809277261	6.06E-02	FOS,CAMK4,PIK3C2A,ITPR1,PLCL1,PRKCB
Assembly of RNA Polymerase II Complex	1.48E00	NaN	6.00E-02	TAF9,TAF11,GTF2H5
Atherosclerosis Signaling	2.85E00	NaN	5.93E-02	COL1A2,COL1A1,LPL,CXCL12,PNPLA3,CLU,COL3A1
Autoimmune Thyroid Disease Signaling	1.08E00	NaN	5.88E-02	HLA-C,TG
IL-9 Signaling	1.08E00	NaN	5.88E-02	PIK3C2A,SOCS2
Chemokine Signaling	1.81E00	-1.0	5.88E-02	FOS,CAMK4,CXCL12,PRKCB
FGF Signaling	2.16E00	-1.3416407864998738	5.88E-02	PIK3C2A,FGF9,FGFR4,FGF12,ITPR1
UVB-Induced MAPK Signaling	1.43E00	NaN	5.77E-02	FOS,PIK3C2A,PRKCB
IL-17A Signaling in Fibroblasts	1.06E00	NaN	5.71E-02	FOS,CEBPD
Corticotropin Releasing Hormone Signaling	2.43E00	-1.3416407864998738	5.71E-02	FOS,CAMK4,CNR1,ITPR1,ADCY8,PRKCB
Calcium-induced T Lymphocyte Apoptosis	1.41E00	NaN	5.66E-02	CAMK4,ITPR1,PRKCB
Virus Entry via Endocytic Pathways	2.07E00	NaN	5.62E-02	B2M,PIK3C2A,HLA-C,CXADR,PRKCB
Valine Degradation I	6.47E-01	NaN	5.56E-02	HADHB,
Leptin Signaling in Obesity	1.71E00	NaN	5.48E-02	NPY,PIK3C2A,PLCL1,ADCY8
Prolactin Signaling	1.71E00	1.0	5.48E-02	FOS,PIK3C2A,SOCS2,PRKCB
Thrombopoietin Signaling	1.37E00	NaN	5.45E-02	FOS,PIK3C2A,PRKCB
Allograft Rejection Signaling	1.02E00	NaN	5.41E-02	B2M,HLA-C
EGF Signaling	1.35E00	NaN	5.36E-02	FOS,PIK3C2A,ITPR1
Aldosterone Signaling in Epithelial Cells	2.89E00	0.0	5.33E-02	PIK3C2A,DUSP1,HSPA13,ITPR1,PLCL1,DNAJB5,PRKCB,HSPA12A
Ethanol Degradation IV	6.26E-01	NaN	5.26E-02	GPX7,
Nitric Oxide Signaling in the Cardiovascular System	1.96E00	-0.4472135954999579	5.26E-02	CAMK4,PIK3C2A,ITPR1,CACNA1A,PRKCB
Docosahexaenoic Acid (DHA) Signaling	9.82E-01	NaN	5.13E-02	PIK3C2A,APP
Graft-versus-Host Disease Signaling	9.82E-01	NaN	5.13E-02	KIR2DL1/KIR2DL3,HLA-C
P2Y Purigenic Receptor Signaling Pathway	2.19E00	-0.8164965809277261	5.08E-02	GNB1,FOS,PIK3C2A,PLCL1,ADCY8,PRKCB
Reelin Signaling in Neurons	1.6E00	NaN	5.06E-02	PIK3C2A,CNR1,DAB1,APP
Lipid Antigen Presentation by CD1	6.07E-01	NaN	5.00E-02	B2M,
Tryptophan Degradation III (Eukaryotic)	6.07E-01	NaN	5.00E-02	HADHB,
Neuroprotective Role of THOP1 in Alzheimer's Disease	9.63E-01	NaN	5.00E-02	HLA-C,APP
GPCR-Mediated Nutrient Sensing in Enteroendocrine Cells	1.58E00	NaN	5.00E-02	ITPR1,PLCL1,ADCY8,PRKCB
Glycine Degradation (Creatine Biosynthesis)	1.55E00	NaN	5.00E-01	GATM,
Spermidine Biosynthesis I	1.55E00	NaN	5.00E-01	SRM,
Taurine Biosynthesis	1.55E00	NaN	5.00E-01	CDO1,
Estrogen-Dependent Breast Cancer Signaling	1.26E00	NaN	4.92E-02	FOS,PIK3C2A,HSD17B12
UVC-Induced MAPK Signaling	9.28E-01	NaN	4.76E-02	FOS,PRKCB
fMLP Signaling in Neutrophils	1.75E00	-0.4472135954999579	4.67E-02	GNB1,CAMK4,PIK3C2A,ITPR1,PRKCB
iNOS Signaling	9.11E-01	NaN	4.65E-02	FOS,CAMK4
CXCR4 Signaling	2.25E00	0.0	4.64E-02	GNB1,FOS,PIK3C2A,CXCL12,ITPR1,ADCY8,PRKCB
Renin-Angiotensin Signaling	1.74E00	0.0	4.63E-02	FOS,PIK3C2A,ITPR1,ADCY8,PRKCB
Sperm Motility	1.72E00	-1.3416407864998738	4.59E-02	CAMK4,PNPLA3,ITPR1,PLCL1,PRKCB
CCR3 Signaling in Eosinophils	1.69E00	NaN	4.50E-02	GNB1,CAMK4,PIK3C2A,ITPR1,PRKCB
SAPK/JNK Signaling	1.43E00	1.0	4.49E-02	GNB1,DUSP8,PIK3C2A,DUSP4
Erythropoietin Signaling	1.16E00	NaN	4.48E-02	FOS,PIK3C2A,PRKCB
Dopamine-DARPP32 Feedback in cAMP Signaling	2.16E00	-1.889822365046136	4.46E-02	CAMK4,DRD5,ITPR1,PLCL1,ADCY8,CACNA1A,PRKCB
GDNF Family Ligand-Receptor Interactions	1.15E00	NaN	4.41E-02	FOS,PIK3C2A,ITPR1
Melatonin Signaling	1.15E00	NaN	4.41E-02	CAMK4,PLCL1,PRKCB
14-3-3-mediated Signaling	1.65E00	0.0	4.39E-02	FOS,PIK3C2A,GFAP,PLCL1,PRKCB
Dendritic Cell Maturation	2.12E00	-0.3779644730092272	4.38E-02	COL1A2,B2M,COL1A1,PIK3C2A,HLA-C,PLCL1,COL3A1
G-Protein Coupled Receptor Signaling	3.05E00	NaN	4.38E-02	CAMK4,PIK3C2A,DUSP1,PDE9A,NPY1R,CNR1,RGS7,DRD5,DUSP4,ADCY8,PRKCB
TCA Cycle II (Eukaryotic)	5.55E-01	NaN	4.35E-02	SUCLA2,
OX40 Signaling Pathway	8.64E-01	NaN	4.35E-02	B2M,HLA-C
Mouse Embryonic Stem Cell Pluripotency	1.39E00	1.0	4.35E-02	ID1,ID2,PIK3C2A,ID4
Synaptic Long Term Potentiation	1.62E00	-1.0	4.31E-02	CAMK4,ITPR1,PLCL1,ADCY8,PRKCB
GPCR-Mediated Integration of Enteroendocrine Signaling Exemplified by an L Cell	1.12E00	NaN	4.29E-02	ITPR1,PLCL1,ADCY8
RAR Activation	2.29E00	NaN	4.28E-02	FOS,SMARCA2,DUSP1,CYP26A1,GTF2H5,ADCY8,RBP1,PRKCB
Gαi Signaling	1.6E00	-1.0	4.27E-02	GNB1,NPY1R,CNR1,RGS7,ADCY8
cAMP-mediated signaling	2.5E00	-1.0	4.25E-02	CAMK4,DUSP1,PDE9A,NPY1R,CNR1,RGS7,DRD5,DUSP4,ADCY8
Endothelin-1 Signaling	2.05E00	-0.3779644730092272	4.24E-02	FOS,PIK3C2A,PNPLA3,ITPR1,PLCL1,ADCY8,PRKCB
IL-3 Signaling	1.1E00	NaN	4.23E-02	FOS,PIK3C2A,PRKCB
Thyroid Hormone Metabolism II (via Conjugation and/or Degradation)	5.4E-01	NaN	4.17E-02	CSGALNACT1,
JAK/Stat Signaling	1.09E00	NaN	4.17E-02	FOS,PIK3C2A,SOCS2
IGF-1 Signaling	1.33E00	NaN	4.17E-02	FOS,PIK3C2A,SOCS2,IGFBP7
D-myo-inositol (1,4,5,6)-Tetrakisphosphate Biosynthesis	1.56E00	NaN	4.17E-02	TNS3,DUSP8,PTPRO,DUSP1,PTPRM
D-myo-inositol (3,4,5,6)-tetrakisphosphate Biosynthesis	1.56E00	NaN	4.17E-02	TNS3,DUSP8,PTPRO,DUSP1,PTPRM
Gαq Signaling	1.77E00	-0.8164965809277261	4.14E-02	GNB1,CAMK4,PIK3C2A,RGS7,ITPR1,PRKCB
CREB Signaling in Neurons	1.99E00	-0.8164965809277261	4.14E-02	GNB1,CAMK4,PIK3C2A,ITPR1,PLCL1,ADCY8,PRKCB
LPS-stimulated MAPK Signaling	1.08E00	NaN	4.11E-02	FOS,PIK3C2A,PRKCB
Oxidative Phosphorylation	1.3E00	NaN	4.08E-02	ATP5J,NDUFA5,ATP5O,UQCR11
3-phosphoinositide Biosynthesis	1.75E00	NaN	4.08E-02	TNS3,DUSP8,PIK3C2A,PTPRO,DUSP1,PTPRM
PI3K Signaling in B Lymphocytes	1.52E00	-1.3416407864998738	4.07E-02	FOS,CAMK4,ITPR1,PLCL1,PRKCB
VEGF Family Ligand-Receptor Interactions	1.06E00	NaN	4.05E-02	FOS,PIK3C2A,PRKCB
Cellular Effects of Sildenafil (Viagra)	1.51E00	NaN	4.03E-02	CAMK4,ITPR1,PLCL1,ADCY8,CACNA1A
Role of NFAT in Cardiac Hypertrophy	1.93E00	-1.1338934190276817	4.02E-02	GNB1,CAMK4,PIK3C2A,ITPR1,PLCL1,ADCY8,PRKCB
IL-17A Signaling in Gastric Cells	5.25E-01	NaN	4.00E-02	FOS,
Amyloid Processing	8.06E-01	NaN	4.00E-02	CAPN11,APP
NRF2-mediated Oxidative Stress Response	1.92E00	NaN	4.00E-02	FOS,PIK3C2A,ABCC2,SOD1,NFE2L2,DNAJB5,PRKCB
PDGF Signaling	1.02E00	NaN	3.90E-02	FOS,PIK3C2A,PRKCB
VDR/RXR Activation	1.02E00	NaN	3.90E-02	SPP1,CALB1,PRKCB
Hepatic Fibrosis / Hepatic Stellate Cell Activation	1.84E00	NaN	3.87E-02	COL1A2,COL1A1,COL6A3,LHX2,A2M,COL15A1,COL3A1
Phospholipases	7.79E-01	NaN	3.85E-02	PNPLA3,PLCL1
Relaxin Signaling	1.41E00	-1.0	3.79E-02	GNB1,FOS,PIK3C2A,PDE9A,ADCY8
IL-2 Signaling	7.66E-01	NaN	3.77E-02	FOS,PIK3C2A
Unfolded protein response	7.66E-01	NaN	3.77E-02	CEBPD,NFE2L2
Gαs Signaling	1.2E00	-2.0	3.77E-02	GNB1,CNR1,DRD5,ADCY8
Mitochondrial Dysfunction	1.6E00	NaN	3.77E-02	ATP5J,NDUFA5,ATP5O,UQCR11,GPX7,APP
Thrombin Signaling	1.77E00	0.0	3.74E-02	GNB1,CAMK4,PIK3C2A,ITPR1,PLCL1,ADCY8,PRKCB
eNOS Signaling	1.39E00	0.0	3.73E-02	CAMK4,PIK3C2A,ITPR1,ADCY8,PRKCB
CD28 Signaling in T Helper Cells	1.18E00	-1.0	3.70E-02	FOS,CAMK4,PIK3C2A,ITPR1
D-myo-inositol-5-phosphate Metabolism	1.36E00	NaN	3.68E-02	TNS3,DUSP8,PTPRO,DUSP1,PTPRM
Gustation Pathway	1.17E00	NaN	3.67E-02	GNB1,PDE9A,ITPR1,ADCY8
3-phosphoinositide Degradation	1.35E00	NaN	3.65E-02	TNS3,DUSP8,PTPRO,DUSP1,PTPRM
Androgen Signaling	1.15E00	NaN	3.64E-02	GNB1,CAMK4,GTF2H5,PRKCB
CTLA4 Signaling in Cytotoxic T Lymphocytes	9.5E-01	NaN	3.61E-02	B2M,PIK3C2A,HLA-C
TNFR2 Signaling	4.84E-01	NaN	3.57E-02	FOS,
Huntington's Disease Signaling	1.84E00	-1.0	3.56E-02	GNB1,ATP5J,NEUROD1,PIK3C2A,CAPN11,PENK,ITPR1,PRKCB
ErbB Signaling	9.27E-01	NaN	3.53E-02	FOS,PIK3C2A,PRKCB
Neuregulin Signaling	9.27E-01	NaN	3.53E-02	ERBB2IP,DCN,PRKCB
TR/RXR Activation	9.27E-01	NaN	3.53E-02	CAMK4,PIK3C2A,COL6A3
Protein Kinase A Signaling	2.65E00	-0.2773500981126146	3.53E-02	CAMK4,DUSP8,PDE9A,ITPR1,PTPRM,GNB1,DUSP1,PTPRO,DUSP4,ADCY8,PLCL1,PHKG1,PRKCB
RANK Signaling in Osteoclasts	9.16E-01	NaN	3.49E-02	FOS,CAMK4,PIK3C2A
Role of p14/p19ARF in Tumor Suppression	4.72E-01	NaN	3.45E-02	PIK3C2A,
ErbB4 Signaling	7.06E-01	NaN	3.45E-02	PIK3C2A,PRKCB
UVA-Induced MAPK Signaling	9.05E-01	NaN	3.45E-02	FOS,PIK3C2A,PLCL1
IL-6 Signaling	1.09E00	0.0	3.45E-02	FOS,COL1A1,PIK3C2A,A2M
Eicosanoid Signaling	6.95E-01	NaN	3.39E-02	PNPLA3,PTGDS
Gap Junction Signaling	1.22E00	NaN	3.36E-02	PIK3C2A,ITPR1,PLCL1,ADCY8,PRKCB
Fatty Acid β-oxidation I	4.6E-01	NaN	3.33E-02	HADHB,
Antiproliferative Role of Somatostatin Receptor 2	6.84E-01	NaN	3.33E-02	GNB1,PIK3C2A
Hypusine Biosynthesis	1.38E00	NaN	3.33E-01	EIF5A,
IL-1 Signaling	8.63E-01	NaN	3.30E-02	GNB1,FOS,ADCY8
GM-CSF Signaling	6.73E-01	NaN	3.28E-02	PIK3C2A,PRKCB
IL-8 Signaling	1.34E00	0.0	3.28E-02	GNB1,FOS,PIK3C2A,CSTB,PRKCB,AZU1
Superpathway of Inositol Phosphate Compounds	1.34E00	NaN	3.26E-02	TNS3,DUSP8,PIK3C2A,PTPRO,DUSP1,PTPRM
G Protein Signaling Mediated by Tubby	4.48E-01	NaN	3.23E-02	GNB1,
Superpathway of Methionine Degradation	4.48E-01	NaN	3.23E-02	CDO1,
FXR/RXR Activation	1.01E00	NaN	3.23E-02	ABCC2,FGFR4,LPL,CLU
Glioma Signaling	8.33E-01	NaN	3.19E-02	CAMK4,PIK3C2A,PRKCB
T Cell Receptor Signaling	8.33E-01	NaN	3.19E-02	FOS,CAMK4,PIK3C2A
Breast Cancer Regulation by Stathmin1	1.3E00	NaN	3.19E-02	GNB1,CAMK4,PIK3C2A,ITPR1,ADCY8,PRKCB
Estrogen Receptor Signaling	9.89E-01	NaN	3.17E-02	TAF9,TAF11,GTF2H5,RBFOX2
GNRH Signaling	9.8E-01	-1.0	3.15E-02	FOS,ITPR1,ADCY8,PRKCB
Role of NFAT in Regulation of the Immune Response	1.13E00	NaN	3.14E-02	GNB1,FOS,CAMK4,PIK3C2A,ITPR1
Role of JAK2 in Hormone-like Cytokine Signaling	4.38E-01	NaN	3.12E-02	SOCS2,
CD40 Signaling	6.43E-01	NaN	3.12E-02	FOS,PIK3C2A
Non-Small Cell Lung Cancer Signaling	6.33E-01	NaN	3.08E-02	PIK3C2A,ITPR1
CDK5 Signaling	7.95E-01	NaN	3.06E-02	DRD5,ADCY8,CACNA1A
iCOS-iCOSL Signaling in T Helper Cells	7.95E-01	NaN	3.06E-02	CAMK4,PIK3C2A,ITPR1
p53 Signaling	7.95E-01	NaN	3.06E-02	PIK3C2A,RPRM,SERPINE2
IL-12 Signaling and Production in Macrophages	9.43E-01	NaN	3.05E-02	FOS,PIK3C2A,CLU,PRKCB
GABA Receptor Signaling	6.23E-01	NaN	3.03E-02	GABRB1,ADCY8
Cholecystokinin/Gastrin-mediated Signaling	7.86E-01	NaN	3.03E-02	FOS,ITPR1,PRKCB
phagosome formation	7.86E-01	NaN	3.03E-02	PIK3C2A,PLCL1,PRKCB
Cardiac β-adrenergic Signaling	9.34E-01	NaN	3.03E-02	GNB1,PDE9A,ADCY8,CACNA1A
PPARα/RXRα Activation	1.07E00	NaN	3.03E-02	LPL,PLCL1,ADCY8,ABCA1,PRKCB
Synaptic Long Term Depression	9.26E-01	-1.0	3.01E-02	PNPLA3,ITPR1,PLCL1,PRKCB
Neurotrophin/TRK Signaling	6.14E-01	NaN	2.99E-02	FOS,PIK3C2A
Glucocorticoid Receptor Signaling	1.42E00	NaN	2.96E-02	FOS,TAF9,TAF11,PIK3C2A,SMARCA2,DUSP1,GTF2H5,A2M
Oncostatin M Signaling	4.17E-01	NaN	2.94E-02	MT2A,
Macropinocytosis Signaling	6.05E-01	NaN	2.94E-02	PIK3C2A,PRKCB
Renal Cell Carcinoma Signaling	5.96E-01	NaN	2.90E-02	FOS,PIK3C2A
HGF Signaling	7.42E-01	NaN	2.88E-02	FOS,PIK3C2A,PRKCB
Coagulation System	4.07E-01	NaN	2.86E-02	A2M,
Estrogen Biosynthesis	4.07E-01	NaN	2.86E-02	HSD17B12,
Nucleotide Excision Repair Pathway	4.07E-01	NaN	2.86E-02	GTF2H5,
tRNA Splicing	4.07E-01	NaN	2.86E-02	PDE9A,
Natural Killer Cell Signaling	7.34E-01	NaN	2.86E-02	KIR2DL1/KIR2DL3,PIK3C2A,PRKCB
Sphingosine-1-phosphate Signaling	7.26E-01	NaN	2.83E-02	PIK3C2A,PLCL1,ADCY8
Caveolar-mediated Endocytosis Signaling	5.78E-01	NaN	2.82E-02	B2M,HLA-C
Regulation of the Epithelial-Mesenchymal Transition Pathway	9.69E-01	NaN	2.81E-02	ID2,PIK3C2A,FGF9,FGFR4,FGF12
Protein Ubiquitination Pathway	1.19E00	NaN	2.79E-02	B2M,HLA-C,USP16,HSPA13,FBXW7,DNAJB5,HSPA12A
Communication between Innate and Adaptive Immune Cells	5.69E-01	NaN	2.78E-02	B2M,HLA-C
Cardiac Hypertrophy Signaling	1.05E00	-1.6329931618554523	2.75E-02	GNB1,CAMK4,PIK3C2A,PLCL1,ADCY8,CACNA1A
Ephrin B Signaling	5.61E-01	NaN	2.74E-02	GNB1,CXCL12
NF-κB Activation by Viruses	5.61E-01	NaN	2.74E-02	PIK3C2A,PRKCB
STAT3 Pathway	5.61E-01	NaN	2.74E-02	FGFR4,SOCS2
ERK/MAPK Signaling	9.32E-01	1.3416407864998738	2.73E-02	FOS,PIK3C2A,DUSP1,DUSP4,PRKCB
Type II Diabetes Mellitus Signaling	6.78E-01	NaN	2.68E-02	PIK3C2A,SOCS2,PRKCB
Tec Kinase Signaling	7.91E-01	NaN	2.67E-02	GNB1,FOS,PIK3C2A,PRKCB
April Mediated Signaling	3.8E-01	NaN	2.63E-02	FOS,
Inhibition of Matrix Metalloproteases	3.8E-01	NaN	2.63E-02	A2M,
HER-2 Signaling in Breast Cancer	5.37E-01	NaN	2.63E-02	PIK3C2A,PRKCB
Regulation of IL-2 Expression in Activated and Anergic T Lymphocytes	5.37E-01	NaN	2.63E-02	FOS,CAMK4
Leukocyte Extravasation Signaling	8.76E-01	1.0	2.62E-02	CD99,PIK3C2A,CXCL12,PRKCB,MSN
Dopamine Receptor Signaling	5.29E-01	NaN	2.60E-02	DRD5,ADCY8
Signaling by Rho Family GTPases	9.64E-01	1.3416407864998738	2.60E-02	GNB1,FOS,PIK3C2A,GFAP,SEPT2,MSN
MIF Regulation of Innate Immunity	3.71E-01	NaN	2.56E-02	FOS,
p70S6K Signaling	6.35E-01	NaN	2.54E-02	PIK3C2A,PLCL1,PRKCB
Ceramide Signaling	5.14E-01	NaN	2.53E-02	FOS,PIK3C2A
Hepatic Cholestasis	7.36E-01	NaN	2.53E-02	ABCC2,FGFR4,ADCY8,PRKCB
B Cell Activating Factor Signaling	3.63E-01	NaN	2.50E-02	FOS,
LXR/RXR Activation	6.21E-01	NaN	2.50E-02	LPL,ABCA1,CLU
L-cysteine Degradation I	1.26E00	NaN	2.50E-01	CDO1,
Retinoate Biosynthesis II	1.26E00	NaN	2.50E-01	RBP1,
α-tocopherol Degradation	1.26E00	NaN	2.50E-01	CYP4A11,
Superoxide Radicals Degradation	2.28E00	NaN	2.50E-01	SOD1,GPX7
Cdc42 Signaling	6.14E-01	NaN	2.48E-02	B2M,FOS,HLA-C
Role of Macrophages, Fibroblasts and Endothelial Cells in Rheumatoid Arthritis	9.81E-01	NaN	2.48E-02	FOS,CAMK4,PIK3C2A,CEBPD,CXCL12,PLCL1,PRKCB
FcγRIIB Signaling in B Lymphocytes	3.55E-01	NaN	2.44E-02	PIK3C2A,
Mechanisms of Viral Exit from Host Cells	3.55E-01	NaN	2.44E-02	PRKCB,
Serotonin Receptor Signaling	3.55E-01	NaN	2.44E-02	ADCY8,
Acute Phase Response Signaling	6.84E-01	NaN	2.41E-02	FOS,SOCS2,RBP1,A2M
Melanoma Signaling	3.47E-01	NaN	2.38E-02	PIK3C2A,
Melanocyte Development and Pigmentation Signaling	4.79E-01	NaN	2.38E-02	PIK3C2A,ADCY8
Crosstalk between Dendritic Cells and Natural Killer Cells	4.72E-01	NaN	2.35E-02	KIR2DL1/KIR2DL3,HLA-C
Role of Osteoblasts, Osteoclasts and Chondrocytes in Rheumatoid Arthritis	7.39E-01	NaN	2.35E-02	FOS,COL1A1,CAMK4,SPP1,PIK3C2A
Ovarian Cancer Signaling	5.69E-01	NaN	2.34E-02	GJA1,PIK3C2A,FGF9
Chondroitin Sulfate Biosynthesis (Late Stages)	3.4E-01	NaN	2.33E-02	CSGALNACT1,
Nicotine Degradation III	3.4E-01	NaN	2.33E-02	CSGALNACT1,
Bladder Cancer Signaling	4.66E-01	NaN	2.33E-02	FGF9,FGF12
FAK Signaling	4.66E-01	NaN	2.33E-02	PIK3C2A,CAPN11
G Beta Gamma Signaling	4.53E-01	NaN	2.27E-02	GNB1,PRKCB
Phospholipase C Signaling	7E-01	NaN	2.27E-02	GNB1,CAMK4,ITPR1,ADCY8,PRKCB
Systemic Lupus Erythematosus Signaling	6.21E-01	NaN	2.26E-02	FOS,CAMK4,PIK3C2A,HLA-C
VEGF Signaling	4.47E-01	NaN	2.25E-02	PIK3C2A,PRKCB
Production of Nitric Oxide and Reactive Oxygen Species in Macrophages	6.1E-01	1.0	2.23E-02	FOS,PIK3C2A,CLU,PRKCB
Melatonin Degradation I	3.26E-01	NaN	2.22E-02	CSGALNACT1,
Role of Oct4 in Mammalian Embryonic Stem Cell Pluripotency	3.26E-01	NaN	2.22E-02	SPP1,
MSP-RON Signaling Pathway	3.19E-01	NaN	2.17E-02	PIK3C2A,
Nur77 Signaling in T Lymphocytes	3.19E-01	NaN	2.17E-02	CAMK4,
Antioxidant Action of Vitamin C	4.29E-01	NaN	2.17E-02	PNPLA3,PLCL1
Clathrin-mediated Endocytosis Signaling	5.83E-01	NaN	2.17E-02	PIK3C2A,FGF9,FGF12,CLU
Heparan Sulfate Biosynthesis (Late Stages)	3.12E-01	NaN	2.13E-02	EXTL3,
TNFR1 Signaling	3.12E-01	NaN	2.13E-02	FOS,
CNTF Signaling	3.06E-01	NaN	2.08E-02	PIK3C2A,
Ephrin A Signaling	3.06E-01	NaN	2.08E-02	PIK3C2A,
Glioblastoma Multiforme Signaling	4.8E-01	NaN	2.08E-02	PIK3C2A,ITPR1,PLCL1
Cell Cycle: G2/M DNA Damage Checkpoint Regulation	3E-01	NaN	2.04E-02	RPRM,
Nicotine Degradation II	3E-01	NaN	2.04E-02	CSGALNACT1,
Xenobiotic Metabolism Signaling	5.66E-01	NaN	2.02E-02	CAMK4,PIK3C2A,ABCC2,NFE2L2,PRKCB
Phototransduction Pathway	2.94E-01	NaN	2.00E-02	GNB1,
Superpathway of Melatonin Degradation	2.94E-01	NaN	2.00E-02	CSGALNACT1,
Citrulline-Nitric Oxide Cycle	1.16E00	NaN	2.00E-01	ASS1,
Serine Biosynthesis	1.16E00	NaN	2.00E-01	PHGDH,
Type I Diabetes Mellitus Signaling	3.79E-01	NaN	1.98E-02	HLA-C,SOCS2
CD27 Signaling in Lymphocytes	2.88E-01	NaN	1.96E-02	FOS,
Chondroitin Sulfate Biosynthesis	2.88E-01	NaN	1.96E-02	CSGALNACT1,
Serotonin Degradation	2.88E-01	NaN	1.96E-02	CSGALNACT1,
Endometrial Cancer Signaling	2.82E-01	NaN	1.92E-02	PIK3C2A,
Actin Cytoskeleton Signaling	4.69E-01	NaN	1.91E-02	PIK3C2A,FGF9,FGF12,MSN
Fc Epsilon RI Signaling	3.6E-01	NaN	1.90E-02	PIK3C2A,PRKCB
Granulocyte Adhesion and Diapedesis	4.06E-01	NaN	1.88E-02	CD99,CXCL12,MSN
Dermatan Sulfate Biosynthesis	2.71E-01	NaN	1.85E-02	CSGALNACT1,
Heparan Sulfate Biosynthesis	2.71E-01	NaN	1.85E-02	EXTL3,
Lymphotoxin β Receptor Signaling	2.71E-01	NaN	1.85E-02	PIK3C2A,
Regulation of Cellular Mechanics by Calpain Protease	2.71E-01	NaN	1.85E-02	CAPN11,
Role of IL-17A in Arthritis	2.71E-01	NaN	1.85E-02	PIK3C2A,
PKCθ Signaling in T Lymphocytes	3.46E-01	NaN	1.85E-02	FOS,PIK3C2A
Wnt/Ca+ pathway	2.66E-01	NaN	1.82E-02	PLCL1,
NF-κB Signaling	3.86E-01	NaN	1.82E-02	PIK3C2A,FGFR4,PRKCB
Wnt/β-catenin Signaling	3.86E-01	NaN	1.82E-02	GJA1,SOX12,SOX9
B Cell Receptor Signaling	3.78E-01	NaN	1.80E-02	CAMK4,PIK3C2A,PRKCB
ErbB2-ErbB3 Signaling	2.61E-01	NaN	1.79E-02	PIK3C2A,
Agranulocyte Adhesion and Diapedesis	3.66E-01	NaN	1.76E-02	CD99,CXCL12,MSN
Glioma Invasiveness Signaling	2.56E-01	NaN	1.75E-02	PIK3C2A,
phagosome maturation	3.2E-01	NaN	1.75E-02	B2M,HLA-C
Colorectal Cancer Metastasis Signaling	3.9E-01	-1.0	1.74E-02	GNB1,FOS,PIK3C2A,ADCY8
Myc Mediated Apoptosis Signaling	2.51E-01	NaN	1.72E-02	PIK3C2A,
Induction of Apoptosis by HIV1	2.46E-01	NaN	1.69E-02	SLC25A6,
HMGB1 Signaling	3.04E-01	NaN	1.69E-02	FOS,PIK3C2A
RhoA Signaling	3.04E-01	NaN	1.69E-02	SEPT2,MSN
Role of Pattern Recognition Receptors in Recognition of Bacteria and Viruses	3.04E-01	NaN	1.69E-02	PIK3C2A,PRKCB
Role of JAK1 and JAK3 in γc Cytokine Signaling	2.41E-01	NaN	1.67E-02	PIK3C2A,
Role of PI3K/AKT Signaling in the Pathogenesis of Influenza	2.41E-01	NaN	1.67E-02	PIK3C2A,
Arginine Biosynthesis IV	1.09E00	NaN	1.67E-01	ASS1,
Chondroitin and Dermatan Biosynthesis	1.09E00	NaN	1.67E-01	CSGALNACT1,
Urea Cycle	1.09E00	NaN	1.67E-01	ASS1,
Mevalonate Pathway I	1.93E00	NaN	1.67E-01	MVD,HADHB
mTOR Signaling	3.27E-01	NaN	1.66E-02	PIK3C2A,RPS27L,PRKCB
Axonal Guidance Signaling	4.18E-01	NaN	1.66E-02	GNB1,PIK3C2A,SLIT1,CXCL12,PLXNA2,PLCL1,PRKCB
ERK5 Signaling	2.37E-01	NaN	1.64E-02	FOS,
PXR/RXR Activation	2.32E-01	NaN	1.61E-02	ABCC2,
Pyridoxal 5'-phosphate Salvage Pathway	2.28E-01	NaN	1.59E-02	PDXK,
Hereditary Breast Cancer Signaling	2.74E-01	NaN	1.59E-02	PIK3C2A,SMARCA2
IL-17A Signaling in Airway Cells	2.24E-01	NaN	1.56E-02	PIK3C2A,
Role of MAPK Signaling in the Pathogenesis of Influenza	2.24E-01	NaN	1.56E-02	PNPLA3,
Angiopoietin Signaling	2.2E-01	NaN	1.54E-02	PIK3C2A,
Human Embryonic Stem Cell Pluripotency	2.6E-01	NaN	1.54E-02	PIK3C2A,FGFR4
IL-15 Signaling	2.16E-01	NaN	1.52E-02	PIK3C2A,
Aryl Hydrocarbon Receptor Signaling	2.51E-01	NaN	1.50E-02	FOS,NFE2L2
IL-10 Signaling	2.08E-01	NaN	1.47E-02	FOS,
LPS/IL-1 Mediated Inhibition of RXR Function	2.59E-01	NaN	1.47E-02	ABCC2,CYP4A11,ABCA1
IL-4 Signaling	2.04E-01	NaN	1.45E-02	PIK3C2A,
Regulation of eIF4 and p70S6K Signaling	2.3E-01	NaN	1.43E-02	PIK3C2A,RPS27L
Ketolysis	1.02E00	NaN	1.43E-01	HADHB,
Superpathway of Serine and Glycine Biosynthesis I	1.02E00	NaN	1.43E-01	PHGDH,
FLT3 Signaling in Hematopoietic Progenitor Cells	-0E00	NaN	1.41E-02	PIK3C2A,
PEDF Signaling	-0E00	NaN	1.41E-02	PIK3C2A,
Small Cell Lung Cancer Signaling	-0E00	NaN	1.41E-02	PIK3C2A,
IL-17 Signaling	-0E00	NaN	1.39E-02	PIK3C2A,
Toll-like Receptor Signaling	-0E00	NaN	1.37E-02	FOS,
BMP signaling pathway	-0E00	NaN	1.35E-02	CAMK4,
Acute Myeloid Leukemia Signaling	-0E00	NaN	1.32E-02	PIK3C2A,
Altered T Cell and B Cell Signaling in Rheumatoid Arthritis	-0E00	NaN	1.32E-02	SPP1,
Germ Cell-Sertoli Cell Junction Signaling	-0E00	NaN	1.30E-02	PIK3C2A,A2M
Role of BRCA1 in DNA Damage Response	-0E00	NaN	1.30E-02	SMARCA2,
Prostate Cancer Signaling	-0E00	NaN	1.25E-02	PIK3C2A,
Superpathway of Geranylgeranyldiphosphate Biosynthesis I (via Mevalonate)	1.68E00	NaN	1.25E-01	MVD,HADHB
Calcium Signaling	-0E00	NaN	1.20E-02	CAMK4,ITPR1

[truncated: 5 more sheets: Cerebrum-Disease and Function, Cerebrum-Tox Function, Cerebellum-Canonical Pathways, Cerebellum-Disease and Function, Cerebellum-Tox Function]
