# Supplementary material for: An Integrated Human/Murine Transcriptome and Pathway Approach To Identify Prenatal Treatments For Down Syndrome
Source: Sci Rep. 2016 Sep 2;6:32353. doi: 10.1038/srep32353 (PMC5009456; doi:10.1038/srep32353)
Supplement: Supplementary Table S6 [file srep32353-s7.xls]

## Sheet: DS-Amniocytes-GSEA
An Integrated Human/Murine Transcriptome and Pathway Approach To Identify Prenatal Treatments For Down Syndrome Faycal Guedj1*, Jeroen LA Pennings2, Lauren J Massingham1, Heather C Wick3, Ashley E Siegel1, Umadevi Tantravahi4, Diana W Bianchi1**
GSEA Pathway Analysis Results in Amniocytes From Fetuses with DS
NAME	SIZE	ES	NES	NOM p-val	FDR q-val	Direction
MITOTIC PROMETAPHASE	71	0.649873	2.05501	0	0.000346434	UP
DNA REPLICATION-INDEPENDENT NUCLEOSOME ASSEMBLY	19	0.773516	2.06505	0	0.000519651	UP
CHROMATIN REMODELING AT CENTROMERE	20	0.776979	2.06549	0	0.0010393	UP
SOMATIC DIVERSIFICATION OF IMMUNE RECEPTORS VIA GERMLINE RECOMBINATION WITHIN A SINGLE LOCUS	31	0.696166	1.99618	0	0.00145079	UP
DNA CONFORMATION CHANGE	98	0.601174	1.99399	0	0.00149641	UP
MICROTUBULE CYTOSKELETON ORGANIZATION	132	0.603565	2.00095	0	0.00151488	UP
ATP-DEPENDENT CHROMATIN REMODELING	29	0.700751	1.99641	0	0.00157169	UP
NUCLEOSOME ORGANIZATION	46	0.654586	2.00579	0	0.00157304	UP
CENP-A CONTAINING NUCLEOSOME ASSEMBLY AT CENTROMERE	19	0.773516	2.02877	0	0.00157419	UP
SOMATIC RECOMBINATION OF IMMUNOGLOBULIN GENE SEGMENTS	23	0.740452	1.99648	0	0.00161938	UP
NUCLEAR DIVISION	135	0.592657	1.9853	0	0.00170058	UP
HISTONE EXCHANGE	24	0.720789	1.98197	0	0.00172359	UP
SOMATIC DIVERSIFICATION OF IMMUNOGLOBULINS	25	0.725286	1.99698	0	0.00178132	UP
DNA REPLICATION-INDEPENDENT NUCLEOSOME ORGANIZATION	19	0.773516	2.0059	0	0.00179776	UP
CHROMATIN ASSEMBLY	31	0.695863	1.98626	0	0.00181395	UP
NUCLEOSOME ASSEMBLY	24	0.718112	1.97693	0	0.00186121	UP
SOMATIC CELL DNA RECOMBINATION	31	0.696166	2.01683	0	0.00188912	UP
PRODUCTION OF MOLECULAR MEDIATOR OF IMMUNE RESPONSE	32	0.701337	2.0096	0	0.00192274	UP
MITOSIS	135	0.592657	1.97414	0	0.00192924	UP
SOMATIC DIVERSIFICATION OF IMMUNE RECEPTORS	33	0.683632	1.96834	0	0.00209581	UP
M PHASE OF MITOTIC CELL CYCLE	143	0.583565	1.9595	0	0.00214326	UP
IMMUNOGLOBULIN PRODUCTION	29	0.70569	1.96235	0	0.00219542	UP
CHROMATIN ASSEMBLY OR DISASSEMBLY	50	0.643198	1.95584	0	0.00241522	UP
SPINDLE ORGANIZATION	37	0.667102	1.94932	0	0.00245953	UP
DNA PACKAGING	54	0.6357	1.95161	0	0.00253361	UP
DNA STRAND ELONGATION INVOLVED IN DNA REPLICATION	28	0.687541	1.94944	0	0.00255791	UP
PROTEIN-DNA COMPLEX ASSEMBLY	38	0.650009	1.92937	0	0.00352083	UP
REGULATION OF TRANSCRIPTION INVOLVED IN G1/S PHASE OF MITOTIC CELL CYCLE	15	0.772747	1.93188	0	0.00357376	UP
ORGANELLE FISSION	149	0.579373	1.92438	0	0.00379661	UP
PROTEIN-DNA COMPLEX SUBUNIT ORGANIZATION	60	0.614653	1.91054	0	0.00538517	UP
CELL PROLIFERATION IN FOREBRAIN	24	0.695743	1.90374	0.00224719	0.00592169	UP
SOMATIC DIVERSIFICATION OF IMMUNOGLOBULINS INVOLVED IN IMMUNE RESPONSE	18	0.727456	1.89622	0	0.00602559	UP
MICROTUBULE ANCHORING	18	0.724998	1.90113	0.00233918	0.00606573	UP
SOMATIC RECOMBINATION OF IMMUNOGLOBULIN GENES INVOLVED IN IMMUNE RESPONSE	18	0.727456	1.89683	0	0.00620281	UP
CELL CYCLE PHASE	343	0.55195	1.89821	0	0.00623198	UP
CENTROMERE COMPLEX ASSEMBLY	24	0.692483	1.88842	0	0.00708233	UP
PEPTIDYL-SERINE PHOSPHORYLATION	54	0.604703	1.88364	0	0.00775838	UP
REGULATION OF CHROMOSOME SEGREGATION	23	0.682111	1.88434	0.00112108	0.00788277	UP
DNA REPLICATION	99	0.57124	1.88096	0	0.00806946	UP
M PHASE	187	0.55611	1.87869	0	0.00826032	UP
ISOTYPE SWITCHING	18	0.727456	1.87731	0	0.00831531	UP
DNA STRAND ELONGATION	30	0.652678	1.86941	0	0.00969099	UP
MICROTUBULE-BASED PROCESS	187	0.556582	1.86748	0	0.00973435	UP
MITOTIC CELL CYCLE	430	0.538923	1.86449	0	0.0101801	UP
INTERPHASE	169	0.553889	1.86087	0	0.0101921	UP
MICROTUBULE ORGANIZING CENTER ORGANIZATION	39	0.631366	1.86132	0	0.0103955	UP
IMMUNOGLOBULIN PRODUCTION INVOLVED IN IMMUNOGLOBULIN MEDIATED IMMUNE RESPONSE	20	0.706819	1.85727	0	0.0107517	UP
DNA METABOLIC PROCESS	441	0.535197	1.85748	0	0.0109358	UP
DNA-DEPENDENT DNA REPLICATION	50	0.602972	1.84546	0	0.0132294	UP
CHROMATIN REMODELING	63	0.588943	1.84299	0	0.0136786	UP
PROTEIN COMPLEX LOCALIZATION	17	0.713576	1.84162	0.00226501	0.013904	UP
INTERPHASE OF MITOTIC CELL CYCLE	167	0.551145	1.84022	0	0.0139602	UP
PEPTIDYL-SERINE MODIFICATION	57	0.586562	1.83786	0	0.0139869	UP
MITOTIC SPINDLE ORGANIZATION	22	0.686505	1.83879	0	0.0140334	UP
NUCLEUS LOCALIZATION	7	0.877276	1.83314	0	0.0145924	UP
CHROMOSOME CONDENSATION	14	0.740797	1.83323	0	0.0148197	UP
DNA RECOMBINATION	92	0.566681	1.8309	0	0.0149623	UP
AUDITORY RECEPTOR CELL MORPHOGENESIS	9	0.818167	1.81848	0	0.0178689	UP
SPINDLE ASSEMBLY	22	0.674161	1.81918	0.00334448	0.0180142	UP
G1/S TRANSITION OF MITOTIC CELL CYCLE	125	0.547448	1.81616	0	0.0182888	UP
PROTEIN DEUBIQUITINATION	57	0.582686	1.80518	0	0.0214956	UP
ORGANELLE LOCALIZATION	107	0.547784	1.80365	0	0.021792	UP
AUDITORY RECEPTOR CELL DEVELOPMENT	12	0.751341	1.79884	0.00246305	0.0232436	UP
S PHASE OF MITOTIC CELL CYCLE	100	0.545564	1.78992	0	0.0263854	UP
SCHWANN CELL DEVELOPMENT	18	0.695624	1.79	0.0011534	0.0267485	UP
S PHASE	101	0.547039	1.7866	0	0.0274017	UP
METAPHASE/ANAPHASE TRANSITION OF MITOTIC CELL CYCLE	9	0.811501	1.78395	0	0.0274419	UP
B CELL ACTIVATION INVOLVED IN IMMUNE RESPONSE	25	0.650634	1.78544	0	0.0274786	UP
CEREBRAL CORTEX DEVELOPMENT	64	0.57083	1.7826	0	0.0275444	UP
PERIPHERAL NERVOUS SYSTEM AXON ENSHEATHMENT	16	0.698919	1.78408	0.0011655	0.0277837	UP
MITOTIC CELL CYCLE PHASE TRANSITION	218	0.528498	1.78069	0	0.0280132	UP
REGULATION OF CENTROSOME CYCLE	12	0.745312	1.77828	0	0.0287453	UP
CELL CYCLE PHASE TRANSITION	218	0.528498	1.77633	0	0.0293727	UP
DOUBLE-STRAND BREAK REPAIR	60	0.570537	1.77392	0	0.0299396	UP
EXECUTION PHASE OF APOPTOSIS	66	0.562691	1.76887	0	0.0319599	UP
CENTROSOME ORGANIZATION	35	0.610616	1.76337	0	0.0342608	UP
ESTABLISHMENT OF ORGANELLE LOCALIZATION	75	0.555386	1.76191	0	0.0344828	UP
NUCLEOSOME DISASSEMBLY	16	0.688892	1.75531	0	0.037805	UP
NEURAL PRECURSOR CELL PROLIFERATION	48	0.569485	1.7536	0	0.0383887	UP
MYELINATION IN PERIPHERAL NERVOUS SYSTEM	16	0.698919	1.75203	0.00236127	0.0390633	UP
CHROMOSOME ORGANIZATION	347	0.509488	1.75087	0	0.0393453	UP
SPINDLE CHECKPOINT	31	0.608524	1.74634	0	0.0417671	UP
PROTEIN LOCALIZATION TO CHROMOSOME	17	0.683143	1.74047	0.00113507	0.0451301	UP
LOCOMOTORY BEHAVIOR	19	0.65459	1.73681	0.00117096	0.0470779	UP
PROTEIN-DNA COMPLEX DISASSEMBLY	16	0.688892	1.73588	0.003517	0.0471411	UP
PROTEIN ALKYLATION	49	0.566542	1.73209	0	0.0494237	UP
REGULATION OF MICROTUBULE CYTOSKELETON ORGANIZATION	49	0.570292	1.73064	0.00104275	0.049904	UP
DETECTION OF ABIOTIC STIMULUS	31	-0.422458	-1.74672	0	0.432193	DOWN
CHEMOKINE-MEDIATED SIGNALING PATHWAY	19	-0.517361	-1.90367	0	0.274387	DOWN
DETECTION OF LIGHT STIMULUS	16	-0.616847	-2.04955	0	0.274467	DOWN
DETECTION OF VISIBLE LIGHT	11	-0.681688	-2.04721	0	0.185622	DOWN
MUSCULOSKELETAL MOVEMENT	11	-0.650395	-2.02917	0	0.162737	DOWN
REGULATION OF GLUCONEOGENESIS	8	-0.830694	-2.21204	0	0.118743	DOWN
RHOMBOMERE DEVELOPMENT	8	-0.672965	-1.83985	0.00421941	0.355485	DOWN
MULTICELLULAR ORGANISMAL MOVEMENT	11	-0.650395	-1.91558	0.00507614	0.302499	DOWN
CRANIAL NERVE STRUCTURAL ORGANIZATION	7	-0.644393	-1.6957	0.0136364	0.475439	DOWN
PEPTIDYL-GLUTAMIC ACID MODIFICATION	16	-0.471425	-1.65547	0.0138889	0.441261	DOWN
NEUTROPHIL CHEMOTAXIS	19	-0.454241	-1.66281	0.0183486	0.484128	DOWN
REGULATION OF SYSTEMIC ARTERIAL BLOOD PRESSURE BY RENIN-ANGIOTENSIN	9	-0.620819	-1.76801	0.0191388	0.423393	DOWN
POSITIVE REGULATION OF MONOCYTE CHEMOTAXIS	10	-0.581033	-1.67234	0.0199005	0.496324	DOWN
POSITIVE REGULATION OF RECEPTOR BIOSYNTHETIC PROCESS	7	-0.699431	-1.77834	0.0208333	0.447983	DOWN
MACROPHAGE DIFFERENTIATION	12	-0.496156	-1.58022	0.0227273	0.515018	DOWN
SKELETAL MUSCLE CONTRACTION	9	-0.599268	-1.72147	0.0232558	0.451066	DOWN
REGULATION OF SYSTEMIC ARTERIAL BLOOD PRESSURE BY HORMONE	16	-0.464903	-1.65725	0.0258621	0.465873	DOWN
PEPTIDE HORMONE SECRETION	12	-0.512941	-1.6537	0.026178	0.41875	DOWN
LEUKOCYTE CHEMOTAXIS	53	-0.325844	-1.5554	0.0277778	0.506693	DOWN
BLOOD COAGULATION, FIBRIN CLOT FORMATION	21	-0.393223	-1.4878	0.0327869	0.595523	DOWN
REGULATION OF NEPHRON TUBULE EPITHELIAL CELL DIFFERENTIATION	11	-0.519358	-1.58957	0.0366492	0.517746	DOWN
REGULATION OF POSITIVE CHEMOTAXIS	13	-0.420266	-1.40275	0.044586	0.593613	DOWN

## Sheet: DS-IPSCs-GSEA
GSEA Pathway Analysis Results in IPSCs From humans with DS
NAME	SIZE	ES	NES	NOM p-val	FDR q-val
CHR21Q22	141	0.714322	2.94856	0	0
REACTOME_SIGNALING_BY_NODAL	16	0.835672	2.25116	0	0.0106406
KEGG_LYSOSOME	115	0.523099	2.1106	0	0.0609301
CHR21Q21	18	0.766234	2.07914	0.0021645	0.0713386
BIOCARTA_ECM_PATHWAY	22	0.710175	2.07625	0	0.0599842
REGULATION_OF_CYTOKINE_SECRETION	16	0.76316	2.04223	0	0.0790108
REACTOME_PLATELET_AGGREGATION_PLUG_FORMATION	33	0.629306	2.0313	0.00230947	0.0812239
PID_PI3KCIPATHWAY	48	0.588999	2.02283	0	0.0784993
BIOCARTA_LONGEVITY_PATHWAY	15	0.762288	2.02152	0	0.0709585
PID_IL2_PI3KPATHWAY	34	0.622885	2.01927	0	0.0660189
REACTOME_AMINO_ACID_TRANSPORT_ACROSS_THE_PLASMA_MEMBRANE	30	0.657416	2.01082	0	0.0679236
REACTOME_THE_ROLE_OF_NEF_IN_HIV1_REPLICATION_AND_DISEASE_PATHOGENESIS	27	0.651837	1.9958	0	0.07561
BIOCARTA_CDC42RAC_PATHWAY	15	0.75421	1.99536	0	0.070301
REGULATION_OF_PROTEIN_SECRETION	22	0.683807	1.99303	0	0.0672015
PID_NFKAPPABATYPICALPATHWAY	17	0.732979	1.98405	0	0.0708229
REACTOME_INTEGRIN_ALPHAIIB_BETA3_SIGNALING	25	0.666701	1.97174	0	0.0747651
REACTOME_SIGNALING_BY_INSULIN_RECEPTOR	103	0.496976	1.96291	0	0.0775823
PID_NETRIN_PATHWAY	32	0.623231	1.95749	0	0.078987
REACTOME_REGULATION_OF_KIT_SIGNALING	16	0.722513	1.95457	0.00204918	0.0773685
PID_ECADHERIN_NASCENTAJ_PATHWAY	36	0.590922	1.92231	0.0021692	0.104059
CYTOKINE_SECRETION	18	0.722558	1.91934	0.0043384	0.101955
ST_B_CELL_ANTIGEN_RECEPTOR	40	0.573924	1.91183	0	0.105897
PID_EPHRINBREVPATHWAY	30	0.600902	1.90138	0	0.111488
BIOCARTA_TFF_PATHWAY	20	0.661288	1.89712	0.00636943	0.111192
REACTOME_AMINO_ACID_SYNTHESIS_AND_INTERCONVERSION_TRANSAMINATION	16	0.707146	1.8808	0.00209205	0.125759
PHOSPHOLIPID_BINDING	45	0.551629	1.87932	0	0.122766
REACTOME_CHYLOMICRON_MEDIATED_LIPID_TRANSPORT	15	0.700126	1.87006	0	0.130586
REACTOME_INSULIN_RECEPTOR_SIGNALLING_CASCADE	82	0.492249	1.87004	0	0.125922
BIOCARTA_HCMV_PATHWAY	17	0.684055	1.86836	0.0128205	0.123705
PID_HNF3BPATHWAY	44	0.571647	1.86162	0.0021322	0.127604
REACTOME_SIGNALING_BY_FGFR1_FUSION_MUTANTS	17	0.685459	1.85691	0.00219298	0.12877
REGULATION_OF_PROTEIN_STABILITY	19	0.663994	1.85164	0.00217865	0.130108
PID_INSULIN_PATHWAY	45	0.549149	1.84663	0.00226757	0.131431
REACTOME_REGULATION_OF_SIGNALING_BY_CBL	18	0.672855	1.83992	0.010142	0.135423
BIOCARTA_RHO_PATHWAY	30	0.585019	1.83563	0.00211864	0.136628
PID_IGF1_PATHWAY	30	0.594612	1.83307	0.00900901	0.135882
KEGG_PROXIMAL_TUBULE_BICARBONATE_RECLAMATION	22	0.633548	1.82892	0.00623701	0.136857
REACTOME_SHC1_EVENTS_IN_EGFR_SIGNALING	15	0.685692	1.8266	0.0125261	0.135989
KEGG_ENDOMETRIAL_CANCER	52	0.520967	1.82237	0.00218341	0.137151
PID_TRKRPATHWAY	60	0.505534	1.81896	0.00210084	0.137323
KEGG_THYROID_CANCER	29	0.601918	1.81727	0.00674157	0.135957
PID_ECADHERIN_KERATINOCYTE_PATHWAY	19	0.639956	1.81209	0.002079	0.138552
REACTOME_NEF_MEDIATES_DOWN_MODULATION_OF_CELL_SURFACE_RECEPTORS_BY_RECRUITING_THEM_TO_CLATHRIN_ADAPTERS	20	0.630686	1.8041	0.0168776	0.144798
REACTOME_SHC_RELATED_EVENTS	17	0.64507	1.79543	0.0107527	0.151636
BIOCARTA_GH_PATHWAY	28	0.593389	1.79269	0.00656455	0.151099
PID_IL2_STAT5PATHWAY	30	0.570172	1.78289	0.00821355	0.160264
BIOCARTA_ERK_PATHWAY	27	0.587431	1.78068	0.00647948	0.159204
PID_TCPTP_PATHWAY	41	0.535634	1.77488	0.00865801	0.164015
REACTOME_MRNA_3_END_PROCESSING	32	0.547744	1.76291	0	0.176408
KEGG_ALDOSTERONE_REGULATED_SODIUM_REABSORPTION	41	0.52654	1.76149	0.00655022	0.174674
BIOCARTA_EIF4_PATHWAY	22	0.619955	1.75463	0.00867679	0.181382
PID_TXA2PATHWAY	56	0.494925	1.75271	0.004329	0.180365
KEGG_VEGF_SIGNALING_PATHWAY	70	0.470859	1.75267	0.00226244	0.176987
REACTOME_IL_3_5_AND_GM_CSF_SIGNALING	43	0.52275	1.75205	0.00898876	0.174506
BIOCARTA_PPARA_PATHWAY	56	0.492027	1.75047	0.0020202	0.173467
RESPONSE_TO_NUTRIENT	17	0.649696	1.74874	0.0183673	0.172632
AMINO_ACID_AND_DERIVATIVE_METABOLIC_PROCESS	96	0.438505	1.74463	0	0.175578
PID_EPOPATHWAY	33	0.54415	1.74398	0.00613497	0.173353
PID_VEGFR1_2_PATHWAY	69	0.470755	1.74247	0.00419287	0.172135
AMINO_ACID_METABOLIC_PROCESS	73	0.466853	1.74176	0.00217865	0.17016
REACTOME_PACKAGING_OF_TELOMERE_ENDS	37	0.544365	1.73462	0.00431965	0.176395
REACTOME_SIGNALING_BY_SCF_KIT	75	0.458194	1.73178	0.0021097	0.178143
ST_T_CELL_SIGNAL_TRANSDUCTION	45	0.504169	1.72784	0.00208768	0.180839
REACTOME_RORA_ACTIVATES_CIRCADIAN_EXPRESSION	23	0.594577	1.7208	0.0228833	0.187213
PID_EPHBFWDPATHWAY	38	0.529604	1.71717	0.00604839	0.189279
REACTOME_ANTIVIRAL_MECHANISM_BY_IFN_STIMULATED_GENES	62	0.477582	1.71648	0.00856531	0.187262
BIOCARTA_BARRESTIN_SRC_PATHWAY	15	0.663055	1.71477	0.024948	0.186873
CHR18Q12	40	0.51889	1.7144	0.00224719	0.184696
REACTOME_INSULIN_RECEPTOR_RECYCLING	23	0.585618	1.71408	0.0127389	0.182425
AROMATIC_COMPOUND_METABOLIC_PROCESS	26	0.56294	1.71375	0.0108225	0.180258
REACTOME_TRANS_GOLGI_NETWORK_VESICLE_BUDDING	55	0.492393	1.71185	0.00420168	0.180015
ACTIN_FILAMENT	18	0.613321	1.70867	0.0190275	0.18164
SIGNAL_SEQUENCE_BINDING	15	0.626412	1.70781	0.0144928	0.180488
NEGATIVE_REGULATION_OF_SIGNAL_TRANSDUCTION	36	0.519975	1.70418	0.00863931	0.183485
HISTONE_ACETYLTRANSFERASE_ACTIVITY	15	0.644439	1.70184	0.00636943	0.184397
REACTOME_AMINO_ACID_AND_OLIGOPEPTIDE_SLC_TRANSPORTERS	48	0.499767	1.70014	0.0154525	0.184686
REACTOME_SHC_MEDIATED_SIGNALLING	15	0.63332	1.69969	0.010661	0.18279
IMMUNE_EFFECTOR_PROCESS	33	0.541034	1.69966	0.0106157	0.180533
KEGG_SELENOAMINO_ACID_METABOLISM	23	0.596031	1.6989	0.0150538	0.179424
REACTOME_DEPOSITION_OF_NEW_CENPA_CONTAINING_NUCLEOSOMES_AT_THE_CENTROMERE	49	0.487621	1.69776	0.00451467	0.178597
KEGG_VIBRIO_CHOLERAE_INFECTION	54	0.479101	1.69764	0	0.176441
GOLGI_APPARATUS_PART	96	0.431696	1.695	0.00215517	0.17777
KEGG_DORSO_VENTRAL_AXIS_FORMATION	22	0.583675	1.69379	0.0130152	0.176817
PID_ERBB1_RECEPTOR_PROXIMAL_PATHWAY	35	0.524386	1.69084	0.0149254	0.178472
KEGG_AMINOACYL_TRNA_BIOSYNTHESIS	41	0.504919	1.68358	0.010142	0.186058
REACTOME_TRANSPORT_OF_INORGANIC_CATIONS_ANIONS_AND_AMINO_ACIDS_OLIGOPEPTIDES	89	0.435141	1.68273	0	0.185169
LIPID_BINDING	83	0.437204	1.68128	0.00442478	0.185019
BIOCARTA_CXCR4_PATHWAY	23	0.565373	1.67664	0.0265306	0.188415
KEGG_AMYOTROPHIC_LATERAL_SCLEROSIS_ALS	50	0.481529	1.67563	0	0.187608
RESPONSE_TO_NUTRIENT_LEVELS	29	0.535226	1.67535	0.0144628	0.185789
KEGG_FC_GAMMA_R_MEDIATED_PHAGOCYTOSIS	87	0.43535	1.674	0.00228833	0.185745
REACTOME_SIGNALING_BY_CONSTITUTIVELY_ACTIVE_EGFR	17	0.615472	1.6738	0.0103734	0.184059
PROTEIN_IMPORT_INTO_NUCLEUS	48	0.483308	1.67177	0.00865801	0.184668
PID_ANGIOPOIETINRECEPTOR_PATHWAY	49	0.488458	1.67098	0.00843882	0.184012
KEGG_ACUTE_MYELOID_LEUKEMIA	56	0.475995	1.6684	0.00424628	0.185377
REACTOME_ENERGY_DEPENDENT_REGULATION_OF_MTOR_BY_LKB1_AMPK	16	0.629043	1.66426	0.0188285	0.189507
PHOSPHOLIPID_METABOLIC_PROCESS	70	0.441674	1.66263	0.00625	0.190003
REACTOME_APOPTOTIC_EXECUTION_PHASE	50	0.476416	1.66243	0.00613497	0.188295
REACTOME_CYTOSOLIC_TRNA_AMINOACYLATION	24	0.559355	1.65838	0.0169133	0.191791
REACTOME_SIGNALLING_TO_RAS	27	0.539105	1.65057	0.0233051	0.199678
BIOCARTA_AKT_PATHWAY	21	0.579566	1.6483	0.0228833	0.199036
REGULATION_OF_SECRETION	40	0.497111	1.64795	0.00423729	0.197535
REACTOME_TRANSPORT_OF_MATURE_TRANSCRIPT_TO_CYTOPLASM	51	0.467909	1.64725	0.0152174	0.196459
REACTOME_SIGNALING_BY_FGFR1_MUTANTS	28	0.538491	1.64429	0.0301724	0.198461
LIPID_HOMEOSTASIS	15	0.628023	1.64066	0.025	0.199728
REACTOME_ACTIVATION_OF_BH3_ONLY_PROTEINS	16	0.602651	1.64055	0.0220884	0.198039
BIOCARTA_IL7_PATHWAY	17	0.612987	1.63943	0.0167364	0.197738
BIOCARTA_ACH_PATHWAY	16	0.611428	1.63639	0.0390947	0.198283
SECRETION_BY_CELL	112	0.411555	1.6357	0	0.1973
REACTOME_ANTIGEN_ACTIVATES_B_CELL_RECEPTOR_LEADING_TO_GENERATION_OF_SECOND_MESSENGERS	29	0.529941	1.63437	0.0192719	0.197314
PID_KITPATHWAY	52	0.472467	1.63205	0.0143149	0.198806
PID_SHP2_PATHWAY	58	0.462583	1.63067	0.0168421	0.199027
EARLY_ENDOSOME	18	0.60587	1.62898	0.0323276	0.199705
REACTOME_ACTIVATED_AMPK_STIMULATES_FATTY_ACID_OXIDATION_IN_MUSCLE	16	0.607085	1.62845	0.0265306	0.198685
ECTODERM_DEVELOPMENT	77	-0.443671	-1.6376	0.00743494	0.196772
NEGATIVE_REGULATION_OF_CELL_ADHESION	17	-0.623769	-1.63986	0.0273438	0.196743
WOUND_HEALING	50	-0.489721	-1.64549	0.0110906	0.191575
PID_AVB3_OPN_PATHWAY	31	-0.539636	-1.65041	0.029304	0.187945
MUSCLE_DEVELOPMENT	92	-0.438419	-1.65088	0.00544465	0.190516
REACTOME_PEPTIDE_LIGAND_BINDING_RECEPTORS	165	-0.398088	-1.65355	0	0.189706
HEMOSTASIS	44	-0.503726	-1.66703	0.00784314	0.173171
CONDENSED_CHROMOSOME	32	-0.533649	-1.66746	0.00739372	0.175779
REACTOME_REGULATION_OF_INSULIN_LIKE_GROWTH_FACTOR_IGF_ACTIVITY_BY_INSULIN_LIKE_GROWTH_FACTOR_BINDING_PROTEINS_IGFBPS	15	-0.659433	-1.68051	0.0136187	0.161764
BLOOD_COAGULATION	39	-0.523902	-1.68598	0.00567108	0.15799
CYTOKINE_ACTIVITY	102	-0.443942	-1.68637	0.00367647	0.160579
EPIDERMIS_DEVELOPMENT	68	-0.461823	-1.68894	0	0.160269
COAGULATION	40	-0.520643	-1.69464	0.00952381	0.156468
RESPONSE_TO_EXTERNAL_STIMULUS	297	-0.384465	-1.70281	0	0.149454
G_PROTEIN_COUPLED_RECEPTOR_BINDING	48	-0.510767	-1.71421	0.003663	0.138461
REGULATION_OF_RESPONSE_TO_STIMULUS	53	-0.501075	-1.71807	0.00909091	0.136892
PID_REG_GR_PATHWAY	80	-0.469633	-1.72538	0.00579151	0.132229
PID_INTEGRIN2_PATHWAY	28	-0.590827	-1.73675	0.0075188	0.122654
PID_INTEGRIN5_PATHWAY	17	-0.649108	-1.7408	0.0153846	0.121223
REGULATION_OF_CELL_ADHESION	34	-0.566269	-1.74146	0.00194932	0.123381
CHR11P14	22	-0.614742	-1.74646	0.00972763	0.121344
KEGG_COMPLEMENT_AND_COAGULATION_CASCADES	67	-0.496608	-1.74914	0.0037037	0.121607
KEGG_GRAFT_VERSUS_HOST_DISEASE	34	-0.554547	-1.75678	0.00190476	0.117063
EXTRACELLULAR_STRUCTURE_ORGANIZATION_AND_BIOGENESIS	31	-0.571865	-1.75828	0	0.11845
REACTOME_INTRINSIC_PATHWAY	16	-0.659412	-1.77449	0.00725953	0.105519
BEHAVIOR	144	-0.439982	-1.77879	0	0.104215
SYNAPTOGENESIS	18	-0.644919	-1.77899	0.00787402	0.106971
REACTOME_CHEMOKINE_RECEPTORS_BIND_CHEMOKINES	48	-0.539138	-1.78678	0.00562852	0.103538
INFLAMMATORY_RESPONSE	123	-0.446981	-1.78971	0	0.103961
SYNAPSE_ORGANIZATION_AND_BIOGENESIS	23	-0.627528	-1.79988	0.00925926	0.0976071
EXTRACELLULAR_SPACE	230	-0.42323	-1.81074	0	0.091678
REACTOME_ENDOSOMAL_SORTING_COMPLEX_REQUIRED_FOR_TRANSPORT_ESCRT	25	-0.622934	-1.8189	0.00379507	0.0877404
POSITIVE_REGULATION_OF_RESPONSE_TO_STIMULUS	38	-0.562634	-1.84107	0.00177936	0.0737603
BIOCARTA_VIP_PATHWAY	25	-0.632826	-1.8523	0.00184502	0.0681238
LOCOMOTORY_BEHAVIOR	88	-0.492025	-1.8538	0	0.0695223
REACTOME_DEGRADATION_OF_THE_EXTRACELLULAR_MATRIX	27	-0.617704	-1.86314	0	0.0656061
ST_DIFFERENTIATION_PATHWAY_IN_PC12_CELLS	43	-0.57939	-1.86752	0	0.0648818
RESPONSE_TO_WOUNDING	181	-0.448681	-1.86893	0	0.0662017
PID_ENDOTHELINPATHWAY	62	-0.538649	-1.89895	0	0.0502845
CHEMOKINE_ACTIVITY	39	-0.603024	-1.92483	0	0.0394334
PID_AVB3_INTEGRIN_PATHWAY	75	-0.523618	-1.92491	0	0.0411281
PID_INTEGRIN3_PATHWAY	43	-0.591338	-1.93114	0	0.0399208
CHEMOKINE_RECEPTOR_BINDING	40	-0.599206	-1.93518	0.00181159	0.0401888
NEGATIVE_REGULATION_OF_MULTICELLULAR_ORGANISMAL_PROCESS	29	-0.653447	-1.9517	0	0.0354718
INTERLEUKIN_BINDING	24	-0.674237	-1.96554	0.00189753	0.0317727
EXTRACELLULAR_REGION	424	-0.430891	-1.96809	0	0.0323495
REACTOME_NCAM1_INTERACTIONS	39	-0.620177	-1.98779	0	0.0275175
CHR11Q21	29	-0.657534	-1.99032	0	0.0282668
KEGG_ECM_RECEPTOR_INTERACTION	81	-0.557058	-2.06756	0	0.0120117
EXTRACELLULAR_REGION_PART	320	-0.473438	-2.12126	0	0.00563178
REACTOME_COLLAGEN_FORMATION	56	-0.621843	-2.13025	0	0.0053847
PID_NFAT_TFPATHWAY	47	-0.644695	-2.13947	0	0.00504546
CHR5Q22	18	-0.801074	-2.15802	0	0.00362671
PID_INTEGRIN1_PATHWAY	64	-0.615383	-2.18232	0	0.00300812
COLLAGEN	23	-0.770992	-2.1875	0	0.00284428
REACTOME_EXTRACELLULAR_MATRIX_ORGANIZATION	83	-0.616276	-2.25188	0	0.00122693
PID_AP1_PATHWAY	70	-0.631469	-2.30054	0	0.000476432
EXTRACELLULAR_MATRIX_PART	55	-0.669177	-2.32993	0	0.00028568
PID_FRA_PATHWAY	35	-0.728297	-2.33398	0	0.0003571
PROTEINACEOUS_EXTRACELLULAR_MATRIX	95	-0.626419	-2.36076	0	0.000476133
EXTRACELLULAR_MATRIX	96	-0.619987	-2.36282	0	0.0007142
PID_SYNDECAN_1_PATHWAY	46	-0.749538	-2.55012	0	0

## Sheet: DS-Neuron-GSEA
GSEA Pathway Analysis Results in Neurons From Humans with DS
NAME	SIZE	ES	NES	NOM p-val	FDR q-val
CHR21Q22	141	0.730447	2.78401	0	0
SENSORY_PERCEPTION	179	-0.595524	-2.27817	0	0.0287894
CHROMOSOMAL_PART	92	-0.618656	-2.22602	0	0.0352124
SPINDLE	39	-0.687995	-2.11571	0.00198807	0.0765859
PID_NCADHERINPATHWAY	32	-0.701166	-2.09904	0.00204918	0.0839747
CHROMOSOME	117	-0.575708	-2.11916	0	0.0884714
NEUROLOGICAL_SYSTEM_PROCESS	361	-0.490821	-2.07498	0	0.0930747
CHROMOSOMEPERICENTRIC_REGION	30	-0.731238	-2.14698	0	0.0960843
REACTOME_MITOTIC_M_M_G1_PHASES	158	-0.549229	-2.12548	0	0.103086
REACTOME_MITOTIC_PROMETAPHASE	80	-0.605798	-2.07612	0	0.103249
NEGATIVE_REGULATION_OF_TRANSPORT	19	-0.787944	-2.0545	0.00218341	0.114377
KINETOCHORE	24	-0.707943	-1.98808	0.00218818	0.142224
REACTOME_DNA_REPLICATION	178	-0.526497	-2.01558	0	0.143547
PID_FOXM1PATHWAY	38	-0.653776	-1.99215	0	0.144296
M_PHASE_OF_MITOTIC_CELL_CYCLE	84	-0.56946	-2.0072	0.00212314	0.149254
REGULATION_OF_INTRACELLULAR_TRANSPORT	25	-0.711768	-1.99337	0	0.151621
MICROTUBULE_ORGANIZING_CENTER	67	-0.585802	-1.97816	0	0.152703
CHR22Q11	131	-0.54166	-1.99848	0	0.154383
REACTOME_TRANSMISSION_ACROSS_CHEMICAL_SYNAPSES	181	-0.51647	-2.01593	0	0.154917
MICROTUBULE_CYTOSKELETON	149	-0.516753	-1.96036	0	0.155865
CHR10P11	23	-0.724165	-1.96943	0.00894855	0.161391
PID_LIS1PATHWAY	28	-0.678152	-1.96043	0	0.162821
REACTOME_CELL_CYCLE_MITOTIC	294	-0.488052	-2.0188	0	0.163046
MITOSIS	81	-0.558336	-1.94903	0.00212314	0.168585
REACTOME_INTERACTION_BETWEEN_L1_AND_ANKYRINS	21	-0.729309	-1.94421	0.0043384	0.16936
REACTOME_ACTIVATION_OF_THE_PRE_REPLICATIVE_COMPLEX	29	-0.682995	-1.96098	0	0.169678
REACTOME_NEUROTRANSMITTER_RELEASE_CYCLE	34	-0.648726	-1.93927	0.00630252	0.170615
REACTOME_LOSS_OF_NLP_FROM_MITOTIC_CENTROSOMES	56	-0.590444	-1.93101	0.0021097	0.172428
REACTOME_DOUBLE_STRAND_BREAK_REPAIR	21	-0.708079	-1.9341	0.00842105	0.173521
CHR2Q24	37	-0.619206	-1.89239	0.00665188	0.174077
CENTROSOME	58	-0.57449	-1.89827	0.00222222	0.175047
REACTOME_RECYCLING_PATHWAY_OF_L1	26	-0.674442	-1.89399	0.00442478	0.176197
REACTOME_LIGAND_GATED_ION_CHANNEL_TRANSPORT	21	-0.688774	-1.88224	0.00851064	0.176465
BIOCARTA_HCMV_PATHWAY	17	-0.746681	-1.88343	0.0238095	0.178789
SPINDLE_MICROTUBULE	16	-0.724584	-1.87822	0.010989	0.179339
BIOCARTA_MCM_PATHWAY	18	-0.7301	-1.89849	0.00671141	0.179429
CHRXQ22	64	-0.560951	-1.88542	0	0.180109
REACTOME_CTNNB1_PHOSPHORYLATION_CASCADE	15	-0.762667	-1.90367	0.00207469	0.181365
PID_RHOA_PATHWAY	44	-0.607726	-1.90008	0.00894855	0.182114
KEGG_DNA_REPLICATION	35	-0.642224	-1.91034	0.00217391	0.185307
REACTOME_RECRUITMENT_OF_MITOTIC_CENTROSOME_PROTEINS_AND_COMPLEXES	63	-0.559168	-1.90437	0	0.185939
BIOCARTA_AKAPCENTROSOME_PATHWAY	15	-0.755626	-1.90635	0.00607287	0.187455
CHR5Q22	18	-0.721925	-1.86475	0.0107759	0.188489
SPINDLE_POLE	18	-0.741956	-1.91475	0.00428265	0.190066
REACTOME_G2_M_CHECKPOINTS	40	-0.610737	-1.91103	0.00626305	0.190087
KEGG_CYSTEINE_AND_METHIONINE_METABOLISM	31	-0.670849	-1.91749	0.0045977	0.190988
OXYGEN_BINDING	20	-0.69013	-1.8656	0.0178174	0.191061
PID_PLK1_PATHWAY	44	-0.590199	-1.85621	0.010989	0.194111
MITOTIC_CELL_CYCLE	152	-0.488806	-1.85844	0.00215517	0.194546
PID_AURORA_B_PATHWAY	38	-0.60362	-1.86567	0.00681818	0.195307

## Sheet: DS-Cerebrum-GSEA
GSEA Pathway Analysis Results in Cerebrum From Fetuses with DS
NAME	SIZE	ES	NES	NOM p-val	FDR q-val
HORMONE_ACTIVITY	40	-0.647007	-2.29005	0	0.000852632
KEGG_VIRAL_MYOCARDITIS	65	0.657397	2.11828	0	0.00240719
KEGG_ALLOGRAFT_REJECTION	33	0.726041	2.07258	0	0.0024403
KEGG_ANTIGEN_PROCESSING_AND_PRESENTATION	70	0.635594	2.08961	0	0.00244452
KEGG_CELL_ADHESION_MOLECULES_CAMS	114	0.591503	2.05002	0	0.00263535
REACTOME_VOLTAGE_GATED_POTASSIUM_CHANNELS	33	-0.658112	-2.20344	0	0.00265951
KEGG_GRAFT_VERSUS_HOST_DISEASE	34	0.704427	2.05704	0	0.00316241
KEGG_LEISHMANIA_INFECTION	62	0.642647	2.07391	0	0.00325374
PID_INTEGRIN_A4B1_PATHWAY	29	0.718025	2.01454	0	0.00382667
REACTOME_RESPIRATORY_ELECTRON_TRANSPORT	52	-0.578653	-2.08473	0	0.00528605
KEGG_CARDIAC_MUSCLE_CONTRACTION	60	-0.539924	-2.0335	0	0.0056691
REACTOME_ANTIGEN_PRESENTATION_FOLDING_ASSEMBLY_AND_PEPTIDE_LOADING_OF_CLASS_I_MHC	20	0.765548	1.97413	0	0.0059309
PID_MYC_REPRESSPATHWAY	57	0.625987	1.97735	0	0.0063735
REACTOME_RESPIRATORY_ELECTRON_TRANSPORT_ATP_SYNTHESIS_BY_CHEMIOSMOTIC_COUPLING_AND_HEAT_PRODUCTION_BY_UNCOUPLING_PROTEINS_	67	-0.534077	-2.09409	0	0.00663221
KEGG_OXIDATIVE_PHOSPHORYLATION	95	-0.50073	-2.03381	0	0.00708638
REACTOME_GOLGI_ASSOCIATED_VESICLE_BIOGENESIS	41	0.650877	1.9431	0	0.00727289
REACTOME_INTERFERON_GAMMA_SIGNALING	49	0.630074	1.94704	0.00139082	0.00737239
REACTOME_TRANS_GOLGI_NETWORK_VESICLE_BUDDING	48	0.635323	1.95417	0	0.00749067
PID_FCER1PATHWAY	60	0.603481	1.95443	0	0.00799318
KEGG_AUTOIMMUNE_THYROID_DISEASE	43	0.640362	1.92993	0	0.00874424
KEGG_PARKINSONS_DISEASE	93	-0.491087	-1.99483	0	0.00879781
KEGG_SPHINGOLIPID_METABOLISM	28	0.686415	1.92275	0	0.00928507
KEGG_GLYCOSPHINGOLIPID_BIOSYNTHESIS_LACTO_AND_NEOLACTO_SERIES	24	-0.616997	-1.97924	0	0.0095138
BIOCARTA_ECM_PATHWAY	22	0.738013	1.91459	0	0.0105163
REACTOME_IMMUNOREGULATORY_INTERACTIONS_BETWEEN_A_LYMPHOID_AND_A_NON_LYMPHOID_CELL	53	0.604767	1.90131	0	0.0127274
PID_PDGFRBPATHWAY	119	0.539121	1.89605	0	0.0136325
PID_IL6_7PATHWAY	47	0.607394	1.87128	0	0.0197164
PID_ERBB1_RECEPTOR_PROXIMAL_PATHWAY	35	0.643937	1.85116	0.00146628	0.0200354
PID_CXCR4_PATHWAY	91	0.556296	1.86622	0	0.0201755
REACTOME_INTERFERON_SIGNALING	130	0.522516	1.86011	0	0.0204386
REACTOME_RESPONSE_TO_ELEVATED_PLATELET_CYTOSOLIC_CA2_	76	0.555924	1.85171	0	0.0205453
KEGG_ASTHMA	26	0.665979	1.85311	0.0030722	0.0209965
REACTOME_INTEGRIN_CELL_SURFACE_INTERACTIONS	72	0.565994	1.85521	0	0.0210716
KEGG_TYPE_I_DIABETES_MELLITUS	38	0.640528	1.8602	0	0.0214119
REACTOME_MITOCHONDRIAL_PROTEIN_IMPORT	35	-0.55936	-1.90046	0.0060423	0.022703
PID_FOXOPATHWAY	45	0.605283	1.82189	0	0.0299377
VOLTAGE_GATED_CATION_CHANNEL_ACTIVITY	61	-0.519557	-1.99303	0	0.0333391
KEGG_COMPLEMENT_AND_COAGULATION_CASCADES	66	0.543159	1.79783	0	0.0334284
MITOCHONDRIAL_MEMBRANE_PART	45	-0.552391	-1.96748	0	0.0335031
KEGG_SYSTEMIC_LUPUS_ERYTHEMATOSUS	88	0.527114	1.79548	0	0.0335035
REACTOME_INTERFERON_ALPHA_BETA_SIGNALING	55	0.564191	1.80089	0	0.0338264
PID_AMB2_NEUTROPHILS_PATHWAY	39	0.60177	1.80229	0	0.0342502
PID_AJDISS_2PATHWAY	46	0.586506	1.79804	0.00134228	0.0342587
PID_AVB3_OPN_PATHWAY	30	0.644669	1.80875	0.00153846	0.0350266
VOLTAGE_GATED_CALCIUM_CHANNEL_ACTIVITY	18	-0.682502	-1.93968	0	0.0350777
PID_TOLL_ENDOGENOUS_PATHWAY	18	0.720452	1.8026	0.00161031	0.0351532
REACTOME_DOWNSTREAM_TCR_SIGNALING	29	0.643806	1.7894	0.00148368	0.0353884
BIOCARTA_COMP_PATHWAY	16	0.737236	1.80448	0.00165563	0.0358644
REACTOME_CYTOKINE_SIGNALING_IN_IMMUNE_SYSTEM	233	0.474014	1.78316	0	0.0369033
KEGG_LEUKOCYTE_TRANSENDOTHELIAL_MIGRATION	103	0.515794	1.77793	0	0.0371474
REACTOME_CELL_SURFACE_INTERACTIONS_AT_THE_VASCULAR_WALL	80	0.537862	1.78043	0	0.0372016
PID_HIF1_TFPATHWAY	64	0.536235	1.7725	0.0013089	0.0390772
CATION_CHANNEL_ACTIVITY	107	-0.447526	-1.91104	0	0.039856
BIOCARTA_MET_PATHWAY	34	0.619	1.76731	0.00151515	0.040474
PID_AVB3_INTEGRIN_PATHWAY	72	0.53109	1.75732	0	0.0428042
BIOCARTA_NFKB_PATHWAY	22	0.661946	1.76095	0.00463679	0.043218
VOLTAGE_GATED_CHANNEL_ACTIVITY	67	-0.500807	-2.00288	0	0.0432856
PID_INTEGRIN3_PATHWAY	42	0.581058	1.75803	0.00144509	0.0433384
REACTOME_SPHINGOLIPID_DE_NOVO_BIOSYNTHESIS	21	0.673266	1.75845	0.00165289	0.0440106
POTASSIUM_ION_TRANSPORT	50	-0.51267	-1.87088	0	0.0466904
PID_S1P_S1P1_PATHWAY	21	0.663318	1.74814	0.00966184	0.0468247
KEGG_PROPANOATE_METABOLISM	27	0.627418	1.746	0.00312012	0.047164
SUBSTRATE_SPECIFIC_CHANNEL_ACTIVITY	136	-0.423594	-1.85655	0	0.0490646
PID_TGFBRPATHWAY	52	0.561245	1.74015	0	0.0494259
BIOCARTA_P53HYPOXIA_PATHWAY	22	0.648869	1.73647	0.00322061	0.0505853
PID_AP1_PATHWAY	69	0.525947	1.7342	0.00259403	0.0506581
GATED_CHANNEL_ACTIVITY	108	-0.442759	-1.87282	0	0.0521017
MIPS_60S_RIBOSOMAL_SUBUNIT_CYTOPLASMIC	21	0.653188	1.72773	0.0125984	0.053857
REACTOME_APOPTOTIC_CLEAVAGE_OF_CELLULAR_PROTEINS	35	0.585054	1.71028	0.00291971	0.0561248
REACTOME_LIPOPROTEIN_METABOLISM	26	0.627858	1.71145	0.00304878	0.0561956
REACTOME_MEMBRANE_TRAFFICKING	102	0.499048	1.71948	0	0.0565429
REACTOME_RECYCLING_PATHWAY_OF_L1	25	0.636547	1.71484	0.00153846	0.0567484
REACTOME_COMPLEMENT_CASCADE	26	0.622768	1.71313	0.00310559	0.0568727
PID_GMCSF_PATHWAY	36	0.586417	1.71162	0.00435414	0.0570209
KEGG_FATTY_ACID_METABOLISM	37	0.588182	1.71546	0.00297619	0.0570787
MIPS_SNF2H_COHESIN_NURD_COMPLEX	15	0.700245	1.71673	0.00677966	0.0572229
BIOCARTA_PTEN_PATHWAY	16	0.692459	1.72013	0.00319489	0.0573983
MITOCHONDRIAL_RESPIRATORY_CHAIN	21	-0.617973	-1.8233	0.00280112	0.0582022
ION_CHANNEL_ACTIVITY	129	-0.416261	-1.80463	0	0.0585222
VOLTAGE_GATED_CALCIUM_CHANNEL_COMPLEX	15	-0.668884	-1.81278	0.00505051	0.0585934
AMINE_RECEPTOR_ACTIVITY	31	-0.536241	-1.82892	0.0030581	0.059623
KEGG_PATHOGENIC_ESCHERICHIA_COLI_INFECTION	48	0.561712	1.70303	0	0.0602066
VOLTAGE_GATED_POTASSIUM_CHANNEL_ACTIVITY	33	-0.533614	-1.77546	0.00289855	0.0615408
REACTOME_MHC_CLASS_II_ANTIGEN_PRESENTATION	78	0.521167	1.69875	0.00269906	0.0616093
DIGESTION	41	-0.52015	-1.79034	0	0.0618239
REACTOME_SIGNALING_BY_HIPPO	17	0.677174	1.69957	0.00811688	0.061922
REACTOME_TRANSCRIPTIONAL_ACTIVITY_OF_SMAD2_SMAD3_SMAD4_HETEROTRIMER	33	0.59203	1.69582	0.002886	0.0629485
BIOCARTA_TH1TH2_PATHWAY	19	0.660346	1.6942	0.00755287	0.063282
METAL_ION_TRANSMEMBRANE_TRANSPORTER_ACTIVITY	132	-0.406671	-1.77745	0	0.0644718
BIOCARTA_IL6_PATHWAY	22	0.64039	1.69014	0.00314465	0.0645672
REACTOME_TOLL_RECEPTOR_CASCADES	100	0.493684	1.69146	0.00124688	0.0645889
PID_VEGFR1_2_PATHWAY	69	0.509101	1.68666	0.00394737	0.0661445
LIPID_TRANSPORT	27	0.665544	1.83255	0	0.0681773
REACTOME_TCR_SIGNALING	45	0.545279	1.67988	0.00418994	0.0695845
PID_SMAD2_3PATHWAY	17	0.670084	1.68096	0.00630915	0.0696796
MITOCHONDRIAL_INNER_MEMBRANE	57	-0.469671	-1.74918	0	0.0744203
NEUROPEPTIDE_RECEPTOR_ACTIVITY	19	-0.604894	-1.7358	0.0127226	0.075064
NEUROPEPTIDE_BINDING	19	-0.604894	-1.7412	0.0104439	0.0752228
PID_FAK_PATHWAY	55	0.538242	1.66751	0.00272109	0.0765719
RHO_PROTEIN_SIGNAL_TRANSDUCTION	29	0.661857	1.83564	0.00148368	0.0770934
BIOCARTA_GLEEVEC_PATHWAY	23	0.622017	1.66926	0.00802568	0.0773826
PID_S1P_S1P3_PATHWAY	27	0.60001	1.66755	0.00619195	0.0776186
REACTOME_CHONDROITIN_SULFATE_BIOSYNTHESIS	16	0.669665	1.66289	0.00630915	0.0784333
LYSOSOME	56	0.588674	1.86238	0	0.078777
REACTOME_LIPID_DIGESTION_MOBILIZATION_AND_TRANSPORT	42	0.551592	1.66383	0.00691563	0.0787931
REACTOME_APOPTOTIC_EXECUTION_PHASE	48	0.539104	1.66058	0.00416667	0.0792975
KEGG_ARGININE_AND_PROLINE_METABOLISM	45	0.554623	1.65606	0.00401606	0.0803522
KEGG_PRION_DISEASES	33	0.573748	1.65609	0.0116448	0.0813667
REACTOME_ACTIVATED_TLR4_SIGNALLING	81	0.494482	1.65698	0.00267023	0.0814501
PID_VEGFR1_PATHWAY	26	0.609828	1.65337	0.00759878	0.0818227
PEPTIDYL_TYROSINE_MODIFICATION	23	0.679394	1.84388	0.003125	0.082088
BIOCARTA_HIVNEF_PATHWAY	56	0.524647	1.65095	0.00406504	0.0830243
BIOCARTA_RACCYCD_PATHWAY	25	0.600731	1.64183	0.00902256	0.089159
BIOCARTA_LAIR_PATHWAY	16	0.673658	1.64248	0.0129032	0.0896885
PID_TELOMERASEPATHWAY	61	0.50919	1.63826	0.00269906	0.0905711
REACTOME_REGULATION_OF_SIGNALING_BY_CBL	18	0.650648	1.63919	0.02	0.0906859
PID_CONE_PATHWAY	18	-0.620398	-1.76003	0	0.0913175
PID_INTEGRIN1_PATHWAY	60	0.50172	1.63255	0.00973574	0.094589
LYTIC_VACUOLE	56	0.588674	1.88802	0.00130208	0.0949552
REACTOME_PLATELET_ACTIVATION_SIGNALING_AND_AGGREGATION	178	0.447404	1.62741	0	0.0982169
ER_GOLGI_INTERMEDIATE_COMPARTMENT	21	0.700692	1.86517	0	0.0984374
REACTOME_A_TETRASACCHARIDE_LINKER_SEQUENCE_IS_REQUIRED_FOR_GAG_SYNTHESIS	19	0.639571	1.62348	0.0146819	0.0989522
REACTOME_FATTY_ACID_TRIACYLGLYCEROL_AND_KETONE_BODY_METABOLISM	139	0.462376	1.62394	0.00236127	0.0996315
PID_SYNDECAN_2_PATHWAY	31	0.574947	1.62475	0.0131772	0.099917

## Sheet: DS-Cerebellum-GSEA
GSEA Pathway Analysis Results in Cerebellum From Fetuses with DS
NAME	SIZE	ES	NES	NOM p-val	FDR q-val
REACTOME_RESPIRATORY_ELECTRON_TRANSPORT	38	-0.654281	-2.35198	0	0
MIPS_55S_RIBOSOME_MITOCHONDRIAL	51	-0.606965	-2.31867	0	0.000317544
REACTOME_PREFOLDIN_MEDIATED_TRANSFER_OF_SUBSTRATE_TO_CCT_TRIC	17	-0.781449	-2.27871	0	0.000472614
REACTOME_TCA_CYCLE_AND_RESPIRATORY_ELECTRON_TRANSPORT	70	-0.572848	-2.33693	0	0.000476316
KEGG_OXIDATIVE_PHOSPHORYLATION	65	-0.559503	-2.25944	0	0.000564689
REACTOME_METABOLISM_OF_PROTEINS	197	-0.459237	-2.22455	0	0.000956974
REACTOME_TRANSLATION	50	-0.575175	-2.16686	0	0.0011871
REACTOME_3_UTR_MEDIATED_TRANSLATIONAL_REGULATION	20	-0.700534	-2.16871	0	0.00121352
REACTOME_RESPIRATORY_ELECTRON_TRANSPORT_ATP_SYNTHESIS_BY_CHEMIOSMOTIC_COUPLING_AND_HEAT_PRODUCTION_BY_UNCOUPLING_PROTEINS_	46	-0.587911	-2.18845	0	0.0012497
REACTOME_SRP_DEPENDENT_COTRANSLATIONAL_PROTEIN_TARGETING_TO_MEMBRANE	27	-0.644092	-2.12161	0	0.00280763
MITOCHONDRIAL_PART	89	-0.514128	-2.19411	0	0.00339112
MIPS_39S_RIBOSOMAL_SUBUNIT_MITOCHONDRIAL	33	-0.58826	-2.06628	0	0.00490089
KEGG_PARKINSONS_DISEASE	64	-0.512775	-2.04367	0	0.00517305
REACTOME_CYTOSOLIC_TRNA_AMINOACYLATION	21	-0.65535	-2.04457	0.00220264	0.00560414
REACTOME_TRNA_AMINOACYLATION	27	-0.623937	-2.0238	0	0.00632185
REACTOME_PROTEIN_FOLDING	33	-0.579922	-2.01459	0	0.00659729
INTRAMOLECULAR_OXIDOREDUCTASE_ACTIVITY	15	-0.751838	-2.10219	0	0.00698429
ENVELOPE	103	-0.478799	-2.06641	0	0.00871773
REACTOME_ACTIVATION_OF_THE_MRNA_UPON_BINDING_OF_THE_CAP_BINDING_COMPLEX_AND_EIFS_AND_SUBSEQUENT_BINDING_TO_43S	17	-0.681557	-1.99307	0	0.00877174
ORGANELLE_ENVELOPE	103	-0.478799	-2.11503	0	0.00925538
BIOCARTA_PROTEASOME_PATHWAY	22	-0.628986	-1.97411	0	0.0108539
MITOCHONDRION	202	-0.423629	-2.02814	0	0.0125315
MITOCHONDRIAL_ENVELOPE	59	-0.50335	-1.98076	0	0.0140759
PROTEASOME_COMPLEX	18	-0.637594	-1.95198	0	0.0147205
MITOCHONDRIAL_MEMBRANE	54	-0.518892	-1.98879	0	0.0150167
REACTOME_PYRUVATE_METABOLISM_AND_CITRIC_ACID_TCA_CYCLE	28	-0.586451	-1.94028	0	0.0153467
MITOCHONDRIAL_INNER_MEMBRANE	43	-0.532564	-1.95742	0.00228311	0.0155348
MIPS_28S_RIBOSOMAL_SUBUNIT_MITOCHONDRIAL	18	-0.643668	-1.93175	0	0.0161688
KEGG_PROPANOATE_METABOLISM	19	-0.633937	-1.92205	0	0.0170851
ORGANELLE_INNER_MEMBRANE	48	-0.531473	-1.99086	0	0.0172366
REACTOME_MITOCHONDRIAL_PROTEIN_IMPORT	29	-0.564415	-1.91337	0	0.0177333
KEGG_N_GLYCAN_BIOSYNTHESIS	26	-0.580908	-1.86734	0.00430108	0.0259156
KEGG_AMINOACYL_TRNA_BIOSYNTHESIS	24	-0.593372	-1.86957	0.0043956	0.0267024
KEGG_CITRATE_CYCLE_TCA_CYCLE	25	-0.568381	-1.85716	0.00211864	0.0285947
ER_GOLGI_INTERMEDIATE_COMPARTMENT	17	-0.657877	-1.88543	0	0.0286381
KEGG_SNARE_INTERACTIONS_IN_VESICULAR_TRANSPORT	28	-0.551238	-1.84629	0.00222222	0.0305618
MITOCHONDRIAL_LUMEN	30	-0.55143	-1.88548	0.00229885	0.0311663
REACTOME_ANTIGEN_PROCESSING_UBIQUITINATION_PROTEASOME_DEGRADATION	109	-0.414731	-1.83409	0	0.0331431
MITOCHONDRIAL_MATRIX	30	-0.55143	-1.84743	0.00214133	0.0398589
ENDOPLASMIC_RETICULUM	178	-0.385174	-1.82975	0	0.0437378
PID_CD8TCRDOWNSTREAMPATHWAY	49	0.533899	2.02919	0	0.0471259
REACTOME_CITRIC_ACID_CYCLE_TCA_CYCLE	17	-0.614025	-1.78762	0.0021645	0.0510194
KEGG_HEMATOPOIETIC_CELL_LINEAGE	63	0.502231	1.98822	0	0.0519128
REACTOME_NONSENSE_MEDIATED_DECAY_ENHANCED_BY_THE_EXON_JUNCTION_COMPLEX	18	-0.598428	-1.77166	0.00833333	0.0570704
ORGANELLE_MEMBRANE	180	-0.381809	-1.79545	0	0.0577395
KEGG_FATTY_ACID_METABOLISM	24	-0.53734	-1.75795	0.00638298	0.0621563
MITOCHONDRIAL_MEMBRANE_PART	31	-0.511819	-1.75987	0.00412371	0.074033
RIBOSOME	20	-0.569302	-1.75336	0.0109649	0.0740589
PID_HIVNEFPATHWAY	31	0.561931	1.87509	0.0018315	0.0757184
REACTOME_INFLUENZA_VIRAL_RNA_TRANSCRIPTION_AND_REPLICATION	23	-0.540382	-1.7318	0.0153509	0.0761945
REACTOME_STRIATED_MUSCLE_CONTRACTION	19	0.643992	1.90457	0	0.0763756
MIPS_26S_PROTEASOME	16	-0.604731	-1.72611	0.0132159	0.077728
LYMPHOCYTE_ACTIVATION	38	0.482899	1.72037	0.00530035	0.0787715
ORGAN_DEVELOPMENT	395	0.339173	1.7176	0	0.0788385
REACTOME_ASSOCIATION_OF_TRIC_CCT_WITH_TARGET_PROTEINS_DURING_BIOSYNTHESIS	21	-0.537422	-1.71773	0.00865801	0.0803
MUSCLE_CELL_DIFFERENTIATION	16	0.610206	1.7214	0.0189036	0.0808834
CYTOKINE_BINDING	39	0.494544	1.73379	0.00735294	0.0808943
INTERLEUKIN_BINDING	21	0.574006	1.72385	0.00562852	0.0821946
SEQUENCE_SPECIFIC_DNA_BINDING	43	0.480905	1.73531	0.00353982	0.0830695
KEGG_CYTOKINE_CYTOKINE_RECEPTOR_INTERACTION	165	0.412526	1.88201	0	0.0832222
POSITIVE_REGULATION_OF_IMMUNE_SYSTEM_PROCESS	32	0.507	1.74402	0.00189394	0.0840048
T_CELL_ACTIVATION	27	0.533452	1.739	0.00910747	0.0842937
CYCLIC_NUCLEOTIDE_MEDIATED_SIGNALING	71	0.431354	1.72453	0	0.0846067
POSITIVE_REGULATION_OF_CYTOKINE_BIOSYNTHETIC_PROCESS	16	0.609336	1.74833	0.00764818	0.0852446
ENZYME_LINKED_RECEPTOR_PROTEIN_SIGNALING_PATHWAY	101	0.397348	1.69729	0	0.0870617
KEGG_VALINE_LEUCINE_AND_ISOLEUCINE_DEGRADATION	30	-0.510252	-1.70393	0.00456621	0.0873954
TRANSCRIPTION_FACTOR_ACTIVITY	225	0.360192	1.70278	0	0.0876661
TRANSMEMBRANE_RECEPTOR_ACTIVITY	251	0.343654	1.66772	0	0.0884545
DEFENSE_RESPONSE	159	0.37029	1.69874	0	0.0884601
LEUKOCYTE_DIFFERENTIATION	24	0.550998	1.74902	0.00516351	0.0892461
LYMPHOCYTE_DIFFERENTIATION	17	0.586922	1.67506	0.0160321	0.089429
REGULATION_OF_LYMPHOCYTE_ACTIVATION	23	0.549881	1.66887	0.0114943	0.0897729
INTERLEUKIN_RECEPTOR_ACTIVITY	17	0.571856	1.67666	0.0185185	0.0904426
GROWTH_FACTOR_BINDING	26	0.522978	1.68503	0.00914077	0.0912089
REGULATION_OF_T_CELL_ACTIVATION	18	0.575199	1.66966	0.0144665	0.09131
DNA_BINDING	385	0.333234	1.67803	0	0.0919483
CENTROSOME	28	0.517077	1.67984	0.0166667	0.0928351
NEUROTRANSMITTER_BINDING	33	0.494703	1.68638	0.00361664	0.0930633
PID_DELTANP63PATHWAY	36	0.551773	1.9097	0.00362976	0.0936427
PEPTIDE_RECEPTOR_ACTIVITY	39	0.502256	1.74933	0.00182149	0.094021
MIPS_C_COMPLEX_SPLICEOSOME	49	-0.44458	-1.69146	0.00431035	0.0942685
G_PROTEIN_COUPLED_RECEPTOR_ACTIVITY	101	0.412778	1.75381	0	0.0950034
MULTI_ORGANISM_PROCESS	94	0.42353	1.7696	0	0.0969132
RESPONSE_TO_OTHER_ORGANISM	45	0.486015	1.7631	0	0.097328
PHOSPHORYLATION	196	0.353299	1.65184	0	0.0984016
ADHERENS_JUNCTION	15	0.599813	1.64683	0.0191972	0.0986468
CHROMOSOMAL_PART	65	0.44174	1.7555	0.0018797	0.0992063
