# Supplementary material for: An Integrated Human/Murine Transcriptome and Pathway Approach To Identify Prenatal Treatments For Down Syndrome
Source: Sci Rep. 2016 Sep 2;6:32353. doi: 10.1038/srep32353 (PMC5009456; doi:10.1038/srep32353)
Supplement: Supplementary Table S7 [file srep32353-s8.xlsx]

## Sheet: DS-AF&Amniocytes
An Integrated Human/Murine Transcriptome and Pathway Approach To Identify Prenatal Treatments For Down Syndrome Faycal Guedj1*, Jeroen LA Pennings2, Lauren J Massingham1, Heather C Wick3, Ashley E Siegel1, Umadevi Tantravahi4, Diana W Bianchi1**
	List of Differentially Regulated Kinases and Phosphatases in Amniocytes From Human Fetuses with DS
Gene ID	Gene Symbol	Entrez Gene Name	Location	Type	Direction of Regulation	Exp Fold Change	Function/Cellular Process
226880_at	NUCKS1	Nuclear casein kinase and cyclin-dependent kinase substrate 1	Nucleus	kinase	UP	1014.178	NUCKS1 is a chromatin associated protein implicated in DNA-repair and chromosome stability, and is overexpressed in various cancer tissues. NUCKS1 is critical for development as it is highly expressed during early stages of embryonic development and decreases until birth in all tissues, except the central nervous system and muscle fibers. NUCKS1 expression is very strong in migrating neural crest…
208694_at	PRKDC	protein kinase, DNA-activated, catalytic polypeptide	Nucleus	kinase	UP	467.706	PRKDC is a Serine/threonine-protein kinase that acts as a molecular sensor for DNA damage. PRKDC is involved in DNA non-homologous end joining (NHEJ) required for double-strand break (DSB) repair and V(D)J recombination. It is localized at the ends of chromosomes, suggesting a further role in the maintenance of telomeric stability and the prevention of chromosomal end fusion. PRKCD phosphorylates…
205393_s_at	CHEK1	checkpoint kinase 1	Nucleus	kinase	UP	138.021	CHEK1 is a serine/threonine-protein kinase required for checkpoint-mediated cell cycle arrest and activation of DNA repair in response to the presence of DNA damage or unreplicated DNA. CHEK1 binds to and phosphorylates CDC25A, CDC25B and CDC25C. This inhibits their activity through proteasomal degradation, nucleo-cytoplasmic shuttling and inhibition by proteins of the 13-3-3 family. Inhibition o…
216275_at	BUB1	BUB1 mitotic checkpoint serine/threonine kinase	Nucleus	kinase	UP	104.354	BUB1 is a serine/threonine-protein kinase that performs two crucial functions during mitosis: 1) it is essential for spindle-assembly checkpoint signaling and for correct chromosome alignment; 2)It has a key role in the assembly of checkpoint proteins at the kinetochore, being required for the subsequent localization of CENPF, BUB1B, CENPE and MAD2L1. BUB1 is required for the kinetochore localiza…
202695_s_at	STK17A	serine/threonine kinase 17a	Nucleus	kinase	UP	58.371	STK17A acts as a positive regulator of apoptosis. Also acts as a regulator of cellular reactive oxygen species (ROS). STK17A is a P53 target kinase that is induced by a variety of DNA damaging agent. STK17A is not present in the mouse genome and its overexpression results in increased ROS in human testicular cancer cell types. STK17A is activated via autophosphorlation and its overexpression indu…
204120_s_at	ADK	adenosine kinase	Nucleus	kinase	UP	47.653	ADK is implicated in ATP-dependent phosphorylation of adenosine and other related nucleoside analogs to monophosphate derivatives. It serves as a potential regulator of concentrations of extracellular adenosine and intracellular adenine nucleotides. In the brain, ADK is highly expressed in teh neurons of the cortex and hippocampus during embryonic life, and it gradually disappears from neurons an…
225691_at	CDK12	cyclin-dependent kinase 12	Nucleus	kinase	UP	25.536	CDK12 is a cyclin-dependent kinase that phosphorylates the C-terminal domain (CTD) of the large subunit of RNA polymerase II (POLR2A), thereby acting as a key regulator of transcription elongation. CDK12 regulates the expression of genes involved in DNA repair and is required for the maintenance of genomic stability. CDK12 knock-out mice die in utero as a result of embryonic blastocysts outgrowth…
236331_at	CDKL2	cyclin-dependent kinase-like 2 (CDC2-related kinase)	Nucleus	kinase	UP	6.988	CDKL2 is a serine/threonine kinase that is expressed in the cerebral cortex between postnatal days 3 and 7 reaching maximum expression on P28 in mice. In adults, CDKL2 in ubiquitously expressed in the brain (olfactory bulb, cortex, hippocampus, thalamus and seep cerebellar nuclei). CDKL2 knock-out mice show learning/memory deficits in the passive avoidance and fear conditioning tests.
202118_s_at	CPNE3	copine III	Cytoplasm	kinase	UP	362.430	CPNE3 is a member of the calcium-dependent phospholipid-binding protein that plays a role in ERBB2-mediated tumor cell migration in response to growth factor heregulin stimulation.
219148_at	PBK	PDZ binding kinase	Cytoplasm	kinase	UP	142.609	PBK and PTEN play an important role in CHFR-mediated mitotic transition. PBK is highly enriched in neural stem cells and is activated with P38 in a s cell cycle-dependent manner. Inhibition of PBK/P38 pathway disrupt progenitors proliferation and self renewal. PBK is up-regulated during G2/M phase of the cell cycle in conjuction with cyclin B1, and is important for the recruitment of CDK1/Cyclin …
203816_at	DGUOK	deoxyguanosine kinase	Cytoplasm	kinase	UP	118.940	DGUOK plays a critical role in neurites outgrowth and its mutation is responsible of the mitochondria DNA depletion syndrome (MDS). MDS is a disorder due to mitochondrial dysfunction characterized by onset in infancy of progressive liver failure, hypoglycemia, increased lactate in body fluids, and neurologic abnormalities including hypotonia, encephalopathy, peripheral neuropathy. Affected tissue…
219017_at	ETNK1	ethanolamine kinase 1	Cytoplasm	kinase	UP	97.737	ETNK1 is highly specific for ethanolamine phosphorylation and may be a rate-controlling step in phosphatidylathanolamine biosynthesis. Mutations in ETNK1gene are associated with adult systemic mastocytosis with eosinophilia and chronic myelomonocytic leukemia.
211063_s_at	NCK1	NCK adaptor protein 1	Cytoplasm	kinase	UP	80.527	NCK1 is an adapter protein which associates with tyrosine-phosphorylated growth factor receptors, such as KDR and PDGFRB, or their cellular substrates. It maintains low levels of EIF2S1 phosphorylation by promoting its dephosphorylation by PP1. NCK1 plays a role in the DNA damage response, not in the detection of the damage by ATM/ATR, but for efficient activation of downstream effectors, such as…
221218_s_at	TPK1	thiamin pyrophosphokinase 1	Cytoplasm	kinase	UP	76.749	TPK1 is a voltage-independent, large conductance and potassium-selective tonoplast ion channel regulated by cytoplasmic calcium and pH. TPK1 is highly expressed in testis, small intestine, kidney and to a lesser extent in the brain, liver and placenta. TPK1 mutation is responsable of episodic encephalopathy type thiamine metabolism dysfunction characterized by developmental delay and intellectual…
203843_at	RPS6KA3	ribosomal protein S6 kinase, 90kDa, polypeptide 3	Cytoplasm	kinase	UP	64.560	RPS6KA3 is a serine/threonine-protein kinase that acts downstream of ERK (MAPK1/ERK2 and MAPK3/ERK1) signaling and mediates mitogenic and stress-induced activation of the transcription factors CREB1, ETV1/ER81 and NR4A1/NUR77, regulates translation through RPS6 and EIF4B phosphorylation, and mediates cellular proliferation, survival, and differentiation by modulating mTOR signaling and repressing…
204641_at	NEK2	NIMA-related kinase 2	Cytoplasm	kinase	UP	34.826	NEK2 is a serine/threonin kinase regulated by the anaphase promoting complex/cyclosome containing CDC20 (APC/C(CDC20). NEK2 is involved in the control of centrosome separation and bipolar spindle formation in mitotic cells and chromatin condensation in meiotic cells. It regulates centrosome separation (essential for the formation of bipolar spindles and high-fidelity chromosome separation) by pho…
226602_s_at	BCR	breakpoint cluster region	Cytoplasm	kinase	UP	34.655	BCR is a GTPase-activating protein for RAC1 and CDC42 that promotes the exchange of RAC or CDC42-bound GDP by GTP, thereby activating them. BCR is a serine/threonine kinase highly expressed in the brain and interacts with the Huntington associated protein 1 (HAP1) to promote neuronal differentiation. Overexpression of BCR attenuates dendritic arborization and actin polymerization in hippocampal n…
203270_at	DTYMK	deoxythymidylate kinase (thymidylate kinase)	Cytoplasm	kinase	UP	32.803	Catalyzes the conversion of dTMP to dTDP
1556007_s_at	CSNK1A1	casein kinase 1, alpha 1	Cytoplasm	kinase	UP	27.272	Casein kinases are operationally defined by their preferential utilization of acidic proteins such as caseins as substrates. GSNK1A1 can phosphorylate a large number of proteins, participates in Wnt signaling and phosphorylates CTNNB1 at 'Ser-45'. May phosphorylate PER1 and PER2. GSNK1A1 may play a role in segregating chromosomes during mitosis and is down-regulated in response to cisplatin-induc…
204886_at	PLK4	polo-like kinase 4	Cytoplasm	kinase	UP	26.684	PLK4 is a serine/threonine-protein kinase that plays a central role in centriole duplication and is triggers procentriole formation on the surface of the parental centriole cylinder, leading to the recruitment of centriole biogenesis proteins such as SASS6, CENPJ/CPAP, CCP110, CEP135 and gamma-tubulin. When overexpressed, it is able to induce centrosome amplification through the simultaneous gene…
205842_s_at	JAK2	Janus kinase 2	Cytoplasm	kinase	UP	25.516	JAK2 is a non-receptor tyrosine kinase involved in various processes such as cell growth, development, differentiation or histone modifications. It mediates essential signaling events in both innate and adaptive immunity. In the cytoplasm, JAK2 plays a pivotal role in signal transduction via its association with type I receptors such as growth hormone (GHR), prolactin (PRLR), leptin (LEPR), eryth…
207081_s_at	PI4KA	phosphatidylinositol 4-kinase, catalytic, alpha	Cytoplasm	kinase	UP	20.552	PI4KA is implicated in the regulation of cerebellar neurons proliferation and migration. Genetic variants of PI4KA were identified in three fetuses diagnosed with polymicrogyria (PMG) and cerebellar hypoplasia. PI4KA acts on phosphatidylinositol (PtdIns) in the first committed step in the production of the second messenger inositol-1,4,5,-trisphosphate. PI4KA knock-out in mice induces early embry…
217167_x_at	GK	glycerol kinase	Cytoplasm	kinase	UP	10.466	Key enzyme in the regulation of glycerol uptake and metabolism. It is associated with glycerol kinase deficiency syndrome characterized by congenital adrenal hypoplasia, GK deficiency, muscular dystrophy and intellectual disability.
209952_s_at	MAP2K7	mitogen-activated protein kinase kinase 7	Cytoplasm	kinase	UP	8.880	MAP2K7 is a dual specificity protein kinase which acts as an essential component of the MAP kinase signal transduction pathway. it is an essential component of the stress-activated protein kinase/c-Jun N-terminal kinase (SAP/JNK) signaling pathway. With MAP2K4/MKK4, MAP2K7 is the one of the only known kinase to directly activate the stress-activated protein kinase/c-Jun N-terminal kinases MAPK8/J…
205295_at	CKMT2	creatine kinase, mitochondrial 2 (sarcomeric)	Cytoplasm	kinase	UP	7.994	CKMT2 reversibly catalyzes the transfer of phosphate between ATP and various phosphogens (e.g. creatine phosphate). Creatine kinase isoenzymes play a central role in energy transduction in tissues with large, fluctuating energy demands, such as skeletal muscle, heart, brain and spermatozoa. CKMT2 is expressed very early during all developmental stages and plays an important role in creatine shutt…
225207_at	PDK4	pyruvate dehydrogenase kinase, isozyme 4	Cytoplasm	kinase	UP	4.820	PDK4 kinase that plays a key role in regulation of glucose and fatty acid metabolism and homeostasis via phosphorylation of the pyruvate dehydrogenase subunits PDHA1 and PDHA2. This inhibits pyruvate dehydrogenase activity, and thereby regulates metabolite flux through the tricarboxylic acid cycle, down-regulates aerobic respiration and inhibits the formation of acetyl-coenzyme A from pyruvate. I…
211230_s_at	PIK3CD	phosphatidylinositol-4,5-bisphosphate 3-kinase, catalytic subunit delta	Cytoplasm	kinase	UP	3.840	Phosphoinositide-3-kinase (PI3K) that phosphorylates PftdIns(4,5)P2 (Phosphatidylinositol 4,5-bisphosphate) to generate phosphatidylinositol 3,4,5-trisphosphate (PIP3). PIP3 plays a key role by recruiting PH domain-containing proteins to the membrane, including AKT1 and PDPK1, activating signaling cascades involved in cell growth, survival, proliferation, motility and morphology. Mediates immune …
244364_at	MYO3A	myosin IIIA	Cytoplasm	kinase	UP	2.605	MYO3A is activated and regulated through autophosphorylation and is regulated by phosphatase PP2AC. MYO3A is a member of a unique myosin superfamily that contains both actin-based motor and protein kinase domains. MYO3A is critical for the maintenance of normal hearing and its loss of function is responsable for inherited progressive hearing loss.
220384_at	NME8	NME/NM23 family member 8	Cytoplasm	kinase	DOWN	-1.122	NME8 is required during the final stages of sperm tail maturation in the testis and/or epididymis, where extensive disulfide bonding of fibrous sheath (FS) proteins occurs. May be involved in the reduction of disulfide bonds within the sperm FS components. In vitro, it has neither NDP kinase nor reducing activity on disulfide bonds. Testis-specific. Expressed mainly in round spermatids. Loss of N…
205399_at	DCLK1	doublecortin-like kinase 1	Cytoplasm	kinase	UP	5.941	DCLK1 is involved in a calcium-signaling pathway controlling neuronal migration in the developing brain. DCLK1 and DCX knock-out in mice induces severe neuronal migration defects.
202686_s_at	AXL	AXL receptor tyrosine kinase	Plasma Membrane	kinase	UP	864.370	AXL is a receptor tyrosine kinase that transduces signals from the extracellular matrix into the cytoplasm by binding growth factor GAS6 and which is thus regulating many physiological processes including cell survival, cell proliferation, migration and differentiation. Ligand binding at the cell surface induces dimerization and autophosphorylation of AXL. Following activation by ligand, ALX bind…
202085_at	TJP2	tight junction protein 2	Plasma Membrane	kinase	UP	152.192	TJP2 plays a role in tight junctions and adherens junctions as well as cell cycle progression through the regulation of Cyclin D1 levels and its degradation by the proteasome. TJP2 localizes in the cytoplasm of confluent quiescent epithelial cells. TJP2 is implicated in unconditional autosomal dominant non-syndromic hearing loss. Treatment of brain microvascular endothelial cells with ANG1 induce…
213816_s_at	MET	MET proto-oncogene, receptor tyrosine kinase	Plasma Membrane	kinase	UP	125.410	MET is a receptor tyrosine kinase that transduces signals from the extracellular matrix into the cytoplasm by binding to hepatocyte growth factor/HGF ligand. It regulates many physiological processes including proliferation, scattering, morphogenesis and survival. Ligand binding at the cell surface induces autophosphorylation of MET on its intracellular domain that provides docking sites for down…
208779_x_at	DDR1	discoidin domain receptor tyrosine kinase 1	Plasma Membrane	kinase	UP	31.843	DDR1 is a tyrosine kinase that functions as cell surface receptor for fibrillar collagen and regulates cell attachment to the extracellular matrix, remodeling of the extracellular matrix, cell migration, differentiation, survival and cell proliferation. Collagen binding triggers a signaling pathway that involves SRC and leads to the activation of MAP kinases. DDR1 regulates remodeling of the extr…
1558522_at	MPP6	membrane protein, palmitoylated 6 (MAGUK p55 subfamily member 6)	Plasma Membrane	kinase	UP	26.359	MPP6 is colocalized and interacts with SRC and may be implicated in Schmidt-Lanterman incisures syndrome.
239484_at	TRPM7	transient receptor potential cation channel, subfamily M, member 7	Plasma Membrane	kinase	UP	8.150	TRPM7 is an essential ion channel and serine/threonine-protein kinase. Divalent cation channel permeable to calcium and magnesium. TRPM7 has a central role in magnesium ion homeostasis and in the regulation of anoxic neuronal cell death. It is involved in TNF-induced necroptosis downstream of MLKL by mediating calcium influx. TRPM7 kinase activity is essential for the channel function and may be …
207569_at	ROS1	ROS proto-oncogene 1 , receptor tyrosine kinase	Plasma Membrane	kinase	UP	5.462	Orphan receptor tyrosine kinase (RTK) that plays a role in epithelial cell differentiation and regionalization of the proximal epididymal epithelium. May activate several downstream signaling pathways related to cell differentiation, proliferation, growth and survival including the PI3 kinase-mTOR signaling pathway. Mediates the phosphorylation of PTPN11, an activator of this pathway. May also ph…
206892_at	AMHR2	anti-Mullerian hormone receptor, type II	Plasma Membrane	kinase	UP	3.555	On ligand binding, forms a receptor complex consisting of two type II and two type I transmembrane serine/threonine kinases. Type II receptors phosphorylate and activate type I receptors which autophosphorylate, then bind and activate SMAD transcriptional regulators. AMHR2 receptor for anti-Muellerian hormone plays an important role in sexdifferentiation
228496_s_at	CRIM1	cysteine rich transmembrane BMP regulator 1 (chordin-like)	Extracellular Space	kinase	UP	1077.133	CRIM1 plays a role in CNS development by interacting with growth factors implicated in motor neuron differentiation and survival. It also plays a role in capillary formation and maintenance during angiogenesis. Modulates BMP activity by affecting its processing and delivery to the cell surface. CRIM1 is expressed during embryonic development in brain, kidney, spinal chord, testis, lens, vibrissae…
208735_s_at	CTDSP2	CTD (carboxy-terminal domain, RNA polymerase II, polypeptide A) small phosphatase 2	Nucleus	phosphatase	UP	148.369	CTDSP2 preferentially catalyzes the dephosphorylation of 'Ser-5' within the tandem 7 residue repeats in the C-terminal domain (CTD) of the largest RNA polymerase II subunit POLR2A. It negatively regulates RNA polymerase II transcription, possibly by controlling the transition from initiation/capping to processive transcript elongation. Recruited by REST to neuronal genes that contain RE-1 element…
217844_at	CTDSP1	CTD (carboxy-terminal domain, RNA polymerase II, polypeptide A) small phosphatase 1	Nucleus	phosphatase	UP	32.292	Preferentially catalyzes the dephosphorylation of 'Ser-5' within the tandem 7 residue repeats in the C-terminal domain (CTD) of the largest RNA polymerase II subunit POLR2A. Negatively regulates RNA polymerase II transcription, possibly by controlling the transition from initiation/capping to processive transcript elongation (By similarity). Recruited by REST to neuronal genes that contain RE-1 e…
208616_s_at	PTP4A2	protein tyrosine phosphatase type IVA, member 2	Cytoplasm	phosphatase	UP	3081.928	PTP4A2 is a protein tyrosine phosphatase which stimulates progression from G1 into S phase during mitosis and inhibits geranylgeranyl transferase type II activity by blocking the association between RABGGTA and RABGGTB. PTP4A2 is expressed in skeletal muscle, and at lower levels in liver, lung, heart, kidney, brain, testis and spleen. PTP4A2 knock-out have impaired hematopoietic stem cells renewa…
209714_s_at	CDKN3	cyclin-dependent kinase inhibitor 3	Cytoplasm	phosphatase	UP	129.058	CDKN3 play a role in cell cycle regulation and G1/S transition. It is a dual specificity phosphatase active toward substrates containing either phosphotyrosine or phosphoserine residues. Dephosphorylates CDK2 at 'Thr-160' in a cyclin-dependent manner.
212277_at	MTMR4	myotubularin related protein 4	Cytoplasm	phosphatase	UP	25.094	Dephosphorylates proteins phosphorylated on Ser, Thr, and Tyr residues and low molecular weight phosphatase substrate para-nitrophenylphosphate. Phosphorylates phosphatidylinositol 3,4,5-trisphosphate (PIP3).
216181_at	SYNJ2	synaptojanin 2	Cytoplasm	phosphatase	UP	2.060	Inositol 5-phosphatase which may be involved in distinct membrane trafficking and signal transduction pathways. May mediate the inhibitory effect of Rac1 on endocytosis. Localizes at nerve terminals in brain and at bundles of microtubules surrounding the nucleus in the elongating spermatids corresponding to the manchette. Translocates from the cytoplasm to membrane ruffles in a RAC1-dependent man…
228137_s_at	PPP2R2C	protein phosphatase 2, regulatory subunit B, gamma	Cytoplasm	phosphatase	UP	3.612	The B regulatory subunit might modulate substrate selectivity and catalytic activity, and also might direct the localization of the catalytic enzyme to a particular subcellular compartment.
214043_at	PTPRD	protein tyrosine phosphatase, receptor type, D	Plasma Membrane	phosphatase	UP	26.612	PTPRD is a member of the leukocyte commom antigen-related receptor protein tyrosine phosphatases that organize synaptic development. PTPRD knock-down in cultured neurons significantly reduces the synaptogenic activity of LRRTM4, and significantly reduced the frequency and amplitude of excitatory synaptic transmission.

## Sheet: DS-iPSCs
	List of Differentially Regulated Kinases and Phosphatases in Induced Pluripotent Stem Cells From Human Fetuses with DS
Gene ID	Gene Symbol	Entrez Gene Name	Location	Type	Direction of Regulation	Expression Fold Change	Function/Cellular Process
1025	CDK9	Cyclin-dependent kinase 9	Nucleus	Kinase	UP	2.042	Member of the cyclin-dependent kinase pair (CDK9/cyclin-T) complex which facilitates the transition from abortive to productive elongation by phosphorylating the CTD (C-terminal domain) of the large subunit of RNA polymerase II (RNAP II) POLR2A, SUPT5H and RDBP. Regulates cytokine inducible transcription networks by facilitating promoter recognition of target transcription factors (e.g. TNF-induc…
10769	PLK2	Polo-like kinase 2	Nucleus	Kinase	DOWN	-1.844	Tumor suppressor serine/threonine-protein kinase involved in synaptic plasticity, centriole duplication and G1/S phase transition. Polo-like kinases act by binding and phosphorylating proteins that are already phosphorylated on a specific motif recognized by the POLO box domains. Phosphorylates CENPJ, NPM1, RAPGEF2, RASGRF1, SNCA, SIPA1L1 and SYNGAP1. Plays a key role in synaptic plasticity and m…
1195	CLK1	CDC-like kinase 1	Nucleus	Kinase	DOWN	-2.438	Dual specificity kinase acting on both serine/threonine and tyrosine-containing substrates. Phosphorylates serine- and arginine-rich (SR) proteins of the spliceosomal complex and may be a constituent of a network of regulatory mechanisms that enable SR proteins to control RNA splicing. Phosphorylates: SRSF1, SRSF3 and PTPN1
140609	NEK7	NIMA-related kinase 7	Nucleus	Kinase	DOWN	-1.919	Protein kinase which plays an important role in mitotic cell cycle progression. Required for microtubule nucleation activity of the centrosome, robust mitotic spindle formation and cytokinesis. Phosphorylates RPS6KB1 and regulates LTP
5584	PRKCI	Protein kinase C, iota	Cytoplasm	Kinase	UP	1.854	PRKCI plays a protective role against apoptotic stimuli and is involved in NF-kappa-B activation, cell survival, differentiation and polarity. In cultured neurons, prevents amyloid beta protein-induced apoptosis by interrupting cell death process at a very early step. PRKCI is essential in early embryogenesis and development of differentiating photoreceptors by playing a role in the establishment…
5587	PRKD1	Protein kinase D1	Cytoplasm	Kinase	UP	1.849	PRKD1 converts transient diacylglycerol (DAG) signals into prolonged physiological effects downstream of PKC, and is involved in the regulation of MAPK8/JNK1 and Ras signaling, Golgi membrane integrity and trafficking, cell survival through NF-kappa-B activation, cell migration, cell differentiation. In neurons, PRKD1 plays an important role in neuronal polarity by regulating the biogenesis of TG…
10020	GNE	Glucosamine (UDP-N-acetyl)-2-epimerase/N-acetylmannosamine kinase	Cytoplasm	Kinase	DOWN	-1.865	Regulates and initiates biosynthesis of N-acetylneuraminic acid (NeuAc), a precursor of sialic acids. Required for normal sialylation in hematopoietic cells. Sialylation is implicated in cell adhesion, signal transduction, tumorigenicity and metastatic behavior of malignant cells. Plays an essential role in early development
3791	KDR	Kinase insert domain receptor	Plasma Membrane	Kinase	UP	1.894	KDR acts as a cell-surface receptor for VEGFA, VEGFC and VEGFD. Plays an essential role in the regulation of angiogenesis, vascular development, vascular permeability, and embryonic hematopoiesis. Promotes proliferation, survival, migration and differentiation of endothelial cells. Promotes reorganization of the actin cytoskeleton.
28951	TRIB2	Tribbles pseudokinase 2	Plasma Membrane	Kinase	UP	2.162	Interacts with MAP kinases and plays an important role in human brain development. It is implicated in pediatric narcolepsy characterize by excessive daytime sleepiness
84870	RSPO3	R-spondin 3	Extracellular Space	Kinase	UP	3.023	Activator of the canonical Wnt signaling pathway by acting as a ligand for LGR4-6 receptors. Upon binding to LGR4-6 (LGR4, LGR5 or LGR6), LGR4-6 associate with phosphorylated LRP6 and frizzled receptors that are activated by extracellular Wnt receptors, triggering the canonical Wnt signaling pathway to increase expression of target genes.
1844	DUSP2	Dual specificity phosphatase 2	Nucleus	Phosphatase	DOWN	-1.941	Regulates mitogenic signal transduction by dephosphorylating both Thr and Tyr residues on MAP kinases ERK1 and ERK2.
1848	DUSP6	Dual specificity phosphatase 6	Cytoplasm	Phosphatase	DOWN	-3.047	Regulates mitogenic signal transduction by dephosphorylating both Thr and Tyr residues on MAP kinases ERK1 and ERK2.
4907	NT5E	5'-nucleotidase, ecto (CD73)	Plasma Membrane	Phosphatase	DOWN	-1.954	Hydrolyzes extracellular nucleotides into membrane permeable nucleosides. NT5E plays a role in cell cycle progression and tumoral process

## Sheet: DS-Neurons
	List of Differentially Regulated Kinases and Phosphatases in Neurons From Human Fetuses with DS
Gene ID	Gene Symbol	Entrez Gene Name	Location	Type	Direction of Regulation	Expression Fold Change	Function/Cellular Process
8558	CDK10	Cyclin-dependent kinase 10	Nucleus	Kinase	DOWN	-1.880	Cyclin-dependent kinase that phosphorylates the transcription factor ETS2 (in vitro) and positively controls its proteasomal degradation. CDK10 plays an important role in neural progenitor survival
5211	PFKL	Phosphofructokinase, liver	Cytoplasm	Kinase	UP	1.752	Catalyzes the phosphorylation of D-fructose 6-phosphate to fructose 1,6-bisphosphate by ATP, the first committing step of glycolysis. Nuclear magnetic resonance (NMR) measurements revealed faster brain glucose metabolism in TgPFKL transgenic mice similar to the increased rate of cerebral glucose metabolism in the brain of young adult patients with DS
54899	PXK	PX domain containing serine/threonine kinase	Cytoplasm	Kinase	DOWN	-1.874	Binds to and modulates brain Na,K-ATPase subunits ATP1B1 and ATP1B3 and participate in the regulation of electrical excitability and synaptic transmission.
84206	MEX3B	Mex-3 RNA binding family member B	Cytoplasm	Kinase	DOWN	-1.908	RNA-binding protein involved in post-transcriptional regulatory mechanisms during embryonic development.
129607	CMPK2	Cytidine monophosphate (UMP-CMP) kinase 2, mitochondrial	Cytoplasm	Kinase	DOWN	-2.053	Participates in dUTP and dCTP synthesis in mitochondria and is able to phosphorylate dUMP, dCMP, CMP, UMP and monophosphates of the pyrimidine nucleoside analogs ddC, dFdC, araC, BVDU and FdUrd with ATP as phosphate donor. High CMPK2 expression is induced after INF treatment
2047	EPHB1	EPH receptor B1	Plasma Membrane	Kinase	DOWN	-1.918	Receptor tyrosine kinase which binds ephrin-B family ligands residing on adjacent cells, leading to contact-dependent bidirectional signaling into neighboring cells. Cognate/functional ephrin ligands for this receptor include EFNB1, EFNB2 and EFNB3. During nervous system development, regulates retinal axon guidance redirecting ipsilaterally ventrotemporal retinal ganglion cells axons at the optic…
84870	RSPO3	R-spondin 3	Extracellular Space	Kinase	UP	1.731	Activator of the canonical Wnt signaling pathway by acting as a ligand for LGR4-6 receptors. Upon binding to LGR4-6 (LGR4, LGR5 or LGR6), LGR4-6 associate with phosphorylated LRP6 and frizzled receptors that are activated by extracellular Wnt receptors, triggering the canonical Wnt signaling pathway to increase expression of target genes.
2139	EYA2	EYA transcriptional coactivator and phosphatase 2	Nucleus	Phosphatase	UP	2.182	Functions both as protein phosphatase and as transcriptional coactivator for SIX1, and probably also for SIX2, SIX4 and SIX5. EYA2 dephosphorylates 'Tyr-142' of histone H2AX (H2AXY142ph) and promotes efficient DNA repair via the recruitment of DNA repair complexes containing MDC1. 'Tyr-142' phosphorylation of histone H2AX plays a central role in DNA repair and acts as a mark that distinguishes be…
152926	PPM1K	Protein phosphatase, Mg2+/Mn2+ dependent, 1K	Cytoplasm	Phosphatase	DOWN	-2.260	Regulates the mitochondrial permeability transition pore and is essential for cellular survival and development

## Sheet: DS-Cerebrum
	List of Differentially Regulated Kinases and Phosphatases in Post-Mortem Cerebrum From Human Fetuses with DS
Gene ID	Gene Symbol	Entrez Gene Name	Location	Type	Direction of Regulation	Expression Fold Change	Function/Cellular Process
5579	PRKCB	Protein kinase C beta type	Nucleus/Cytoplasm	Kinase	UP	1.58	Implicated in the regulation of oxidative stress response. Plays pleiotropic roles in apoptosis, insulin signaling and endothelial cell proliferation. PRKCB is thought to play a key role in hyperphosphorylation of TAU and vascular dysfunction in Alzheimer disease
814	CAMK4	Calcium/calmodulin-dependent protein kinase IV	Nucleus	Kinase	DOWN	-1.247	Implicated in the immune response. CAMK4 plays a critical role in memory consolidation and long-tem potentiation
1198	CLK3	CDC-like kinase 3	Nucleus	Kinase	DOWN	-1.283	Implicated in RNA splicing
8859	STK19	Serine/threonine kinase 19	Nucleus	kinase	DOWN	-1.284	Implicated in the regulation of immune response and histone phosphorylation
5286	PIK3C2A	Phosphatidylinositol-4-phosphate 3-kinase, catalytic subunit type 2 alpha	Cytoplasm	Kinase	UP	1.464	Insulin signaling regulation and secretion
8566	PDXK	Pyridoxal (pyridoxine, vitamin B6) kinase	Cytoplasm	Kinase	UP	1.399	Vitamin B6 metabolism. Genetic variants of PDXK was associated with high risk for Parkinson disease
5260	PHKG1	Phosphorylase kinase, gamma 1 (muscle)	Cytoplasm	Kinase	DOWN	-1.240	Important for neuronal and hormonal regulation of glycogen breakdown
28951	TRIB2	Tribbles pseudokinase 2	Plasma Membrane	Kinase	UP	1.392	Interacts with MAP kinases and plays an important role in human brain development. It is implicated in pediatric narcolepsy characterize by excessive daytime sleepiness
2264	FGFR4	Fibroblast growth factor receptor 4	Plasma Membrane	Kinase	DOWN	-1.243	Regulation of cell proliferation, differentiation and migration. Implicated in vitamin D metabolism. FGFR4 expression is increased in the hippocampus of rats subjected to voluntary resistance wheel running (RWR)
23043	TNIK	TRAF2 and NCK interacting kinase	Plasma Membrane	Kinase	DOWN	-1.251	Activates JNK kinase pathway and regulates cytoskeleton organization. Plays a key role in synaptic transmission and has been associated with multiple psychiatric conditions
55351	STK32B	Serine/threonine kinase 32B	Other	Kinase	DOWN	-1.603	Implicated in cognitive impairement associated with Ellis-van Creveld (EvC)
79948	PLPPR3	Phospholipid phosphatase related 3	Other	Phosphatase	DOWN	-1.277	Unknown function
1850	DUSP8	Dual specificity phosphatase 8	Nucleus	Phosphatase	DOWN	-1.281	Implicated in inactivation of JNK kinase in the hippocampus after cerebral ischemia and reperfusion
1846	DUSP4	Dual specificity phosphatase 4	Nucleus	Phosphatase	DOWN	-1.322	Regulates mitogenic signal transduction by dephosphorylation of threonine and tyrosine residues on MAP kinases ERK1 and ERK2. Regulates neuronal differentiation and calcium homeostasis by modulating ERK1/2 phosphorylation
1843	DUSP1	Dual specificity phosphatase 1	Nucleus	Phosphatase	DOWN	-1.384	Dual specificity phosphatase that dephosphorylates MAPK1/ERK2 on Thr183 and Tyr185, regulating its activity during the meiotic cell cycle. DUSP1 is thought to play a protective role against dopaminergic neurons degeneration in Parkinson disease and global cell stress response
64759	TNS3	Tensin 3	Plasma Membrane	Phosphatase	UP	1.682	Involved in the dissociation of the integrin-tensin-actin complex. EGF activates TNS4 and down-regulates TNS3 which results in capping the tail of ITGB1. Inactivation of TNS3 in mice results in growth retardation ad postnatal lethality
8613	PLPP3	Phospholipid phosphatase 3	Plasma Membrane	Phosphatase	UP	1.649	Catalyzes the conversion of phosphatidic acid (PA) to diacylglycerol (DG). In addition it hydrolyzes lysophosphatidic acid (LPA), ceramide-1-phosphate (C-1-P) and sphingosine-1-phosphate (S-1-P). Essential to the formation of the chorioallantoic placenta and extraembryonic vasculature. Also mediates gastrulation and axis formation, probably by regulating the Wnt signaling pathway
5797	PTPRM	Protein tyrosine phosphatase, receptor type, M	Plasma Membrane	Phosphatase	UP	1.536	PTPRM promotes neurite outgrowth and interact with the cadherin-catenin complex. In retinal cells, PTPm was found in a complex with N-cadherin. Downregulation of PTPm expression significantly decreases neurite outgrowth on N-cadherin. PTPm was interacts in vitro with the scaffolding protein RACK1 (receptor for activated C kinase-1)
5800	PTPRO	Protein tyrosine phosphatase, receptor type, O	Plasma Membrane	Phosphatase	DOWN	-1.328	PTPRO is expressed suring mouse developments and inveloved in axogenesis and differentiation of NT-3 and NGF-dependent neurons. PTPRO dephosphorylates both EphA and EphB receptorsto regulate axonal guidance

## Sheet: DS-Cerebellum
	List of Differentially Regulated Kinases and Phosphatases in Post-mortem Cerebellum From Human Fetuses with DS
Gene ID	Gene Symbol	Entrez Gene Name	Location	Type	Direction of Regulation	Expression Fold Change	Function/Cellular Process
10769	PLK2	Polo-like kinase 2	Nucleus	Kinase	UP	1.826	Tumor suppressor serine/threonine-protein kinase involved in synaptic plasticity, centriole duplication and G1/S phase transition. Polo-like kinases act by binding and phosphorylating proteins that are already phosphorylated on a specific motif recognized by the POLO box domains. Phosphorylates CENPJ, NPM1, RAPGEF2, RASGRF1, SNCA, SIPA1L1 and SYNGAP1. Plays a key role in synaptic plasticity and m…
8382	NME5	NME/NM23 family member 5	Other	Kinase	UP	1.593	Confers protection from cell death by Bax and alters the cellular levels of several antioxidant enzymes including Gpx5. May play a role in spermiogenesis by increasing the ability of late-stage spermatids to eliminate reactive oxygen species. NME5 regulates purine metabolism and is thought to plays a key role in adenosine receptors dysregulation in Alzheimer disease
9578	CDC42BPB	CDC42 binding protein kinase beta (DMPK-like)	Cytoplasm	Kinase	UP	1.970	CDC42BPB is an important downstream effector of CDC42 and plays a role in the regulation of cytoskeleton reorganization and cell migration. Regulates actin cytoskeletal reorganization via phosphorylation of PPP1R12C and MYL9/MLC2. CDC42BPB is implicated in schizophrenia in humans. CDC42BPB expression is up-regulated suring long-term potentiation in rats.
4915	NTRK2	Neurotrophic tyrosine kinase, receptor, type 2	Plasma Membrane	Kinase	UP	1.807	Receptor tyrosine kinase involved in the development and the maturation of the central and the peripheral nervous systems through regulation of neuron survival, proliferation, migration, differentiation, and synapse formation and plasticity. Receptor for BDNF/brain-derived neurotrophic factor and NTF4/neurotrophin-4. Recruits, phosphorylates and/or activates several downstream effectors including…
8566	PDXK	Pyridoxal (pyridoxine, vitamin B6) kinase	Cytoplasm	Kinase	UP	1.474	Vitamin B6 metabolism. Genetic variants of PDXK was associated with high risk for Parkinson disease
1454	CSNK1E	Casein kinase 1, epsilon	Cytoplasm	Kinase	DOWN	-1.442	CSNK1E is involved in the regulation of Wnt signaling. CSNK1E is a Central component of the circadian clock. In balance with PP1, determines the circadian period length, through the regulation of the speed and rhythmicity of PER1 and PER2 phospohorylation. Controls PER1 and PER2 nuclear transport and degradation. Inhibits cytokine-induced granuloytic differentiation
5297	PI4KA	Phosphatidylinositol 4-kinase, catalytic, alpha	Cytoplasm	Kinase	DOWN	-1.510	Implicated in the regulation of cerebellar neurons proliferation and migration. Genetic variants of PI4KA were identified in three fetuses diagnosed with polymicrogyria (PMG) and cerebellar hypoplasia. Acts on phosphatidylinositol (PtdIns) in the first committed step in the production of the second messenger inositol-1,4,5,-trisphosphate. Early embryonic lethality. Conditional knockout mice show …
2872	MKNK2	MAP kinase interacting serine/threonine kinase 2	Cytoplasm	Kinase	DOWN	-1.705	Phosphorylates SFPQ/PSF, HNRNPA1 and EIF4E. May play a role in the response to environmental stress and cytokines. Required for mediating PP2A-inhibition-induced EIF4E phosphorylation. Triggers EIF4E shuttling from cytoplasm to nucleus. Involved in anti-apoptotic signaling in response to serum withdrawal. MKNK2 plays an important role in thregulation of the circadian clock
5420	PODXL	Podocalyxin-like	Plasma Membrane	Kinase	DOWN	-1.415	Involved in the regulation of both adhesion and cell morphology and cancer progression. Plays a role in cancer development and aggressiveness by inducing cell migration and invasion through its interaction with the actin-binding protein EZR. Affects EZR-dependent signaling events, leading to increased activities of the MAPK and PI3K pathways in cancer cells. PODXL knowck-out in mice results in a …
5501	PPP1CC	Protein phosphatase 1, catalytic subunit, gamma isozyme	Nucleus	Phosphatase	DOWN	-1.506	Aassociates with over 200 regulatory proteins to form highly specific holoenzymes which dephosphorylate hundreds of biological targets. PPP1CC is essential for cell division, and participates in the regulation of glycogen metabolism, muscle contractility and protein synthesis. Dephosphorylates RPS6KB1. May play an important role in dephosphorylating substrates such as the postsynaptic density-ass…
